# Supplementary material for: N4-Substituted Piperazinyl Norfloxacin Derivatives with Broad-Spectrum Activity and Multiple Mechanisms on Gyrase, Topoisomerase IV, and Bacterial Cell Wall Synthesis
Source: ACS Bio Med Chem Au. 2023 Aug 30;3(6):494–506. doi: 10.1021/acsbiomedchemau.3c00038 (PMC10739246; doi:10.1021/acsbiomedchemau.3c00038)
Supplement: Supplementary file 2 — bg3c00038_si_002.pdb [file bg3c00038_si_002.pdb]

HEADER    HYDROLASE                                                   
REMARK  99                                                                      
REMARK  99 MOE v2019.01 (Chemical Computing Group ULC) Tue May 09 16:53:53 2023 
HELIX    1   1 ILE A   14  VAL A   31  1               Generated by MOE   18
HELIX    2   2 PRO A   44  GLU A   55  1               Generated by MOE   12
HELIX    3   3 SER A   67  LYS A   77  1               Generated by MOE   11
HELIX    4   4 ASP A   83  MET A   93  1               Generated by MOE   11
HELIX    5   5 THR A  132  LEU A  136  1               Generated by MOE    5
HELIX    6   6 ASN A  166  ASN A  170  1               Generated by MOE    5
HELIX    7   7 LEU A  188  LYS A  200  1               Generated by MOE   13
HELIX    8   8 ILE A  206  LEU A  209  1               Generated by MOE    4
HELIX    9   9 SER A  228  THR A  236  1               Generated by MOE    9
HELIX   10  10 LYS A  270  ARG A  282  1               Generated by MOE   13
HELIX   11  11 ALA A  314  GLN A  324  1               Generated by MOE   11
HELIX   12  12 LEU A  348  ASP A  389  1               Generated by MOE   42
HELIX   13  13 ILE A  391  GLU A  400  1               Generated by MOE   10
HELIX   14  14 ASP A  404  ARG A  414  1               Generated by MOE   11
HELIX   15  15 GLU A  419  LEU A  426  1               Generated by MOE    8
HELIX   16  16 LEU A  430  LEU A  433  5               Generated by MOE    4
HELIX   17  17 GLY A  435  ALA A  460  1               Generated by MOE   26
HELIX   18  18 GLU A  462  PHE A  480  1               Generated by MOE   19
HELIX   19  19 PRO B  426  GLU B  428  5               Generated by MOE    3
HELIX   20  20 ASP B  437  GLY B  446  1               Generated by MOE   10
HELIX   21  21 LEU B  469  ASN B  474  1               Generated by MOE    6
HELIX   22  22 ASN B  476  PHE B  485  1               Generated by MOE   10
HELIX   23  23 GLY B  490  ASP B  492  5               Generated by MOE    3
HELIX   24  24 LEU B  495  LYS B  497  5               Generated by MOE    3
HELIX   25  25 VAL B  511  PHE B  527  1               Generated by MOE   17
HELIX   26  26 ARG B  529  GLU B  533  1               Generated by MOE    5
HELIX   27  27 LEU B  583  GLU B  585  5               Generated by MOE    3
HELIX   28  28 ALA B  588  THR B  595  1               Generated by MOE    8
HELIX   29  29 ALA B  611  MET B  622  1               Generated by MOE   12
HELIX   30  30 VAL B  626  ASN B  636  1               Generated by MOE   11
HELIX   31  31 ILE C   14  VAL C   31  1               Generated by MOE   18
HELIX   32  32 PRO C   44  GLU C   55  1               Generated by MOE   12
HELIX   33  33 SER C   67  LYS C   77  1               Generated by MOE   11
HELIX   34  34 ASP C   83  MET C   93  1               Generated by MOE   11
HELIX   35  35 THR C  132  LEU C  136  1               Generated by MOE    5
HELIX   36  36 ASN C  166  ASN C  170  1               Generated by MOE    5
HELIX   37  37 LEU C  188  LYS C  200  1               Generated by MOE   13
HELIX   38  38 ILE C  206  LEU C  209  1               Generated by MOE    4
HELIX   39  39 SER C  228  THR C  236  1               Generated by MOE    9
HELIX   40  40 LYS C  270  ARG C  282  1               Generated by MOE   13
HELIX   41  41 ALA C  314  GLN C  324  1               Generated by MOE   11
HELIX   42  42 LEU C  348  ASP C  389  1               Generated by MOE   42
HELIX   43  43 ILE C  391  GLU C  400  1               Generated by MOE   10
HELIX   44  44 ASP C  404  ARG C  414  1               Generated by MOE   11
HELIX   45  45 GLU C  419  LEU C  426  1               Generated by MOE    8
HELIX   46  46 LEU C  430  LEU C  433  5               Generated by MOE    4
HELIX   47  47 GLY C  435  ALA C  460  1               Generated by MOE   26
HELIX   48  48 GLU C  462  PHE C  480  1               Generated by MOE   19
HELIX   49  49 ASP D  437  SER D  445  1               Generated by MOE    9
HELIX   50  50 LEU D  469  ASN D  474  1               Generated by MOE    6
HELIX   51  51 ASN D  476  PHE D  485  1               Generated by MOE   10
HELIX   52  52 GLY D  490  ASP D  492  5               Generated by MOE    3
HELIX   53  53 VAL D  511  PHE D  527  1               Generated by MOE   17
HELIX   54  54 ARG D  529  GLU D  533  1               Generated by MOE    5
HELIX   55  55 ALA D  588  THR D  595  1               Generated by MOE    8
HELIX   56  56 ALA D  611  LEU D  621  1               Generated by MOE   11
HELIX   57  57 VAL D  626  ASN D  636  1               Generated by MOE   11
SHEET    1       GLU A  11  ASN A  13                  Generated by MOE
SHEET    2       LYS A  65  LYS A  66                  Generated by MOE
SHEET    3       VAL A 104  GLN A 107                  Generated by MOE
SHEET    4       GLU A 125  MET A 128                  Generated by MOE
SHEET    5       PHE A 146  ASP A 148                  Generated by MOE
SHEET    6       ARG A 155  PRO A 157                  Generated by MOE
SHEET    7       ALA A 172  ILE A 175                  Generated by MOE
SHEET    8       ALA A 180  ILE A 183                  Generated by MOE
SHEET    9       LEU A 223  LEU A 225                  Generated by MOE
SHEET   10       ARG A 238  ARG A 244                  Generated by MOE
SHEET   11       ARG A 246  GLU A 250                  Generated by MOE
SHEET   12       GLN A 257  GLU A 263                  Generated by MOE
SHEET   13       ILE A 289  ASP A 294                  Generated by MOE
SHEET   14       VAL A 304  VAL A 308                  Generated by MOE
SHEET   15       GLN A 328  ASN A 334                  Generated by MOE
SHEET   16       ILE A 336  ALA A 337                  Generated by MOE
SHEET   17       LEU A 338  LEU A 338                  Generated by MOE
SHEET   18       VAL A 339  VAL A 339                  Generated by MOE
SHEET   19       ARG A 342  LEU A 345                  Generated by MOE
SHEET   20       GLU A 487  GLN A 489                  Generated by MOE
SHEET   21       GLU B 430  GLU B 435                  Generated by MOE
SHEET   22       GLN B 452  LEU B 457                  Generated by MOE
SHEET   23       LYS B 502  MET B 506                  Generated by MOE
SHEET   24       VAL B 537  ILE B 539                  Generated by MOE
SHEET   25       ALA B 540  ALA B 540                  Generated by MOE
SHEET   26       LEU B 603  LEU B 604                  Generated by MOE
SHEET   27       GLN B 605  LYS B 607                  Generated by MOE
SHEET   28       GLU C  11  ASN C  13                  Generated by MOE
SHEET   29       LYS C  65  LYS C  66                  Generated by MOE
SHEET   30       VAL C 104  GLN C 107                  Generated by MOE
SHEET   31       GLU C 125  MET C 128                  Generated by MOE
SHEET   32       PHE C 146  ASP C 148                  Generated by MOE
SHEET   33       ARG C 155  PRO C 157                  Generated by MOE
SHEET   34       ALA C 172  ILE C 175                  Generated by MOE
SHEET   35       ALA C 180  ILE C 183                  Generated by MOE
SHEET   36       LEU C 223  LEU C 225                  Generated by MOE
SHEET   37       ARG C 238  ARG C 244                  Generated by MOE
SHEET   38       ARG C 246  GLU C 251                  Generated by MOE
SHEET   39       GLN C 257  GLU C 263                  Generated by MOE
SHEET   40       ILE C 289  ASP C 294                  Generated by MOE
SHEET   41       VAL C 304  VAL C 308                  Generated by MOE
SHEET   42       GLN C 328  ASN C 334                  Generated by MOE
SHEET   43       ILE C 336  ALA C 337                  Generated by MOE
SHEET   44       LEU C 338  LEU C 338                  Generated by MOE
SHEET   45       VAL C 339  VAL C 339                  Generated by MOE
SHEET   46       ARG C 342  LEU C 345                  Generated by MOE
SHEET   47       GLU C 487  GLN C 489                  Generated by MOE
SHEET   48       GLU D 430  LEU D 433                  Generated by MOE
SHEET   49       GLN D 452  ILE D 454                  Generated by MOE
SHEET   50       LYS D 502  ILE D 505                  Generated by MOE
SHEET   51       VAL D 537  ILE D 539                  Generated by MOE
SHEET   52       ALA D 540  ALA D 540                  Generated by MOE
SHEET   53       LEU D 603  LEU D 604                  Generated by MOE
SHEET   54       GLN D 605  LYS D 607                  Generated by MOE
SSBOND   1 CYS D  421    CYS D  429                          1555   1555  2.27
LINK         O3P PTR A 123                 C5'  DG E2009     1555   1555  1.46
LINK         O1P PTR C 123                 C5'  DG F2009     1555   1555  1.44
LINK         O   OHE E   0                 P    DG E   1     1555   1555  1.41
ATOM      1  N   ASN A  10      35.167 -40.640  97.034  1.00134.20           N1+
ATOM      2  CA  ASN A  10      33.769 -40.195  97.052  1.00130.92           C  
ATOM      3  C   ASN A  10      32.838 -41.204  96.348  1.00128.41           C  
ATOM      4  O   ASN A  10      33.339 -42.116  95.690  1.00126.23           O  
ATOM      5  CB  ASN A  10      33.645 -38.790  96.428  1.00132.21           C  
ATOM      6  CG  ASN A  10      32.463 -37.968  96.912  1.00162.83           C  
ATOM      7  OD1 ASN A  10      31.887 -38.195  97.991  1.00160.75           O  
ATOM      8  ND2 ASN A  10      32.097 -36.960  96.128  1.00153.21           N  
ATOM      9  H1  ASN A  10      35.233 -41.560  97.445  1.00134.20           H  
ATOM     10  H2  ASN A  10      35.733 -39.993  97.564  1.00134.20           H  
ATOM     11  H3  ASN A  10      35.498 -40.673  96.080  1.00134.20           H  
ATOM     12  HA  ASN A  10      33.448 -40.140  98.092  1.00130.92           H  
ATOM     13  HB2 ASN A  10      33.554 -38.908  95.348  1.00132.21           H  
ATOM     14  HB3 ASN A  10      34.556 -38.238  96.658  1.00132.21           H  
ATOM     15 HD21 ASN A  10      32.581 -36.797  95.257  1.00153.21           H  
ATOM     16 HD22 ASN A  10      31.335 -36.357  96.403  1.00153.21           H  
ATOM     17  N   GLU A  11      31.496 -41.054  96.504  1.00121.59           N  
ATOM     18  CA  GLU A  11      30.490 -41.941  95.895  1.00116.27           C  
ATOM     19  C   GLU A  11      29.820 -41.322  94.654  1.00113.04           C  
ATOM     20  O   GLU A  11      29.962 -40.120  94.427  1.00112.45           O  
ATOM     21  CB  GLU A  11      29.379 -42.275  96.912  1.00  0.00           C  
ATOM     22  CG  GLU A  11      29.863 -42.675  98.317  1.00  0.00           C  
ATOM     23  CD  GLU A  11      30.867 -43.828  98.317  1.00  0.00           C  
ATOM     24  OE1 GLU A  11      32.084 -43.664  98.264  1.00  0.00           O  
ATOM     25  OE2 GLU A  11      30.290 -45.064  98.394  1.00  0.00           O1-
ATOM     26  H   GLU A  11      31.168 -40.287  97.073  1.00121.59           H  
ATOM     27  HA  GLU A  11      31.028 -42.839  95.591  1.00116.27           H  
ATOM     28  HB2 GLU A  11      28.795 -43.103  96.511  1.00  0.00           H  
ATOM     29  HB3 GLU A  11      28.741 -41.397  97.014  1.00  0.00           H  
ATOM     30  HG2 GLU A  11      28.997 -42.972  98.908  1.00  0.00           H  
ATOM     31  HG3 GLU A  11      30.336 -41.807  98.778  1.00  0.00           H  
ATOM     32  N   ARG A  12      29.113 -42.153  93.844  1.00104.51           N  
ATOM     33  CA  ARG A  12      28.430 -41.751  92.606  1.00 99.15           C  
ATOM     34  C   ARG A  12      27.464 -42.843  92.156  1.00 99.68           C  
ATOM     35  O   ARG A  12      27.870 -43.990  91.937  1.00 99.02           O  
ATOM     36  CB  ARG A  12      29.455 -41.458  91.472  1.00 98.60           C  
ATOM     37  CG  ARG A  12      28.868 -40.879  90.187  1.00105.65           C  
ATOM     38  CD  ARG A  12      28.827 -39.365  90.195  1.00120.00           C  
ATOM     39  NE  ARG A  12      28.613 -38.839  88.847  1.00127.67           N  
ATOM     40  CZ  ARG A  12      27.432 -38.467  88.365  1.00142.47           C  
ATOM     41  NH1 ARG A  12      26.345 -38.531  89.123  1.00129.06           N  
ATOM     42  NH2 ARG A  12      27.332 -38.019  87.118  1.00129.59           N1+
ATOM     43  H   ARG A  12      29.052 -43.124  94.114  1.00104.51           H  
ATOM     44  HA  ARG A  12      27.871 -40.838  92.813  1.00 99.15           H  
ATOM     45  HB2 ARG A  12      29.954 -42.394  91.221  1.00 98.60           H  
ATOM     46  HB3 ARG A  12      30.187 -40.748  91.856  1.00 98.60           H  
ATOM     47  HG2 ARG A  12      27.852 -41.255  90.067  1.00105.65           H  
ATOM     48  HG3 ARG A  12      29.478 -41.207  89.346  1.00105.65           H  
ATOM     49  HD2 ARG A  12      29.773 -38.985  90.580  1.00120.00           H  
ATOM     50  HD3 ARG A  12      28.013 -39.034  90.840  1.00120.00           H  
ATOM     51  HE  ARG A  12      29.417 -38.753  88.242  1.00127.67           H  
ATOM     52 HH11 ARG A  12      26.410 -38.870  90.072  1.00129.06           H  
ATOM     53 HH12 ARG A  12      25.452 -38.241  88.751  1.00129.06           H  
ATOM     54 HH21 ARG A  12      26.434 -37.731  86.755  1.00129.59           H  
ATOM     55 HH22 ARG A  12      28.154 -37.966  86.533  1.00129.59           H  
ATOM     56  N   ASN A  13      26.193 -42.468  91.981  1.00 94.44           N  
ATOM     57  CA  ASN A  13      25.130 -43.366  91.519  1.00 92.19           C  
ATOM     58  C   ASN A  13      25.394 -43.778  90.067  1.00 92.06           C  
ATOM     59  O   ASN A  13      25.816 -42.937  89.269  1.00 90.14           O  
ATOM     60  CB  ASN A  13      23.771 -42.667  91.627  1.00 92.64           C  
ATOM     61  CG  ASN A  13      22.589 -43.590  91.483  1.00109.13           C  
ATOM     62  OD1 ASN A  13      22.277 -44.075  90.399  1.00100.04           O  
ATOM     63  ND2 ASN A  13      21.887 -43.829  92.570  1.00102.00           N  
ATOM     64  H   ASN A  13      25.950 -41.508  92.179  1.00 94.44           H  
ATOM     65  HA  ASN A  13      25.119 -44.258  92.146  1.00 92.19           H  
ATOM     66  HB2 ASN A  13      23.712 -41.911  90.844  1.00 92.64           H  
ATOM     67  HB3 ASN A  13      23.711 -42.185  92.603  1.00 92.64           H  
ATOM     68 HD21 ASN A  13      21.071 -44.423  92.524  1.00102.00           H  
ATOM     69 HD22 ASN A  13      22.164 -43.418  93.450  1.00102.00           H  
ATOM     70  N   ILE A  14      25.145 -45.061  89.727  1.00 86.94           N  
ATOM     71  CA  ILE A  14      25.359 -45.572  88.368  1.00 83.13           C  
ATOM     72  C   ILE A  14      24.351 -44.956  87.344  1.00 82.40           C  
ATOM     73  O   ILE A  14      24.774 -44.560  86.264  1.00 79.40           O  
ATOM     74  CB  ILE A  14      25.420 -47.127  88.312  1.00 87.47           C  
ATOM     75  CG1 ILE A  14      25.984 -47.610  86.936  1.00 85.51           C  
ATOM     76  CG2 ILE A  14      24.073 -47.804  88.693  1.00 88.80           C  
ATOM     77  CD1 ILE A  14      26.548 -48.984  86.874  1.00 95.53           C  
ATOM     78  H   ILE A  14      24.798 -45.693  90.435  1.00 86.94           H  
ATOM     79  HA  ILE A  14      26.348 -45.235  88.059  1.00 83.13           H  
ATOM     80  HB  ILE A  14      26.120 -47.454  89.081  1.00 87.47           H  
ATOM     81 HG12 ILE A  14      26.775 -46.918  86.645  1.00 85.51           H  
ATOM     82 HG13 ILE A  14      25.171 -47.557  86.212  1.00 85.51           H  
ATOM     83 HG21 ILE A  14      23.768 -47.473  89.686  1.00 88.80           H  
ATOM     84 HG22 ILE A  14      23.309 -47.527  87.967  1.00 88.80           H  
ATOM     85 HG23 ILE A  14      24.198 -48.887  88.694  1.00 88.80           H  
ATOM     86 HD11 ILE A  14      27.367 -49.073  87.588  1.00 95.53           H  
ATOM     87 HD12 ILE A  14      25.771 -49.707  87.121  1.00 95.53           H  
ATOM     88 HD13 ILE A  14      26.920 -49.179  85.868  1.00 95.53           H  
ATOM     89  N   THR A  15      23.053 -44.849  87.696  1.00 78.67           N  
ATOM     90  CA  THR A  15      22.006 -44.271  86.842  1.00 75.98           C  
ATOM     91  C   THR A  15      22.301 -42.779  86.549  1.00 78.70           C  
ATOM     92  O   THR A  15      22.205 -42.345  85.395  1.00 76.07           O  
ATOM     93  CB  THR A  15      20.615 -44.515  87.474  1.00 81.77           C  
ATOM     94  OG1 THR A  15      20.424 -45.914  87.687  1.00 85.55           O  
ATOM     95  CG2 THR A  15      19.475 -43.956  86.647  1.00 75.89           C  
ATOM     96  H   THR A  15      22.783 -45.189  88.608  1.00 78.67           H  
ATOM     97  HA  THR A  15      22.001 -44.770  85.873  1.00 75.98           H  
ATOM     98  HB  THR A  15      20.600 -43.980  88.424  1.00 81.77           H  
ATOM     99 HG21 THR A  15      19.626 -42.887  86.495  1.00 75.89           H  
ATOM    100 HG22 THR A  15      19.446 -44.460  85.681  1.00 75.89           H  
ATOM    101 HG23 THR A  15      18.533 -44.119  87.170  1.00 75.89           H  
ATOM    102  HG1 THR A  15      19.572 -46.029  88.114  1.00 85.55           H  
ATOM    103  N   SER A  16      22.679 -42.020  87.595  1.00 76.66           N  
ATOM    104  CA  SER A  16      23.016 -40.601  87.500  1.00 76.22           C  
ATOM    105  C   SER A  16      24.217 -40.403  86.555  1.00 77.47           C  
ATOM    106  O   SER A  16      24.160 -39.550  85.664  1.00 75.51           O  
ATOM    107  CB  SER A  16      23.310 -40.027  88.887  1.00 82.70           C  
ATOM    108  OG  SER A  16      22.217 -40.162  89.782  1.00 91.40           O  
ATOM    109  H   SER A  16      22.733 -42.459  88.503  1.00 76.66           H  
ATOM    110  HA  SER A  16      22.163 -40.063  87.087  1.00 76.22           H  
ATOM    111  HB2 SER A  16      23.546 -38.968  88.783  1.00 82.70           H  
ATOM    112  HB3 SER A  16      24.169 -40.551  89.306  1.00 82.70           H  
ATOM    113  HG  SER A  16      22.478 -39.773  90.620  1.00 91.40           H  
ATOM    114  N   GLU A  17      25.269 -41.237  86.717  1.00 73.26           N  
ATOM    115  CA  GLU A  17      26.474 -41.205  85.890  1.00 71.19           C  
ATOM    116  C   GLU A  17      26.162 -41.547  84.423  1.00 72.91           C  
ATOM    117  O   GLU A  17      26.700 -40.904  83.525  1.00 70.55           O  
ATOM    118  CB  GLU A  17      27.574 -42.103  86.490  1.00 73.79           C  
ATOM    119  CG  GLU A  17      28.921 -42.047  85.788  1.00 78.61           C  
ATOM    120  CD  GLU A  17      29.608 -40.708  85.578  1.00 98.76           C  
ATOM    121  OE1 GLU A  17      30.416 -40.622  84.629  1.00 94.54           O  
ATOM    122  OE2 GLU A  17      29.385 -39.762  86.366  1.00 95.95           O1-
ATOM    123  H   GLU A  17      25.219 -41.925  87.455  1.00 73.26           H  
ATOM    124  HA  GLU A  17      26.861 -40.186  85.888  1.00 71.19           H  
ATOM    125  HB2 GLU A  17      27.221 -43.134  86.457  1.00 73.79           H  
ATOM    126  HB3 GLU A  17      27.723 -41.803  87.527  1.00 73.79           H  
ATOM    127  HG2 GLU A  17      28.781 -42.488  84.801  1.00 78.61           H  
ATOM    128  HG3 GLU A  17      29.606 -42.665  86.369  1.00 78.61           H  
ATOM    129  N   MET A  18      25.256 -42.505  84.188  1.00 70.45           N  
ATOM    130  CA  MET A  18      24.844 -42.882  82.838  1.00 68.94           C  
ATOM    131  C   MET A  18      24.062 -41.746  82.176  1.00 74.67           C  
ATOM    132  O   MET A  18      24.392 -41.351  81.056  1.00 73.74           O  
ATOM    133  CB  MET A  18      24.019 -44.182  82.846  1.00 71.56           C  
ATOM    134  CG  MET A  18      24.862 -45.445  82.984  1.00 76.22           C  
ATOM    135  SD  MET A  18      26.145 -45.726  81.739  1.00 78.63           S  
ATOM    136  CE  MET A  18      25.141 -46.053  80.308  1.00 73.13           C  
ATOM    137  H   MET A  18      24.842 -42.985  84.974  1.00 70.45           H  
ATOM    138  HA  MET A  18      25.745 -43.066  82.253  1.00 68.94           H  
ATOM    139  HB2 MET A  18      23.462 -44.241  81.911  1.00 71.56           H  
ATOM    140  HB3 MET A  18      23.322 -44.141  83.683  1.00 71.56           H  
ATOM    141  HG2 MET A  18      24.183 -46.297  82.953  1.00 76.22           H  
ATOM    142  HG3 MET A  18      25.352 -45.407  83.957  1.00 76.22           H  
ATOM    143  HE1 MET A  18      24.513 -46.924  80.496  1.00 73.13           H  
ATOM    144  HE2 MET A  18      24.510 -45.188  80.101  1.00 73.13           H  
ATOM    145  HE3 MET A  18      25.784 -46.247  79.450  1.00 73.13           H  
ATOM    146  N   ARG A  19      23.048 -41.205  82.880  1.00 72.89           N  
ATOM    147  CA  ARG A  19      22.214 -40.117  82.380  1.00 72.73           C  
ATOM    148  C   ARG A  19      23.026 -38.853  82.086  1.00 77.91           C  
ATOM    149  O   ARG A  19      22.936 -38.316  80.978  1.00 76.76           O  
ATOM    150  CB  ARG A  19      21.048 -39.834  83.342  1.00 74.73           C  
ATOM    151  CG  ARG A  19      19.983 -40.934  83.337  1.00 81.38           C  
ATOM    152  CD  ARG A  19      18.844 -40.636  84.285  1.00 81.50           C  
ATOM    153  NE  ARG A  19      17.602 -40.358  83.572  1.00 84.90           N  
ATOM    154  CZ  ARG A  19      17.124 -39.137  83.338  1.00104.99           C  
ATOM    155  NH1 ARG A  19      15.981 -38.981  82.683  1.00 94.55           N  
ATOM    156  NH2 ARG A  19      17.804 -38.063  83.728  1.00 93.69           N1+
ATOM    157  H   ARG A  19      22.855 -41.572  83.801  1.00 72.89           H  
ATOM    158  HA  ARG A  19      21.792 -40.441  81.428  1.00 72.73           H  
ATOM    159  HB2 ARG A  19      20.578 -38.895  83.050  1.00 74.73           H  
ATOM    160  HB3 ARG A  19      21.447 -39.742  84.352  1.00 74.73           H  
ATOM    161  HG2 ARG A  19      20.449 -41.874  83.634  1.00 81.38           H  
ATOM    162  HG3 ARG A  19      19.583 -41.029  82.328  1.00 81.38           H  
ATOM    163  HD2 ARG A  19      19.106 -39.767  84.889  1.00 81.50           H  
ATOM    164  HD3 ARG A  19      18.692 -41.498  84.935  1.00 81.50           H  
ATOM    165  HE  ARG A  19      17.068 -41.145  83.233  1.00 84.90           H  
ATOM    166 HH11 ARG A  19      15.635 -38.053  82.485  1.00 94.55           H  
ATOM    167 HH12 ARG A  19      15.457 -39.790  82.382  1.00 94.55           H  
ATOM    168 HH21 ARG A  19      18.675 -38.171  84.227  1.00 93.69           H  
ATOM    169 HH22 ARG A  19      17.449 -37.139  83.525  1.00 93.69           H  
ATOM    170  N   GLU A  20      23.857 -38.418  83.048  1.00 76.41           N  
ATOM    171  CA  GLU A  20      24.699 -37.223  82.922  1.00 77.44           C  
ATOM    172  C   GLU A  20      25.762 -37.318  81.812  1.00 78.11           C  
ATOM    173  O   GLU A  20      25.849 -36.412  80.982  1.00 78.40           O  
ATOM    174  CB  GLU A  20      25.351 -36.856  84.268  1.00 82.43           C  
ATOM    175  CG  GLU A  20      24.444 -36.086  85.220  1.00 99.96           C  
ATOM    176  CD  GLU A  20      25.128 -35.542  86.460  1.00134.22           C  
ATOM    177  OE1 GLU A  20      26.145 -34.821  86.319  1.00130.64           O  
ATOM    178  OE2 GLU A  20      24.645 -35.842  87.576  1.00136.93           O1-
ATOM    179  H   GLU A  20      23.905 -38.945  83.909  1.00 76.41           H  
ATOM    180  HA  GLU A  20      24.022 -36.423  82.622  1.00 77.44           H  
ATOM    181  HB2 GLU A  20      26.230 -36.244  84.065  1.00 82.43           H  
ATOM    182  HB3 GLU A  20      25.657 -37.779  84.761  1.00 82.43           H  
ATOM    183  HG2 GLU A  20      23.645 -36.755  85.541  1.00 99.96           H  
ATOM    184  HG3 GLU A  20      24.017 -35.245  84.674  1.00 99.96           H  
ATOM    185  N   SER A  21      26.569 -38.399  81.805  1.00 71.10           N  
ATOM    186  CA  SER A  21      27.631 -38.590  80.825  1.00 68.18           C  
ATOM    187  C   SER A  21      27.108 -38.787  79.412  1.00 67.58           C  
ATOM    188  O   SER A  21      27.645 -38.179  78.488  1.00 65.53           O  
ATOM    189  CB  SER A  21      28.539 -39.747  81.228  1.00 72.75           C  
ATOM    190  OG  SER A  21      29.185 -39.505  82.467  1.00 84.74           O  
ATOM    191  H   SER A  21      26.431 -39.108  82.511  1.00 71.10           H  
ATOM    192  HA  SER A  21      28.212 -37.668  80.817  1.00 68.18           H  
ATOM    193  HB2 SER A  21      29.297 -39.886  80.457  1.00 72.75           H  
ATOM    194  HB3 SER A  21      27.939 -40.653  81.315  1.00 72.75           H  
ATOM    195  HG  SER A  21      28.927 -40.206  83.071  1.00 84.74           H  
ATOM    196  N   PHE A  22      26.056 -39.611  79.235  1.00 63.78           N  
ATOM    197  CA  PHE A  22      25.486 -39.849  77.904  1.00 61.92           C  
ATOM    198  C   PHE A  22      24.882 -38.570  77.304  1.00 66.69           C  
ATOM    199  O   PHE A  22      25.138 -38.279  76.130  1.00 66.10           O  
ATOM    200  CB  PHE A  22      24.474 -41.010  77.886  1.00 63.22           C  
ATOM    201  CG  PHE A  22      24.155 -41.487  76.486  1.00 63.30           C  
ATOM    202  CD1 PHE A  22      23.170 -40.866  75.731  1.00 66.17           C  
ATOM    203  CD2 PHE A  22      24.854 -42.548  75.914  1.00 64.97           C  
ATOM    204  CE1 PHE A  22      22.893 -41.290  74.427  1.00 66.48           C  
ATOM    205  CE2 PHE A  22      24.561 -42.988  74.622  1.00 67.21           C  
ATOM    206  CZ  PHE A  22      23.584 -42.357  73.886  1.00 65.29           C  
ATOM    207  H   PHE A  22      25.651 -40.075  80.036  1.00 63.78           H  
ATOM    208  HA  PHE A  22      26.318 -40.152  77.269  1.00 61.92           H  
ATOM    209  HB2 PHE A  22      23.551 -40.675  78.359  1.00 63.22           H  
ATOM    210  HB3 PHE A  22      24.890 -41.844  78.452  1.00 63.22           H  
ATOM    211  HD1 PHE A  22      22.611 -40.045  76.155  1.00 66.17           H  
ATOM    212  HD2 PHE A  22      25.634 -43.037  76.479  1.00 64.97           H  
ATOM    213  HE1 PHE A  22      22.139 -40.783  73.843  1.00 66.48           H  
ATOM    214  HE2 PHE A  22      25.101 -43.823  74.200  1.00 67.21           H  
ATOM    215  HZ  PHE A  22      23.358 -42.696  72.886  1.00 65.29           H  
ATOM    216  N   LEU A  23      24.120 -37.796  78.109  1.00 63.46           N  
ATOM    217  CA  LEU A  23      23.544 -36.539  77.647  1.00 63.59           C  
ATOM    218  C   LEU A  23      24.632 -35.564  77.198  1.00 66.97           C  
ATOM    219  O   LEU A  23      24.445 -34.895  76.182  1.00 67.51           O  
ATOM    220  CB  LEU A  23      22.649 -35.909  78.722  1.00 66.02           C  
ATOM    221  CG  LEU A  23      21.788 -34.714  78.297  1.00 72.52           C  
ATOM    222  CD1 LEU A  23      20.582 -35.157  77.487  1.00 72.37           C  
ATOM    223  CD2 LEU A  23      21.363 -33.915  79.495  1.00 77.84           C  
ATOM    224  H   LEU A  23      23.945 -38.097  79.057  1.00 63.46           H  
ATOM    225  HA  LEU A  23      22.919 -36.762  76.782  1.00 63.59           H  
ATOM    226  HB2 LEU A  23      23.295 -35.577  79.535  1.00 66.02           H  
ATOM    227  HB3 LEU A  23      21.977 -36.686  79.087  1.00 66.02           H  
ATOM    228  HG  LEU A  23      22.397 -34.077  77.656  1.00 72.52           H  
ATOM    229 HD11 LEU A  23      20.917 -35.709  76.609  1.00 72.37           H  
ATOM    230 HD12 LEU A  23      19.949 -35.798  78.100  1.00 72.37           H  
ATOM    231 HD13 LEU A  23      20.015 -34.281  77.171  1.00 72.37           H  
ATOM    232 HD21 LEU A  23      20.751 -34.537  80.148  1.00 77.84           H  
ATOM    233 HD22 LEU A  23      22.246 -33.576  80.038  1.00 77.84           H  
ATOM    234 HD23 LEU A  23      20.783 -33.051  79.169  1.00 77.84           H  
ATOM    235  N   ASP A  24      25.778 -35.522  77.910  1.00 63.44           N  
ATOM    236  CA  ASP A  24      26.908 -34.642  77.569  1.00 64.19           C  
ATOM    237  C   ASP A  24      27.440 -34.938  76.168  1.00 65.26           C  
ATOM    238  O   ASP A  24      27.570 -34.019  75.346  1.00 64.97           O  
ATOM    239  CB  ASP A  24      28.031 -34.731  78.623  1.00 67.51           C  
ATOM    240  CG  ASP A  24      27.769 -33.996  79.930  1.00 84.56           C  
ATOM    241  OD1 ASP A  24      26.708 -33.328  80.048  1.00 85.56           O  
ATOM    242  OD2 ASP A  24      28.616 -34.088  80.835  1.00 96.27           O1-
ATOM    243  H   ASP A  24      25.865 -36.124  78.716  1.00 63.44           H  
ATOM    244  HA  ASP A  24      26.536 -33.618  77.572  1.00 64.19           H  
ATOM    245  HB2 ASP A  24      28.938 -34.317  78.182  1.00 67.51           H  
ATOM    246  HB3 ASP A  24      28.188 -35.784  78.857  1.00 67.51           H  
ATOM    247  N   TYR A  25      27.684 -36.233  75.887  1.00 59.31           N  
ATOM    248  CA  TYR A  25      28.161 -36.691  74.594  1.00 57.57           C  
ATOM    249  C   TYR A  25      27.131 -36.397  73.513  1.00 62.84           C  
ATOM    250  O   TYR A  25      27.462 -35.697  72.553  1.00 62.78           O  
ATOM    251  CB  TYR A  25      28.506 -38.188  74.631  1.00 57.14           C  
ATOM    252  CG  TYR A  25      28.945 -38.732  73.290  1.00 57.85           C  
ATOM    253  CD1 TYR A  25      30.170 -38.370  72.735  1.00 60.15           C  
ATOM    254  CD2 TYR A  25      28.137 -39.611  72.572  1.00 57.46           C  
ATOM    255  CE1 TYR A  25      30.594 -38.892  71.512  1.00 60.84           C  
ATOM    256  CE2 TYR A  25      28.542 -40.123  71.336  1.00 57.78           C  
ATOM    257  CZ  TYR A  25      29.780 -39.775  70.819  1.00 65.71           C  
ATOM    258  OH  TYR A  25      30.199 -40.281  69.615  1.00 65.52           O  
ATOM    259  H   TYR A  25      27.527 -36.919  76.611  1.00 59.31           H  
ATOM    260  HA  TYR A  25      29.074 -36.146  74.355  1.00 57.57           H  
ATOM    261  HB2 TYR A  25      27.623 -38.739  74.956  1.00 57.14           H  
ATOM    262  HB3 TYR A  25      29.313 -38.340  75.347  1.00 57.14           H  
ATOM    263  HD1 TYR A  25      30.804 -37.672  73.261  1.00 60.15           H  
ATOM    264  HD2 TYR A  25      27.180 -39.902  72.978  1.00 57.46           H  
ATOM    265  HE1 TYR A  25      31.554 -38.609  71.106  1.00 60.84           H  
ATOM    266  HE2 TYR A  25      27.892 -40.788  70.786  1.00 57.78           H  
ATOM    267  HH  TYR A  25      29.578 -40.873  69.186  1.00 65.52           H  
ATOM    268  N   ALA A  26      25.880 -36.912  73.687  1.00 59.68           N  
ATOM    269  CA  ALA A  26      24.767 -36.743  72.751  1.00 59.22           C  
ATOM    270  C   ALA A  26      24.543 -35.285  72.329  1.00 65.71           C  
ATOM    271  O   ALA A  26      24.489 -35.005  71.131  1.00 65.37           O  
ATOM    272  CB  ALA A  26      23.504 -37.333  73.331  1.00 60.00           C  
ATOM    273  H   ALA A  26      25.709 -37.450  74.524  1.00 59.68           H  
ATOM    274  HA  ALA A  26      25.037 -37.282  71.843  1.00 59.22           H  
ATOM    275  HB1 ALA A  26      23.669 -38.384  73.568  1.00 60.00           H  
ATOM    276  HB2 ALA A  26      23.235 -36.794  74.239  1.00 60.00           H  
ATOM    277  HB3 ALA A  26      22.696 -37.247  72.604  1.00 60.00           H  
ATOM    278  N   MET A  27      24.482 -34.356  73.293  1.00 65.10           N  
ATOM    279  CA  MET A  27      24.264 -32.942  72.997  1.00 68.43           C  
ATOM    280  C   MET A  27      25.402 -32.319  72.211  1.00 72.46           C  
ATOM    281  O   MET A  27      25.146 -31.545  71.284  1.00 72.53           O  
ATOM    282  CB  MET A  27      23.957 -32.154  74.265  1.00 74.10           C  
ATOM    283  CG  MET A  27      22.524 -32.304  74.708  1.00 80.70           C  
ATOM    284  SD  MET A  27      21.489 -30.920  74.110  1.00 91.56           S  
ATOM    285  CE  MET A  27      21.114 -31.406  72.323  1.00 87.61           C  
ATOM    286  H   MET A  27      24.590 -34.643  74.255  1.00 65.10           H  
ATOM    287  HA  MET A  27      23.389 -32.892  72.349  1.00 68.43           H  
ATOM    288  HB2 MET A  27      24.156 -31.099  74.077  1.00 74.10           H  
ATOM    289  HB3 MET A  27      24.608 -32.510  75.063  1.00 74.10           H  
ATOM    290  HG2 MET A  27      22.491 -32.326  75.797  1.00 80.70           H  
ATOM    291  HG3 MET A  27      22.127 -33.239  74.313  1.00 80.70           H  
ATOM    292  HE1 MET A  27      22.048 -31.500  71.768  1.00 87.61           H  
ATOM    293  HE2 MET A  27      20.586 -32.359  72.309  1.00 87.61           H  
ATOM    294  HE3 MET A  27      20.492 -30.639  71.861  1.00 87.61           H  
ATOM    295  N   SER A  28      26.658 -32.704  72.549  1.00 68.55           N  
ATOM    296  CA  SER A  28      27.869 -32.248  71.864  1.00 68.37           C  
ATOM    297  C   SER A  28      27.931 -32.748  70.424  1.00 71.42           C  
ATOM    298  O   SER A  28      28.319 -31.980  69.554  1.00 72.34           O  
ATOM    299  CB  SER A  28      29.119 -32.695  72.603  1.00 71.52           C  
ATOM    300  OG  SER A  28      30.268 -32.098  72.021  1.00 81.53           O  
ATOM    301  H   SER A  28      26.765 -33.346  73.322  1.00 68.55           H  
ATOM    302  HA  SER A  28      27.827 -31.159  71.852  1.00 68.37           H  
ATOM    303  HB2 SER A  28      29.206 -33.780  72.542  1.00 71.52           H  
ATOM    304  HB3 SER A  28      29.047 -32.395  73.648  1.00 71.52           H  
ATOM    305  HG  SER A  28      31.034 -32.404  72.512  1.00 81.53           H  
ATOM    306  N   VAL A  29      27.568 -34.029  70.167  1.00 59.26           N  
ATOM    307  CA  VAL A  29      27.543 -34.603  68.813  1.00 57.80           C  
ATOM    308  C   VAL A  29      26.523 -33.830  67.966  1.00 62.44           C  
ATOM    309  O   VAL A  29      26.823 -33.456  66.823  1.00 62.26           O  
ATOM    310  CB  VAL A  29      27.269 -36.127  68.819  1.00 60.93           C  
ATOM    311  CG1 VAL A  29      27.141 -36.675  67.409  1.00 59.74           C  
ATOM    312  CG2 VAL A  29      28.366 -36.861  69.556  1.00 61.19           C  
ATOM    313  H   VAL A  29      27.302 -34.618  70.943  1.00 59.26           H  
ATOM    314  HA  VAL A  29      28.531 -34.495  68.366  1.00 57.80           H  
ATOM    315  HB  VAL A  29      26.322 -36.286  69.334  1.00 60.93           H  
ATOM    316 HG11 VAL A  29      26.339 -36.153  66.888  1.00 59.74           H  
ATOM    317 HG12 VAL A  29      28.079 -36.526  66.875  1.00 59.74           H  
ATOM    318 HG13 VAL A  29      26.913 -37.740  67.452  1.00 59.74           H  
ATOM    319 HG21 VAL A  29      29.315 -36.704  69.044  1.00 61.19           H  
ATOM    320 HG22 VAL A  29      28.436 -36.481  70.575  1.00 61.19           H  
ATOM    321 HG23 VAL A  29      28.138 -37.927  69.580  1.00 61.19           H  
ATOM    322  N   ILE A  30      25.353 -33.533  68.572  1.00 58.79           N  
ATOM    323  CA  ILE A  30      24.246 -32.813  67.958  1.00 58.56           C  
ATOM    324  C   ILE A  30      24.603 -31.355  67.625  1.00 62.65           C  
ATOM    325  O   ILE A  30      24.479 -30.959  66.463  1.00 62.73           O  
ATOM    326  CB  ILE A  30      22.949 -32.933  68.822  1.00 62.02           C  
ATOM    327  CG1 ILE A  30      22.379 -34.372  68.778  1.00 61.84           C  
ATOM    328  CG2 ILE A  30      21.892 -31.904  68.388  1.00 62.01           C  
ATOM    329  CD1 ILE A  30      21.427 -34.693  69.893  1.00 67.48           C  
ATOM    330  H   ILE A  30      25.236 -33.835  69.529  1.00 58.79           H  
ATOM    331  HA  ILE A  30      24.040 -33.290  67.000  1.00 58.56           H  
ATOM    332  HB  ILE A  30      23.219 -32.714  69.855  1.00 62.02           H  
ATOM    333 HG12 ILE A  30      23.213 -35.072  68.829  1.00 61.84           H  
ATOM    334 HG13 ILE A  30      21.853 -34.502  67.832  1.00 61.84           H  
ATOM    335 HG21 ILE A  30      22.309 -30.900  68.466  1.00 62.01           H  
ATOM    336 HG22 ILE A  30      21.600 -32.097  67.356  1.00 62.01           H  
ATOM    337 HG23 ILE A  30      21.018 -31.986  69.034  1.00 62.01           H  
ATOM    338 HD11 ILE A  30      21.933 -34.569  70.850  1.00 67.48           H  
ATOM    339 HD12 ILE A  30      20.571 -34.020  69.845  1.00 67.48           H  
ATOM    340 HD13 ILE A  30      21.085 -35.723  69.794  1.00 67.48           H  
ATOM    341  N   VAL A  31      25.023 -30.560  68.629  1.00 58.19           N  
ATOM    342  CA  VAL A  31      25.260 -29.124  68.434  1.00 57.16           C  
ATOM    343  C   VAL A  31      26.710 -28.752  68.068  1.00 58.03           C  
ATOM    344  O   VAL A  31      26.952 -27.591  67.731  1.00 58.42           O  
ATOM    345  CB  VAL A  31      24.747 -28.283  69.640  1.00 62.29           C  
ATOM    346  CG1 VAL A  31      23.333 -28.693  70.044  1.00 63.09           C  
ATOM    347  CG2 VAL A  31      25.688 -28.362  70.836  1.00 62.35           C  
ATOM    348  H   VAL A  31      25.179 -30.963  69.542  1.00 58.19           H  
ATOM    349  HA  VAL A  31      24.669 -28.866  67.555  1.00 57.16           H  
ATOM    350  HB  VAL A  31      24.722 -27.245  69.308  1.00 62.29           H  
ATOM    351 HG11 VAL A  31      22.666 -28.591  69.188  1.00 63.09           H  
ATOM    352 HG12 VAL A  31      23.337 -29.730  70.379  1.00 63.09           H  
ATOM    353 HG13 VAL A  31      22.986 -28.051  70.853  1.00 63.09           H  
ATOM    354 HG21 VAL A  31      25.736 -29.391  71.193  1.00 62.35           H  
ATOM    355 HG22 VAL A  31      26.684 -28.035  70.537  1.00 62.35           H  
ATOM    356 HG23 VAL A  31      25.318 -27.717  71.633  1.00 62.35           H  
ATOM    357  N   ALA A  32      27.657 -29.702  68.134  1.00 52.18           N  
ATOM    358  CA  ALA A  32      29.056 -29.418  67.848  1.00 51.41           C  
ATOM    359  C   ALA A  32      29.834 -30.594  67.264  1.00 55.78           C  
ATOM    360  O   ALA A  32      30.903 -30.938  67.776  1.00 55.36           O  
ATOM    361  CB  ALA A  32      29.746 -28.889  69.095  1.00 52.83           C  
ATOM    362  H   ALA A  32      27.391 -30.642  68.390  1.00 52.18           H  
ATOM    363  HA  ALA A  32      29.053 -28.657  67.067  1.00 51.41           H  
ATOM    364  HB1 ALA A  32      29.216 -28.008  69.458  1.00 52.83           H  
ATOM    365  HB2 ALA A  32      29.742 -29.659  69.867  1.00 52.83           H  
ATOM    366  HB3 ALA A  32      30.775 -28.620  68.855  1.00 52.83           H  
ATOM    367  N   ARG A  33      29.304 -31.200  66.184  1.00 53.42           N  
ATOM    368  CA  ARG A  33      29.968 -32.284  65.449  1.00 53.31           C  
ATOM    369  C   ARG A  33      29.273 -32.721  64.167  1.00 58.85           C  
ATOM    370  O   ARG A  33      29.769 -32.430  63.072  1.00 57.39           O  
ATOM    371  CB  ARG A  33      30.239 -33.521  66.319  1.00 52.54           C  
ATOM    372  CG  ARG A  33      31.180 -34.519  65.641  1.00 54.86           C  
ATOM    373  CD  ARG A  33      31.612 -35.623  66.566  1.00 53.83           C  
ATOM    374  NE  ARG A  33      32.386 -35.094  67.681  1.00 52.46           N  
ATOM    375  CZ  ARG A  33      32.858 -35.838  68.667  1.00 67.16           C  
ATOM    376  NH1 ARG A  33      32.659 -37.149  68.672  1.00 47.15           N  
ATOM    377  NH2 ARG A  33      33.532 -35.278  69.661  1.00 58.23           N1+
ATOM    378  H   ARG A  33      28.398 -30.891  65.861  1.00 53.42           H  
ATOM    379  HA  ARG A  33      30.914 -31.827  65.159  1.00 53.31           H  
ATOM    380  HB2 ARG A  33      29.291 -34.018  66.525  1.00 52.54           H  
ATOM    381  HB3 ARG A  33      30.690 -33.197  67.257  1.00 52.54           H  
ATOM    382  HG2 ARG A  33      32.066 -33.985  65.296  1.00 54.86           H  
ATOM    383  HG3 ARG A  33      30.666 -34.960  64.787  1.00 54.86           H  
ATOM    384  HD2 ARG A  33      32.225 -36.334  66.012  1.00 53.83           H  
ATOM    385  HD3 ARG A  33      30.728 -36.130  66.954  1.00 53.83           H  
ATOM    386  HE  ARG A  33      32.573 -34.102  67.702  1.00 52.46           H  
ATOM    387 HH11 ARG A  33      33.020 -37.712  69.429  1.00 47.15           H  
ATOM    388 HH12 ARG A  33      32.146 -37.585  67.919  1.00 47.15           H  
ATOM    389 HH21 ARG A  33      33.689 -34.280  69.666  1.00 58.23           H  
ATOM    390 HH22 ARG A  33      33.889 -35.849  70.414  1.00 58.23           H  
ATOM    391  N   ALA A  34      28.164 -33.478  64.320  1.00 57.28           N  
ATOM    392  CA  ALA A  34      27.438 -34.154  63.251  1.00 57.89           C  
ATOM    393  C   ALA A  34      26.403 -33.332  62.478  1.00 62.98           C  
ATOM    394  O   ALA A  34      26.174 -33.644  61.307  1.00 62.32           O  
ATOM    395  CB  ALA A  34      26.771 -35.396  63.809  1.00 58.97           C  
ATOM    396  H   ALA A  34      27.806 -33.585  65.258  1.00 57.28           H  
ATOM    397  HA  ALA A  34      28.206 -34.379  62.511  1.00 57.89           H  
ATOM    398  HB1 ALA A  34      27.520 -36.026  64.289  1.00 58.97           H  
ATOM    399  HB2 ALA A  34      26.017 -35.106  64.541  1.00 58.97           H  
ATOM    400  HB3 ALA A  34      26.297 -35.949  62.998  1.00 58.97           H  
ATOM    401  N   LEU A  35      25.750 -32.339  63.103  1.00 60.16           N  
ATOM    402  CA  LEU A  35      24.706 -31.594  62.395  1.00 60.55           C  
ATOM    403  C   LEU A  35      25.144 -30.215  61.877  1.00 64.19           C  
ATOM    404  O   LEU A  35      25.877 -29.505  62.566  1.00 64.70           O  
ATOM    405  CB  LEU A  35      23.430 -31.475  63.244  1.00 61.47           C  
ATOM    406  CG  LEU A  35      22.823 -32.782  63.797  1.00 66.52           C  
ATOM    407  CD1 LEU A  35      21.609 -32.491  64.655  1.00 67.95           C  
ATOM    408  CD2 LEU A  35      22.452 -33.750  62.689  1.00 67.85           C  
ATOM    409  H   LEU A  35      25.978 -32.106  64.059  1.00 60.16           H  
ATOM    410  HA  LEU A  35      24.493 -32.187  61.506  1.00 60.55           H  
ATOM    411  HB2 LEU A  35      22.670 -30.996  62.627  1.00 61.47           H  
ATOM    412  HB3 LEU A  35      23.662 -30.836  64.096  1.00 61.47           H  
ATOM    413  HG  LEU A  35      23.590 -33.253  64.411  1.00 66.52           H  
ATOM    414 HD11 LEU A  35      21.890 -31.821  65.467  1.00 67.95           H  
ATOM    415 HD12 LEU A  35      20.838 -32.019  64.046  1.00 67.95           H  
ATOM    416 HD13 LEU A  35      21.225 -33.423  65.069  1.00 67.95           H  
ATOM    417 HD21 LEU A  35      21.684 -33.303  62.058  1.00 67.85           H  
ATOM    418 HD22 LEU A  35      23.334 -33.969  62.088  1.00 67.85           H  
ATOM    419 HD23 LEU A  35      22.071 -34.673  63.126  1.00 67.85           H  
ATOM    420  N   PRO A  36      24.693 -29.813  60.663  1.00 59.29           N  
ATOM    421  CA  PRO A  36      25.072 -28.491  60.141  1.00 59.00           C  
ATOM    422  C   PRO A  36      24.222 -27.354  60.711  1.00 65.62           C  
ATOM    423  O   PRO A  36      23.113 -27.595  61.194  1.00 66.25           O  
ATOM    424  CB  PRO A  36      24.808 -28.633  58.646  1.00 60.61           C  
ATOM    425  CG  PRO A  36      23.681 -29.583  58.565  1.00 65.18           C  
ATOM    426  CD  PRO A  36      23.828 -30.540  59.708  1.00 60.48           C  
ATOM    427  HA  PRO A  36      26.098 -28.233  60.404  1.00 59.00           H  
ATOM    428  HB2 PRO A  36      25.685 -29.030  58.135  1.00 60.61           H  
ATOM    429  HB3 PRO A  36      24.536 -27.672  58.209  1.00 60.61           H  
ATOM    430  HG2 PRO A  36      23.715 -30.123  57.619  1.00 65.18           H  
ATOM    431  HG3 PRO A  36      22.735 -29.048  58.645  1.00 65.18           H  
ATOM    432  HD2 PRO A  36      22.859 -30.765  60.154  1.00 60.48           H  
ATOM    433  HD3 PRO A  36      24.301 -31.466  59.382  1.00 60.48           H  
ATOM    434  N   ASP A  37      24.715 -26.104  60.609  1.00 62.74           N  
ATOM    435  CA  ASP A  37      23.934 -24.943  61.039  1.00 63.28           C  
ATOM    436  C   ASP A  37      23.021 -24.623  59.874  1.00 68.79           C  
ATOM    437  O   ASP A  37      23.462 -24.731  58.733  1.00 68.96           O  
ATOM    438  CB  ASP A  37      24.841 -23.730  61.334  1.00 64.75           C  
ATOM    439  CG  ASP A  37      24.144 -22.572  62.034  1.00 68.89           C  
ATOM    440  OD1 ASP A  37      23.176 -22.023  61.463  1.00 67.51           O  
ATOM    441  OD2 ASP A  37      24.578 -22.205  63.141  1.00 74.57           O1-
ATOM    442  H   ASP A  37      25.640 -25.966  60.229  1.00 62.74           H  
ATOM    443  HA  ASP A  37      23.388 -25.158  61.957  1.00 63.28           H  
ATOM    444  HB2 ASP A  37      25.239 -23.365  60.387  1.00 64.75           H  
ATOM    445  HB3 ASP A  37      25.662 -24.066  61.968  1.00 64.75           H  
ATOM    446  N   VAL A  38      21.765 -24.227  60.142  1.00 66.06           N  
ATOM    447  CA  VAL A  38      20.808 -23.854  59.088  1.00 66.35           C  
ATOM    448  C   VAL A  38      21.283 -22.632  58.233  1.00 70.66           C  
ATOM    449  O   VAL A  38      21.034 -22.601  57.026  1.00 71.59           O  
ATOM    450  CB  VAL A  38      19.381 -23.646  59.664  1.00 70.59           C  
ATOM    451  CG1 VAL A  38      19.283 -22.367  60.510  1.00 71.39           C  
ATOM    452  CG2 VAL A  38      18.334 -23.655  58.555  1.00 71.16           C  
ATOM    453  H   VAL A  38      21.466 -24.184  61.106  1.00 66.06           H  
ATOM    454  HA  VAL A  38      20.764 -24.697  58.398  1.00 66.35           H  
ATOM    455  HB  VAL A  38      19.176 -24.486  60.328  1.00 70.59           H  
ATOM    456 HG11 VAL A  38      20.016 -22.407  61.316  1.00 71.39           H  
ATOM    457 HG12 VAL A  38      19.482 -21.499  59.881  1.00 71.39           H  
ATOM    458 HG13 VAL A  38      18.282 -22.287  60.933  1.00 71.39           H  
ATOM    459 HG21 VAL A  38      18.517 -22.822  57.876  1.00 71.16           H  
ATOM    460 HG22 VAL A  38      18.396 -24.594  58.004  1.00 71.16           H  
ATOM    461 HG23 VAL A  38      17.341 -23.555  58.992  1.00 71.16           H  
ATOM    462  N   ARG A  39      21.983 -21.671  58.856  1.00 65.87           N  
ATOM    463  CA  ARG A  39      22.418 -20.420  58.236  1.00 66.36           C  
ATOM    464  C   ARG A  39      23.536 -20.559  57.197  1.00 69.87           C  
ATOM    465  O   ARG A  39      23.408 -20.013  56.101  1.00 69.85           O  
ATOM    466  CB  ARG A  39      22.805 -19.399  59.314  1.00 66.55           C  
ATOM    467  CG  ARG A  39      21.672 -19.092  60.309  1.00 70.12           C  
ATOM    468  CD  ARG A  39      22.150 -18.378  61.559  1.00 66.51           C  
ATOM    469  NE  ARG A  39      22.960 -19.243  62.416  1.00 70.56           N  
ATOM    470  CZ  ARG A  39      23.639 -18.820  63.473  1.00 81.84           C  
ATOM    471  NH1 ARG A  39      23.605 -17.541  63.824  1.00 78.86           N  
ATOM    472  NH2 ARG A  39      24.356 -19.671  64.190  1.00 55.35           N1+
ATOM    473  H   ARG A  39      22.227 -21.823  59.824  1.00 65.87           H  
ATOM    474  HA  ARG A  39      21.556 -20.066  57.671  1.00 66.36           H  
ATOM    475  HB2 ARG A  39      23.092 -18.470  58.821  1.00 66.55           H  
ATOM    476  HB3 ARG A  39      23.655 -19.792  59.871  1.00 66.55           H  
ATOM    477  HG2 ARG A  39      21.206 -20.032  60.604  1.00 70.12           H  
ATOM    478  HG3 ARG A  39      20.935 -18.462  59.811  1.00 70.12           H  
ATOM    479  HD2 ARG A  39      21.281 -18.040  62.123  1.00 66.51           H  
ATOM    480  HD3 ARG A  39      22.749 -17.517  61.263  1.00 66.51           H  
ATOM    481  HE  ARG A  39      23.005 -20.226  62.188  1.00 70.56           H  
ATOM    482 HH11 ARG A  39      23.061 -16.883  63.284  1.00 78.86           H  
ATOM    483 HH12 ARG A  39      24.123 -17.225  64.631  1.00 78.86           H  
ATOM    484 HH21 ARG A  39      24.870 -19.344  64.996  1.00 55.35           H  
ATOM    485 HH22 ARG A  39      24.389 -20.647  63.931  1.00 55.35           H  
ATOM    486  N   ASP A  40      24.630 -21.265  57.535  1.00 65.86           N  
ATOM    487  CA  ASP A  40      25.780 -21.453  56.638  1.00 64.64           C  
ATOM    488  C   ASP A  40      25.936 -22.902  56.090  1.00 68.09           C  
ATOM    489  O   ASP A  40      26.803 -23.148  55.244  1.00 68.75           O  
ATOM    490  CB  ASP A  40      27.082 -20.966  57.308  1.00 65.14           C  
ATOM    491  CG  ASP A  40      27.551 -21.721  58.552  1.00 71.34           C  
ATOM    492  OD1 ASP A  40      26.856 -22.664  58.986  1.00 70.11           O  
ATOM    493  OD2 ASP A  40      28.589 -21.341  59.113  1.00 79.81           O1-
ATOM    494  H   ASP A  40      24.663 -21.688  58.452  1.00 65.86           H  
ATOM    495  HA  ASP A  40      25.575 -20.837  55.763  1.00 64.64           H  
ATOM    496  HB2 ASP A  40      26.935 -19.924  57.593  1.00 65.14           H  
ATOM    497  HB3 ASP A  40      27.877 -21.031  56.565  1.00 65.14           H  
ATOM    498  N   GLY A  41      25.128 -23.834  56.596  1.00 62.50           N  
ATOM    499  CA  GLY A  41      25.139 -25.234  56.188  1.00 61.48           C  
ATOM    500  C   GLY A  41      26.382 -26.018  56.538  1.00 65.25           C  
ATOM    501  O   GLY A  41      26.669 -27.041  55.905  1.00 65.25           O  
ATOM    502  H   GLY A  41      24.467 -23.553  57.306  1.00 62.50           H  
ATOM    503  HA2 GLY A  41      25.019 -25.266  55.105  1.00 61.48           H  
ATOM    504  HA3 GLY A  41      24.290 -25.726  56.663  1.00 61.48           H  
ATOM    505  N   LEU A  42      27.109 -25.574  57.566  1.00 61.18           N  
ATOM    506  CA  LEU A  42      28.359 -26.215  57.948  1.00 59.63           C  
ATOM    507  C   LEU A  42      28.359 -26.873  59.307  1.00 63.09           C  
ATOM    508  O   LEU A  42      27.702 -26.408  60.254  1.00 62.12           O  
ATOM    509  CB  LEU A  42      29.527 -25.208  57.892  1.00 59.48           C  
ATOM    510  CG  LEU A  42      29.763 -24.410  56.605  1.00 63.46           C  
ATOM    511  CD1 LEU A  42      30.766 -23.332  56.860  1.00 63.87           C  
ATOM    512  CD2 LEU A  42      30.261 -25.285  55.479  1.00 63.45           C  
ATOM    513  H   LEU A  42      26.784 -24.775  58.091  1.00 61.18           H  
ATOM    514  HA  LEU A  42      28.483 -27.014  57.217  1.00 59.63           H  
ATOM    515  HB2 LEU A  42      30.441 -25.768  58.092  1.00 59.48           H  
ATOM    516  HB3 LEU A  42      29.362 -24.484  58.690  1.00 59.48           H  
ATOM    517  HG  LEU A  42      28.806 -23.982  56.306  1.00 63.46           H  
ATOM    518 HD11 LEU A  42      30.406 -22.682  57.657  1.00 63.87           H  
ATOM    519 HD12 LEU A  42      31.714 -23.781  57.157  1.00 63.87           H  
ATOM    520 HD13 LEU A  42      30.910 -22.747  55.951  1.00 63.87           H  
ATOM    521 HD21 LEU A  42      31.219 -25.724  55.757  1.00 63.45           H  
ATOM    522 HD22 LEU A  42      29.539 -26.079  55.289  1.00 63.45           H  
ATOM    523 HD23 LEU A  42      30.385 -24.683  54.579  1.00 63.45           H  
ATOM    524  N   LYS A  43      29.168 -27.944  59.401  1.00 59.32           N  
ATOM    525  CA  LYS A  43      29.459 -28.650  60.645  1.00 58.14           C  
ATOM    526  C   LYS A  43      30.676 -27.887  61.200  1.00 61.64           C  
ATOM    527  O   LYS A  43      31.385 -27.250  60.406  1.00 60.99           O  
ATOM    528  CB  LYS A  43      29.833 -30.124  60.380  1.00 59.43           C  
ATOM    529  CG  LYS A  43      28.670 -30.992  59.938  1.00 65.75           C  
ATOM    530  CD  LYS A  43      29.104 -32.421  59.713  1.00 69.68           C  
ATOM    531  CE  LYS A  43      28.160 -33.163  58.800  1.00 76.02           C  
ATOM    532  NZ  LYS A  43      28.352 -34.626  58.896  1.00 84.36           N1+
ATOM    533  H   LYS A  43      29.603 -28.282  58.554  1.00 59.32           H  
ATOM    534  HA  LYS A  43      28.607 -28.675  61.324  1.00 58.14           H  
ATOM    535  HB2 LYS A  43      30.242 -30.543  61.299  1.00 59.43           H  
ATOM    536  HB3 LYS A  43      30.594 -30.148  59.600  1.00 59.43           H  
ATOM    537  HG2 LYS A  43      28.264 -30.594  59.008  1.00 65.75           H  
ATOM    538  HG3 LYS A  43      27.900 -30.972  60.709  1.00 65.75           H  
ATOM    539  HD2 LYS A  43      29.139 -32.933  60.674  1.00 69.68           H  
ATOM    540  HD3 LYS A  43      30.098 -32.420  59.266  1.00 69.68           H  
ATOM    541  HE2 LYS A  43      28.341 -32.849  57.772  1.00 76.02           H  
ATOM    542  HE3 LYS A  43      27.134 -32.921  59.079  1.00 76.02           H  
ATOM    543  HZ1 LYS A  43      29.301 -34.859  58.639  1.00 84.36           H  
ATOM    544  HZ2 LYS A  43      28.176 -34.927  59.844  1.00 84.36           H  
ATOM    545  HZ3 LYS A  43      27.710 -35.092  58.270  1.00 84.36           H  
ATOM    546  N   PRO A  44      30.956 -27.912  62.521  1.00 58.67           N  
ATOM    547  CA  PRO A  44      32.105 -27.150  63.040  1.00 59.19           C  
ATOM    548  C   PRO A  44      33.439 -27.377  62.330  1.00 62.33           C  
ATOM    549  O   PRO A  44      34.137 -26.392  62.061  1.00 62.78           O  
ATOM    550  CB  PRO A  44      32.166 -27.560  64.511  1.00 61.14           C  
ATOM    551  CG  PRO A  44      30.768 -27.890  64.850  1.00 65.62           C  
ATOM    552  CD  PRO A  44      30.213 -28.557  63.623  1.00 60.55           C  
ATOM    553  HA  PRO A  44      31.953 -26.083  62.874  1.00 59.19           H  
ATOM    554  HB2 PRO A  44      32.530 -26.738  65.127  1.00 61.14           H  
ATOM    555  HB3 PRO A  44      32.812 -28.428  64.645  1.00 61.14           H  
ATOM    556  HG2 PRO A  44      30.206 -26.985  65.080  1.00 65.62           H  
ATOM    557  HG3 PRO A  44      30.731 -28.567  65.703  1.00 65.62           H  
ATOM    558  HD2 PRO A  44      30.399 -29.631  63.644  1.00 60.55           H  
ATOM    559  HD3 PRO A  44      29.142 -28.376  63.531  1.00 60.55           H  
ATOM    560  N   VAL A  45      33.777 -28.652  62.001  1.00 56.59           N  
ATOM    561  CA  VAL A  45      35.035 -29.019  61.333  1.00 55.35           C  
ATOM    562  C   VAL A  45      35.204 -28.275  59.998  1.00 61.99           C  
ATOM    563  O   VAL A  45      36.265 -27.710  59.766  1.00 62.95           O  
ATOM    564  CB  VAL A  45      35.246 -30.550  61.209  1.00 57.19           C  
ATOM    565  CG1 VAL A  45      34.221 -31.227  60.297  1.00 56.25           C  
ATOM    566  CG2 VAL A  45      36.667 -30.880  60.795  1.00 56.91           C  
ATOM    567  H   VAL A  45      33.126 -29.390  62.229  1.00 56.59           H  
ATOM    568  HA  VAL A  45      35.840 -28.683  61.986  1.00 55.35           H  
ATOM    569  HB  VAL A  45      35.081 -30.963  62.204  1.00 57.19           H  
ATOM    570 HG11 VAL A  45      33.215 -31.005  60.654  1.00 56.25           H  
ATOM    571 HG12 VAL A  45      34.337 -30.853  59.280  1.00 56.25           H  
ATOM    572 HG13 VAL A  45      34.381 -32.305  60.308  1.00 56.25           H  
ATOM    573 HG21 VAL A  45      36.858 -30.477  59.800  1.00 56.91           H  
ATOM    574 HG22 VAL A  45      37.365 -30.438  61.506  1.00 56.91           H  
ATOM    575 HG23 VAL A  45      36.799 -31.962  60.781  1.00 56.91           H  
ATOM    576  N   HIS A  46      34.143 -28.196  59.181  1.00 60.09           N  
ATOM    577  CA  HIS A  46      34.181 -27.511  57.883  1.00 61.25           C  
ATOM    578  C   HIS A  46      34.379 -26.015  58.054  1.00 66.19           C  
ATOM    579  O   HIS A  46      35.243 -25.426  57.397  1.00 65.94           O  
ATOM    580  CB  HIS A  46      32.914 -27.800  57.053  1.00 62.35           C  
ATOM    581  CG  HIS A  46      32.591 -29.250  56.930  1.00 65.46           C  
ATOM    582  ND1 HIS A  46      31.327 -29.725  57.213  1.00 67.30           N  
ATOM    583  CD2 HIS A  46      33.393 -30.292  56.612  1.00 67.34           C  
ATOM    584  CE1 HIS A  46      31.394 -31.035  57.046  1.00 66.65           C  
ATOM    585  NE2 HIS A  46      32.618 -31.423  56.685  1.00 67.01           N  
ATOM    586  H   HIS A  46      33.278 -28.628  59.472  1.00 60.09           H  
ATOM    587  HA  HIS A  46      35.037 -27.906  57.336  1.00 61.25           H  
ATOM    588  HB2 HIS A  46      33.060 -27.395  56.052  1.00 62.35           H  
ATOM    589  HB3 HIS A  46      32.071 -27.300  57.529  1.00 62.35           H  
ATOM    590  HD2 HIS A  46      34.440 -30.244  56.351  1.00 67.34           H  
ATOM    591  HE2 HIS A  46      32.918 -32.370  56.500  1.00 67.01           H  
ATOM    592  HE1 HIS A  46      30.561 -31.708  57.185  1.00 66.65           H  
ATOM    593  N   ARG A  47      33.599 -25.412  58.965  1.00 63.33           N  
ATOM    594  CA  ARG A  47      33.678 -23.990  59.261  1.00 63.80           C  
ATOM    595  C   ARG A  47      35.098 -23.649  59.701  1.00 68.97           C  
ATOM    596  O   ARG A  47      35.656 -22.665  59.214  1.00 71.02           O  
ATOM    597  CB  ARG A  47      32.649 -23.609  60.338  1.00 62.97           C  
ATOM    598  CG  ARG A  47      32.407 -22.105  60.462  1.00 70.71           C  
ATOM    599  CD  ARG A  47      31.370 -21.741  61.508  1.00 72.46           C  
ATOM    600  NE  ARG A  47      30.062 -22.314  61.203  1.00 70.96           N  
ATOM    601  CZ  ARG A  47      29.485 -23.278  61.907  1.00 78.74           C  
ATOM    602  NH1 ARG A  47      30.079 -23.764  62.993  1.00 60.18           N  
ATOM    603  NH2 ARG A  47      28.303 -23.755  61.543  1.00 66.55           N1+
ATOM    604  H   ARG A  47      32.926 -25.972  59.468  1.00 63.33           H  
ATOM    605  HA  ARG A  47      33.442 -23.414  58.367  1.00 63.80           H  
ATOM    606  HB2 ARG A  47      33.006 -23.979  61.299  1.00 62.97           H  
ATOM    607  HB3 ARG A  47      31.702 -24.089  60.092  1.00 62.97           H  
ATOM    608  HG2 ARG A  47      32.069 -21.730  59.496  1.00 70.71           H  
ATOM    609  HG3 ARG A  47      33.349 -21.625  60.729  1.00 70.71           H  
ATOM    610  HD2 ARG A  47      31.278 -20.656  61.550  1.00 72.46           H  
ATOM    611  HD3 ARG A  47      31.701 -22.115  62.477  1.00 72.46           H  
ATOM    612  HE  ARG A  47      29.564 -21.952  60.403  1.00 70.96           H  
ATOM    613 HH11 ARG A  47      30.980 -23.407  63.278  1.00 60.18           H  
ATOM    614 HH12 ARG A  47      29.629 -24.490  63.532  1.00 60.18           H  
ATOM    615 HH21 ARG A  47      27.862 -24.481  62.089  1.00 66.55           H  
ATOM    616 HH22 ARG A  47      27.844 -23.392  60.720  1.00 66.55           H  
ATOM    617  N   ARG A  48      35.705 -24.504  60.558  1.00 63.48           N  
ATOM    618  CA  ARG A  48      37.057 -24.299  61.079  1.00 62.56           C  
ATOM    619  C   ARG A  48      38.118 -24.403  60.005  1.00 66.21           C  
ATOM    620  O   ARG A  48      39.082 -23.641  60.039  1.00 66.92           O  
ATOM    621  CB  ARG A  48      37.336 -25.219  62.262  1.00 58.92           C  
ATOM    622  CG  ARG A  48      36.629 -24.716  63.508  1.00 61.30           C  
ATOM    623  CD  ARG A  48      36.413 -25.813  64.501  1.00 55.65           C  
ATOM    624  NE  ARG A  48      35.888 -25.302  65.763  1.00 54.52           N  
ATOM    625  CZ  ARG A  48      35.495 -26.068  66.776  1.00 71.77           C  
ATOM    626  NH1 ARG A  48      35.571 -27.390  66.688  1.00 62.35           N  
ATOM    627  NH2 ARG A  48      35.040 -25.521  67.890  1.00 64.55           N1+
ATOM    628  H   ARG A  48      35.198 -25.326  60.853  1.00 63.48           H  
ATOM    629  HA  ARG A  48      37.107 -23.273  61.445  1.00 62.56           H  
ATOM    630  HB2 ARG A  48      38.410 -25.249  62.447  1.00 58.92           H  
ATOM    631  HB3 ARG A  48      36.979 -26.222  62.028  1.00 58.92           H  
ATOM    632  HG2 ARG A  48      35.662 -24.302  63.223  1.00 61.30           H  
ATOM    633  HG3 ARG A  48      37.236 -23.937  63.969  1.00 61.30           H  
ATOM    634  HD2 ARG A  48      37.364 -26.311  64.690  1.00 55.65           H  
ATOM    635  HD3 ARG A  48      35.703 -26.529  64.087  1.00 55.65           H  
ATOM    636  HE  ARG A  48      35.819 -24.301  65.874  1.00 54.52           H  
ATOM    637 HH11 ARG A  48      35.917 -27.821  65.842  1.00 62.35           H  
ATOM    638 HH12 ARG A  48      35.283 -27.965  67.467  1.00 62.35           H  
ATOM    639 HH21 ARG A  48      34.755 -26.108  68.661  1.00 64.55           H  
ATOM    640 HH22 ARG A  48      34.977 -24.516  67.970  1.00 64.55           H  
ATOM    641  N   ILE A  49      37.909 -25.291  59.017  1.00 61.81           N  
ATOM    642  CA  ILE A  49      38.827 -25.458  57.888  1.00 61.71           C  
ATOM    643  C   ILE A  49      38.774 -24.209  57.013  1.00 65.64           C  
ATOM    644  O   ILE A  49      39.815 -23.620  56.738  1.00 66.30           O  
ATOM    645  CB  ILE A  49      38.593 -26.788  57.100  1.00 64.24           C  
ATOM    646  CG1 ILE A  49      38.960 -28.029  57.974  1.00 64.07           C  
ATOM    647  CG2 ILE A  49      39.390 -26.801  55.779  1.00 64.51           C  
ATOM    648  CD1 ILE A  49      38.265 -29.307  57.607  1.00 65.18           C  
ATOM    649  H   ILE A  49      37.082 -25.869  59.055  1.00 61.81           H  
ATOM    650  HA  ILE A  49      39.842 -25.560  58.272  1.00 61.71           H  
ATOM    651  HB  ILE A  49      37.532 -26.844  56.856  1.00 64.24           H  
ATOM    652 HG12 ILE A  49      38.710 -27.796  59.009  1.00 64.07           H  
ATOM    653 HG13 ILE A  49      40.034 -28.194  57.888  1.00 64.07           H  
ATOM    654 HG21 ILE A  49      39.099 -25.945  55.171  1.00 64.51           H  
ATOM    655 HG22 ILE A  49      40.456 -26.746  55.998  1.00 64.51           H  
ATOM    656 HG23 ILE A  49      39.178 -27.722  55.236  1.00 64.51           H  
ATOM    657 HD11 ILE A  49      37.187 -29.169  57.685  1.00 65.18           H  
ATOM    658 HD12 ILE A  49      38.524 -29.580  56.584  1.00 65.18           H  
ATOM    659 HD13 ILE A  49      38.580 -30.100  58.286  1.00 65.18           H  
ATOM    660  N   LEU A  50      37.564 -23.769  56.644  1.00 62.17           N  
ATOM    661  CA  LEU A  50      37.350 -22.578  55.816  1.00 62.89           C  
ATOM    662  C   LEU A  50      37.842 -21.282  56.473  1.00 66.95           C  
ATOM    663  O   LEU A  50      38.513 -20.488  55.808  1.00 66.95           O  
ATOM    664  CB  LEU A  50      35.880 -22.460  55.376  1.00 62.76           C  
ATOM    665  CG  LEU A  50      35.311 -23.627  54.563  1.00 66.56           C  
ATOM    666  CD1 LEU A  50      33.868 -23.390  54.243  1.00 67.37           C  
ATOM    667  CD2 LEU A  50      36.092 -23.876  53.286  1.00 66.86           C  
ATOM    668  H   LEU A  50      36.754 -24.287  56.953  1.00 62.17           H  
ATOM    669  HA  LEU A  50      37.965 -22.715  54.926  1.00 62.89           H  
ATOM    670  HB2 LEU A  50      35.788 -21.559  54.770  1.00 62.76           H  
ATOM    671  HB3 LEU A  50      35.273 -22.357  56.275  1.00 62.76           H  
ATOM    672  HG  LEU A  50      35.403 -24.519  55.182  1.00 66.56           H  
ATOM    673 HD11 LEU A  50      33.309 -23.250  55.168  1.00 67.37           H  
ATOM    674 HD12 LEU A  50      33.775 -22.498  53.624  1.00 67.37           H  
ATOM    675 HD13 LEU A  50      33.469 -24.250  53.704  1.00 67.37           H  
ATOM    676 HD21 LEU A  50      36.022 -23.000  52.641  1.00 66.86           H  
ATOM    677 HD22 LEU A  50      37.137 -24.064  53.530  1.00 66.86           H  
ATOM    678 HD23 LEU A  50      35.678 -24.742  52.770  1.00 66.86           H  
ATOM    679  N   TYR A  51      37.551 -21.090  57.780  1.00 63.86           N  
ATOM    680  CA  TYR A  51      38.008 -19.910  58.525  1.00 65.04           C  
ATOM    681  C   TYR A  51      39.531 -19.904  58.648  1.00 69.80           C  
ATOM    682  O   TYR A  51      40.140 -18.841  58.536  1.00 69.08           O  
ATOM    683  CB  TYR A  51      37.337 -19.812  59.905  1.00 65.89           C  
ATOM    684  CG  TYR A  51      37.834 -18.666  60.766  1.00 68.69           C  
ATOM    685  CD1 TYR A  51      37.523 -17.345  60.452  1.00 71.40           C  
ATOM    686  CD2 TYR A  51      38.568 -18.907  61.925  1.00 69.84           C  
ATOM    687  CE1 TYR A  51      37.934 -16.292  61.269  1.00 73.24           C  
ATOM    688  CE2 TYR A  51      38.988 -17.863  62.747  1.00 72.26           C  
ATOM    689  CZ  TYR A  51      38.665 -16.556  62.419  1.00 81.21           C  
ATOM    690  OH  TYR A  51      39.105 -15.526  63.223  1.00 83.24           O  
ATOM    691  H   TYR A  51      36.998 -21.785  58.262  1.00 63.86           H  
ATOM    692  HA  TYR A  51      37.709 -19.027  57.960  1.00 65.04           H  
ATOM    693  HB2 TYR A  51      37.520 -20.744  60.440  1.00 65.89           H  
ATOM    694  HB3 TYR A  51      36.265 -19.685  59.754  1.00 65.89           H  
ATOM    695  HD1 TYR A  51      36.953 -17.132  59.560  1.00 71.40           H  
ATOM    696  HD2 TYR A  51      38.817 -19.924  62.192  1.00 69.84           H  
ATOM    697  HE1 TYR A  51      37.684 -15.274  61.008  1.00 73.24           H  
ATOM    698  HE2 TYR A  51      39.563 -18.072  63.637  1.00 72.26           H  
ATOM    699  HH  TYR A  51      39.624 -15.798  63.983  1.00 83.24           H  
ATOM    700  N   GLY A  52      40.107 -21.102  58.837  1.00 67.13           N  
ATOM    701  CA  GLY A  52      41.545 -21.336  58.935  1.00 67.76           C  
ATOM    702  C   GLY A  52      42.255 -20.982  57.642  1.00 72.47           C  
ATOM    703  O   GLY A  52      43.361 -20.423  57.670  1.00 74.57           O  
ATOM    704  H   GLY A  52      39.498 -21.904  58.918  1.00 67.13           H  
ATOM    705  HA2 GLY A  52      41.718 -22.389  59.157  1.00 67.76           H  
ATOM    706  HA3 GLY A  52      41.950 -20.723  59.741  1.00 67.76           H  
ATOM    707  N   LEU A  53      41.602 -21.285  56.493  1.00 65.67           N  
ATOM    708  CA  LEU A  53      42.108 -20.959  55.165  1.00 65.01           C  
ATOM    709  C   LEU A  53      42.073 -19.442  55.021  1.00 73.36           C  
ATOM    710  O   LEU A  53      43.070 -18.839  54.614  1.00 75.59           O  
ATOM    711  CB  LEU A  53      41.255 -21.622  54.063  1.00 63.10           C  
ATOM    712  CG  LEU A  53      41.459 -23.109  53.822  1.00 64.65           C  
ATOM    713  CD1 LEU A  53      40.386 -23.651  52.932  1.00 62.51           C  
ATOM    714  CD2 LEU A  53      42.812 -23.391  53.213  1.00 68.87           C  
ATOM    715  H   LEU A  53      40.715 -21.763  56.561  1.00 65.67           H  
ATOM    716  HA  LEU A  53      43.125 -21.336  55.052  1.00 65.01           H  
ATOM    717  HB2 LEU A  53      41.471 -21.106  53.127  1.00 63.10           H  
ATOM    718  HB3 LEU A  53      40.208 -21.474  54.326  1.00 63.10           H  
ATOM    719  HG  LEU A  53      41.408 -23.604  54.792  1.00 64.65           H  
ATOM    720 HD11 LEU A  53      39.411 -23.467  53.384  1.00 62.51           H  
ATOM    721 HD12 LEU A  53      40.435 -23.157  51.962  1.00 62.51           H  
ATOM    722 HD13 LEU A  53      40.530 -24.724  52.801  1.00 62.51           H  
ATOM    723 HD21 LEU A  53      42.882 -22.903  52.241  1.00 68.87           H  
ATOM    724 HD22 LEU A  53      43.593 -23.007  53.869  1.00 68.87           H  
ATOM    725 HD23 LEU A  53      42.938 -24.467  53.089  1.00 68.87           H  
ATOM    726  N   ASN A  54      40.939 -18.828  55.422  1.00 69.56           N  
ATOM    727  CA  ASN A  54      40.713 -17.394  55.369  1.00 70.35           C  
ATOM    728  C   ASN A  54      41.731 -16.602  56.183  1.00 75.83           C  
ATOM    729  O   ASN A  54      42.318 -15.674  55.640  1.00 77.68           O  
ATOM    730  CB  ASN A  54      39.291 -17.079  55.784  1.00 68.68           C  
ATOM    731  CG  ASN A  54      38.941 -15.627  55.661  1.00 89.06           C  
ATOM    732  OD1 ASN A  54      38.648 -15.124  54.566  1.00 83.73           O  
ATOM    733  ND2 ASN A  54      38.980 -14.920  56.779  1.00 78.89           N  
ATOM    734  H   ASN A  54      40.195 -19.407  55.785  1.00 69.56           H  
ATOM    735  HA  ASN A  54      40.855 -17.076  54.336  1.00 70.35           H  
ATOM    736  HB2 ASN A  54      39.160 -17.379  56.824  1.00 68.68           H  
ATOM    737  HB3 ASN A  54      38.612 -17.652  55.153  1.00 68.68           H  
ATOM    738 HD21 ASN A  54      38.766 -13.933  56.760  1.00 78.89           H  
ATOM    739 HD22 ASN A  54      39.223 -15.367  57.651  1.00 78.89           H  
ATOM    740  N   GLU A  55      41.954 -16.980  57.460  1.00 71.77           N  
ATOM    741  CA  GLU A  55      42.895 -16.312  58.364  1.00 73.01           C  
ATOM    742  C   GLU A  55      44.308 -16.380  57.857  1.00 80.36           C  
ATOM    743  O   GLU A  55      45.058 -15.415  58.036  1.00 82.10           O  
ATOM    744  CB  GLU A  55      42.848 -16.899  59.779  1.00 73.61           C  
ATOM    745  CG  GLU A  55      41.623 -16.508  60.573  1.00 85.50           C  
ATOM    746  CD  GLU A  55      41.479 -15.034  60.884  1.00108.48           C  
ATOM    747  OE1 GLU A  55      42.138 -14.557  61.836  1.00107.09           O  
ATOM    748  OE2 GLU A  55      40.685 -14.360  60.190  1.00 99.73           O1-
ATOM    749  H   GLU A  55      41.440 -17.774  57.815  1.00 71.77           H  
ATOM    750  HA  GLU A  55      42.579 -15.269  58.400  1.00 73.01           H  
ATOM    751  HB2 GLU A  55      43.730 -16.556  60.320  1.00 73.61           H  
ATOM    752  HB3 GLU A  55      42.871 -17.986  59.699  1.00 73.61           H  
ATOM    753  HG2 GLU A  55      41.652 -17.048  61.520  1.00 85.50           H  
ATOM    754  HG3 GLU A  55      40.745 -16.817  60.006  1.00 85.50           H  
ATOM    755  N   GLN A  56      44.673 -17.514  57.218  1.00 77.19           N  
ATOM    756  CA  GLN A  56      46.014 -17.745  56.678  1.00 78.40           C  
ATOM    757  C   GLN A  56      46.221 -17.145  55.282  1.00 82.47           C  
ATOM    758  O   GLN A  56      47.309 -17.251  54.715  1.00 83.04           O  
ATOM    759  CB  GLN A  56      46.359 -19.243  56.715  1.00 79.07           C  
ATOM    760  CG  GLN A  56      46.558 -19.827  58.122  1.00101.73           C  
ATOM    761  CD  GLN A  56      47.567 -19.069  58.962  1.00126.67           C  
ATOM    762  OE1 GLN A  56      47.249 -18.072  59.621  1.00120.96           O  
ATOM    763  NE2 GLN A  56      48.810 -19.545  58.981  1.00123.12           N  
ATOM    764  H   GLN A  56      43.982 -18.242  57.107  1.00 77.19           H  
ATOM    765  HA  GLN A  56      46.711 -17.213  57.326  1.00 78.40           H  
ATOM    766  HB2 GLN A  56      47.281 -19.392  56.153  1.00 79.07           H  
ATOM    767  HB3 GLN A  56      45.548 -19.789  56.233  1.00 79.07           H  
ATOM    768  HG2 GLN A  56      46.899 -20.857  58.021  1.00101.73           H  
ATOM    769  HG3 GLN A  56      45.599 -19.811  58.640  1.00101.73           H  
ATOM    770 HE21 GLN A  56      49.047 -20.361  58.435  1.00123.12           H  
ATOM    771 HE22 GLN A  56      49.516 -19.090  59.542  1.00123.12           H  
ATOM    772  N   GLY A  57      45.174 -16.509  54.759  1.00 78.25           N  
ATOM    773  CA  GLY A  57      45.162 -15.880  53.445  1.00 78.90           C  
ATOM    774  C   GLY A  57      45.331 -16.845  52.290  1.00 81.58           C  
ATOM    775  O   GLY A  57      45.842 -16.465  51.234  1.00 82.18           O  
ATOM    776  H   GLY A  57      44.330 -16.459  55.312  1.00 78.25           H  
ATOM    777  HA2 GLY A  57      45.975 -15.155  53.406  1.00 78.90           H  
ATOM    778  HA3 GLY A  57      44.210 -15.364  53.322  1.00 78.90           H  
ATOM    779  N   MET A  58      44.885 -18.095  52.476  1.00 76.75           N  
ATOM    780  CA  MET A  58      44.982 -19.150  51.477  1.00 76.72           C  
ATOM    781  C   MET A  58      43.790 -19.040  50.507  1.00 80.44           C  
ATOM    782  O   MET A  58      42.938 -19.932  50.426  1.00 78.62           O  
ATOM    783  CB  MET A  58      45.126 -20.527  52.167  1.00 77.98           C  
ATOM    784  CG  MET A  58      46.366 -20.622  53.056  1.00 82.78           C  
ATOM    785  SD  MET A  58      46.494 -22.158  54.008  1.00 86.55           S  
ATOM    786  CE  MET A  58      48.061 -21.904  54.847  1.00 84.72           C  
ATOM    787  H   MET A  58      44.456 -18.319  53.362  1.00 76.75           H  
ATOM    788  HA  MET A  58      45.882 -19.037  50.872  1.00 76.72           H  
ATOM    789  HB2 MET A  58      45.190 -21.296  51.397  1.00 77.98           H  
ATOM    790  HB3 MET A  58      44.243 -20.701  52.782  1.00 77.98           H  
ATOM    791  HG2 MET A  58      46.347 -19.788  53.757  1.00 82.78           H  
ATOM    792  HG3 MET A  58      47.248 -20.542  52.420  1.00 82.78           H  
ATOM    793  HE1 MET A  58      48.853 -21.781  54.108  1.00 84.72           H  
ATOM    794  HE2 MET A  58      48.000 -21.010  55.467  1.00 84.72           H  
ATOM    795  HE3 MET A  58      48.281 -22.767  55.475  1.00 84.72           H  
ATOM    796  N   THR A  59      43.735 -17.889  49.790  1.00 78.39           N  
ATOM    797  CA  THR A  59      42.708 -17.489  48.805  1.00 77.97           C  
ATOM    798  C   THR A  59      43.020 -18.001  47.384  1.00 82.05           C  
ATOM    799  O   THR A  59      44.153 -18.434  47.150  1.00 82.81           O  
ATOM    800  CB  THR A  59      42.512 -15.973  48.817  1.00 80.16           C  
ATOM    801  OG1 THR A  59      43.785 -15.332  48.852  1.00 80.67           O  
ATOM    802  CG2 THR A  59      41.632 -15.512  49.943  1.00 75.10           C  
ATOM    803  H   THR A  59      44.483 -17.229  49.948  1.00 78.39           H  
ATOM    804  HA  THR A  59      41.773 -17.962  49.105  1.00 77.97           H  
ATOM    805  HB  THR A  59      41.992 -15.692  47.901  1.00 80.16           H  
ATOM    806 HG21 THR A  59      40.662 -16.004  49.871  1.00 75.10           H  
ATOM    807 HG22 THR A  59      42.098 -15.765  50.895  1.00 75.10           H  
ATOM    808 HG23 THR A  59      41.497 -14.432  49.880  1.00 75.10           H  
ATOM    809  HG1 THR A  59      43.868 -14.807  48.052  1.00 80.67           H  
ATOM    810  N   PRO A  60      42.048 -17.960  46.430  1.00 77.61           N  
ATOM    811  CA  PRO A  60      42.305 -18.490  45.079  1.00 78.67           C  
ATOM    812  C   PRO A  60      43.436 -17.823  44.301  1.00 86.47           C  
ATOM    813  O   PRO A  60      44.107 -18.503  43.526  1.00 86.96           O  
ATOM    814  CB  PRO A  60      40.955 -18.322  44.366  1.00 80.68           C  
ATOM    815  CG  PRO A  60      39.956 -18.197  45.442  1.00 83.45           C  
ATOM    816  CD  PRO A  60      40.660 -17.476  46.539  1.00 78.51           C  
ATOM    817  HA  PRO A  60      42.660 -19.519  45.144  1.00 78.67           H  
ATOM    818  HB2 PRO A  60      40.740 -19.192  43.746  1.00 80.68           H  
ATOM    819  HB3 PRO A  60      40.961 -17.426  43.745  1.00 80.68           H  
ATOM    820  HG2 PRO A  60      39.630 -19.181  45.778  1.00 83.45           H  
ATOM    821  HG3 PRO A  60      39.093 -17.625  45.100  1.00 83.45           H  
ATOM    822  HD2 PRO A  60      40.610 -16.397  46.391  1.00 78.51           H  
ATOM    823  HD3 PRO A  60      40.233 -17.730  47.509  1.00 78.51           H  
ATOM    824  N   ASP A  61      43.654 -16.505  44.510  1.00 85.55           N  
ATOM    825  CA  ASP A  61      44.703 -15.712  43.852  1.00 87.59           C  
ATOM    826  C   ASP A  61      46.120 -16.131  44.235  1.00 91.79           C  
ATOM    827  O   ASP A  61      47.049 -15.921  43.456  1.00 93.53           O  
ATOM    828  CB  ASP A  61      44.511 -14.203  44.103  1.00 90.58           C  
ATOM    829  CG  ASP A  61      44.362 -13.799  45.560  1.00 97.29           C  
ATOM    830  OD1 ASP A  61      43.390 -14.249  46.200  1.00 93.89           O  
ATOM    831  OD2 ASP A  61      45.159 -12.957  46.029  1.00105.67           O1-
ATOM    832  H   ASP A  61      43.052 -16.030  45.167  1.00 85.55           H  
ATOM    833  HA  ASP A  61      44.591 -15.916  42.787  1.00 87.59           H  
ATOM    834  HB2 ASP A  61      43.613 -13.885  43.572  1.00 90.58           H  
ATOM    835  HB3 ASP A  61      45.377 -13.681  43.696  1.00 90.58           H  
ATOM    836  N   LYS A  62      46.294 -16.717  45.420  1.00 86.42           N  
ATOM    837  CA  LYS A  62      47.617 -17.132  45.860  1.00 86.53           C  
ATOM    838  C   LYS A  62      47.866 -18.620  45.615  1.00 88.69           C  
ATOM    839  O   LYS A  62      46.930 -19.366  45.321  1.00 86.47           O  
ATOM    840  CB  LYS A  62      47.857 -16.719  47.320  1.00 88.65           C  
ATOM    841  CG  LYS A  62      48.056 -15.213  47.498  1.00104.88           C  
ATOM    842  CD  LYS A  62      47.558 -14.761  48.860  1.00114.71           C  
ATOM    843  CE  LYS A  62      47.755 -13.287  49.100  1.00128.40           C  
ATOM    844  NZ  LYS A  62      47.124 -12.866  50.379  1.00134.46           N1+
ATOM    845  H   LYS A  62      45.497 -16.875  46.020  1.00 86.42           H  
ATOM    846  HA  LYS A  62      48.354 -16.608  45.251  1.00 86.53           H  
ATOM    847  HB2 LYS A  62      48.749 -17.231  47.682  1.00 88.65           H  
ATOM    848  HB3 LYS A  62      46.995 -17.027  47.913  1.00 88.65           H  
ATOM    849  HG2 LYS A  62      47.502 -14.685  46.722  1.00104.88           H  
ATOM    850  HG3 LYS A  62      49.117 -14.980  47.410  1.00104.88           H  
ATOM    851  HD2 LYS A  62      48.099 -15.313  49.628  1.00114.71           H  
ATOM    852  HD3 LYS A  62      46.494 -14.985  48.933  1.00114.71           H  
ATOM    853  HE2 LYS A  62      47.304 -12.729  48.279  1.00128.40           H  
ATOM    854  HE3 LYS A  62      48.823 -13.072  49.142  1.00128.40           H  
ATOM    855  HZ1 LYS A  62      46.134 -13.062  50.347  1.00134.46           H  
ATOM    856  HZ2 LYS A  62      47.543 -13.374  51.145  1.00134.46           H  
ATOM    857  HZ3 LYS A  62      47.266 -11.875  50.515  1.00134.46           H  
ATOM    858  N   SER A  63      49.140 -19.036  45.699  1.00 86.20           N  
ATOM    859  CA  SER A  63      49.588 -20.416  45.494  1.00 86.00           C  
ATOM    860  C   SER A  63      48.958 -21.434  46.461  1.00 88.02           C  
ATOM    861  O   SER A  63      48.510 -21.067  47.553  1.00 87.26           O  
ATOM    862  CB  SER A  63      51.107 -20.495  45.603  1.00 91.24           C  
ATOM    863  OG  SER A  63      51.732 -19.665  44.639  1.00105.03           O  
ATOM    864  H   SER A  63      49.843 -18.345  45.920  1.00 86.20           H  
ATOM    865  HA  SER A  63      49.253 -20.688  44.493  1.00 86.00           H  
ATOM    866  HB2 SER A  63      51.422 -21.526  45.443  1.00 91.24           H  
ATOM    867  HB3 SER A  63      51.410 -20.173  46.600  1.00 91.24           H  
ATOM    868  HG  SER A  63      52.681 -19.756  44.749  1.00105.03           H  
ATOM    869  N   TYR A  64      48.938 -22.719  46.051  1.00 83.28           N  
ATOM    870  CA  TYR A  64      48.431 -23.821  46.869  1.00 81.00           C  
ATOM    871  C   TYR A  64      49.352 -23.975  48.086  1.00 84.94           C  
ATOM    872  O   TYR A  64      50.577 -23.868  47.948  1.00 87.62           O  
ATOM    873  CB  TYR A  64      48.415 -25.149  46.069  1.00 82.20           C  
ATOM    874  CG  TYR A  64      47.322 -25.288  45.027  1.00 83.56           C  
ATOM    875  CD1 TYR A  64      46.037 -25.684  45.384  1.00 84.07           C  
ATOM    876  CD2 TYR A  64      47.594 -25.109  43.677  1.00 85.79           C  
ATOM    877  CE1 TYR A  64      45.035 -25.835  44.426  1.00 84.89           C  
ATOM    878  CE2 TYR A  64      46.605 -25.272  42.711  1.00 86.65           C  
ATOM    879  CZ  TYR A  64      45.325 -25.629  43.090  1.00 92.04           C  
ATOM    880  OH  TYR A  64      44.348 -25.786  42.138  1.00 94.50           O  
ATOM    881  H   TYR A  64      49.292 -22.932  45.129  1.00 83.28           H  
ATOM    882  HA  TYR A  64      47.409 -23.599  47.176  1.00 81.00           H  
ATOM    883  HB2 TYR A  64      48.301 -25.966  46.782  1.00 82.20           H  
ATOM    884  HB3 TYR A  64      49.374 -25.242  45.560  1.00 82.20           H  
ATOM    885  HD1 TYR A  64      45.811 -25.878  46.422  1.00 84.07           H  
ATOM    886  HD2 TYR A  64      48.593 -24.838  43.370  1.00 85.79           H  
ATOM    887  HE1 TYR A  64      44.035 -26.112  44.727  1.00 84.89           H  
ATOM    888  HE2 TYR A  64      46.838 -25.120  41.667  1.00 86.65           H  
ATOM    889  HH  TYR A  64      43.457 -25.587  42.435  1.00 94.50           H  
ATOM    890  N   LYS A  65      48.774 -24.181  49.275  1.00 78.06           N  
ATOM    891  CA  LYS A  65      49.552 -24.382  50.494  1.00 76.74           C  
ATOM    892  C   LYS A  65      49.408 -25.831  50.925  1.00 78.81           C  
ATOM    893  O   LYS A  65      48.342 -26.413  50.759  1.00 77.48           O  
ATOM    894  CB  LYS A  65      49.061 -23.471  51.637  1.00  0.00           C  
ATOM    895  CG  LYS A  65      49.356 -21.980  51.408  1.00  0.00           C  
ATOM    896  CD  LYS A  65      50.858 -21.671  51.268  1.00  0.00           C  
ATOM    897  CE  LYS A  65      51.198 -20.228  51.667  1.00  0.00           C  
ATOM    898  NZ  LYS A  65      50.437 -19.232  50.894  1.00  0.00           N1+
ATOM    899  H   LYS A  65      47.766 -24.198  49.331  1.00 78.06           H  
ATOM    900  HA  LYS A  65      50.593 -24.134  50.285  1.00 76.74           H  
ATOM    901  HB2 LYS A  65      49.551 -23.783  52.559  1.00  0.00           H  
ATOM    902  HB3 LYS A  65      47.983 -23.597  51.738  1.00  0.00           H  
ATOM    903  HG2 LYS A  65      48.965 -21.416  52.254  1.00  0.00           H  
ATOM    904  HG3 LYS A  65      48.852 -21.663  50.495  1.00  0.00           H  
ATOM    905  HD2 LYS A  65      51.153 -21.825  50.229  1.00  0.00           H  
ATOM    906  HD3 LYS A  65      51.417 -22.352  51.909  1.00  0.00           H  
ATOM    907  HE2 LYS A  65      52.262 -20.061  51.502  1.00  0.00           H  
ATOM    908  HE3 LYS A  65      50.970 -20.096  52.725  1.00  0.00           H  
ATOM    909  HZ1 LYS A  65      50.640 -19.345  49.911  1.00  0.00           H  
ATOM    910  HZ2 LYS A  65      49.448 -19.367  51.051  1.00  0.00           H  
ATOM    911  HZ3 LYS A  65      50.701 -18.303  51.188  1.00  0.00           H  
ATOM    912  N   LYS A  66      50.494 -26.428  51.421  1.00 76.98           N  
ATOM    913  CA  LYS A  66      50.561 -27.832  51.850  1.00 77.45           C  
ATOM    914  C   LYS A  66      49.459 -28.205  52.840  1.00 80.19           C  
ATOM    915  O   LYS A  66      49.248 -27.472  53.808  1.00 80.17           O  
ATOM    916  CB  LYS A  66      51.960 -28.164  52.425  1.00 81.78           C  
ATOM    917  CG  LYS A  66      53.014 -28.592  51.370  1.00 92.35           C  
ATOM    918  CD  LYS A  66      52.891 -30.055  50.875  1.00 95.71           C  
ATOM    919  CE  LYS A  66      53.055 -31.059  51.982  1.00 97.92           C  
ATOM    920  NZ  LYS A  66      51.818 -31.278  52.782  1.00 90.04           N1+
ATOM    921  H   LYS A  66      51.333 -25.873  51.508  1.00 76.98           H  
ATOM    922  HA  LYS A  66      50.394 -28.439  50.960  1.00 77.45           H  
ATOM    923  HB2 LYS A  66      51.848 -28.978  53.141  1.00 81.78           H  
ATOM    924  HB3 LYS A  66      52.334 -27.278  52.938  1.00 81.78           H  
ATOM    925  HG2 LYS A  66      54.003 -28.466  51.810  1.00 92.35           H  
ATOM    926  HG3 LYS A  66      52.914 -27.934  50.507  1.00 92.35           H  
ATOM    927  HD2 LYS A  66      53.661 -30.235  50.125  1.00 95.71           H  
ATOM    928  HD3 LYS A  66      51.907 -30.189  50.426  1.00 95.71           H  
ATOM    929  HE2 LYS A  66      53.840 -30.707  52.652  1.00 97.92           H  
ATOM    930  HE3 LYS A  66      53.353 -32.011  51.542  1.00 97.92           H  
ATOM    931  HZ1 LYS A  66      51.527 -30.405  53.198  1.00 90.04           H  
ATOM    932  HZ2 LYS A  66      51.085 -31.625  52.180  1.00 90.04           H  
ATOM    933  HZ3 LYS A  66      52.003 -31.953  53.510  1.00 90.04           H  
ATOM    934  N   SER A  67      48.739 -29.317  52.570  1.00 74.98           N  
ATOM    935  CA  SER A  67      47.619 -29.812  53.382  1.00 72.70           C  
ATOM    936  C   SER A  67      47.953 -29.980  54.857  1.00 75.42           C  
ATOM    937  O   SER A  67      47.134 -29.612  55.703  1.00 74.72           O  
ATOM    938  CB  SER A  67      47.061 -31.114  52.817  1.00 75.00           C  
ATOM    939  OG  SER A  67      46.320 -30.882  51.632  1.00 80.94           O  
ATOM    940  H   SER A  67      48.990 -29.848  51.748  1.00 74.98           H  
ATOM    941  HA  SER A  67      46.856 -29.035  53.325  1.00 72.70           H  
ATOM    942  HB2 SER A  67      46.409 -31.573  53.560  1.00 75.00           H  
ATOM    943  HB3 SER A  67      47.888 -31.788  52.593  1.00 75.00           H  
ATOM    944  HG  SER A  67      45.991 -31.730  51.325  1.00 80.94           H  
ATOM    945  N   ALA A  68      49.158 -30.494  55.165  1.00 71.18           N  
ATOM    946  CA  ALA A  68      49.638 -30.696  56.532  1.00 70.56           C  
ATOM    947  C   ALA A  68      49.748 -29.384  57.324  1.00 74.31           C  
ATOM    948  O   ALA A  68      49.601 -29.397  58.552  1.00 74.05           O  
ATOM    949  CB  ALA A  68      50.976 -31.405  56.505  1.00 72.77           C  
ATOM    950  H   ALA A  68      49.769 -30.757  54.405  1.00 71.18           H  
ATOM    951  HA  ALA A  68      48.900 -31.312  57.046  1.00 70.56           H  
ATOM    952  HB1 ALA A  68      50.873 -32.355  55.980  1.00 72.77           H  
ATOM    953  HB2 ALA A  68      51.707 -30.782  55.990  1.00 72.77           H  
ATOM    954  HB3 ALA A  68      51.311 -31.589  57.526  1.00 72.77           H  
ATOM    955  N   ARG A  69      49.994 -28.257  56.621  1.00 70.74           N  
ATOM    956  CA  ARG A  69      50.084 -26.941  57.244  1.00 70.54           C  
ATOM    957  C   ARG A  69      48.694 -26.417  57.576  1.00 73.06           C  
ATOM    958  O   ARG A  69      48.516 -25.845  58.650  1.00 72.90           O  
ATOM    959  CB  ARG A  69      50.852 -25.944  56.374  1.00 71.99           C  
ATOM    960  CG  ARG A  69      51.553 -24.888  57.223  1.00 85.97           C  
ATOM    961  CD  ARG A  69      52.388 -23.958  56.388  1.00 96.64           C  
ATOM    962  NE  ARG A  69      51.788 -22.628  56.322  1.00 99.93           N  
ATOM    963  CZ  ARG A  69      51.999 -21.767  55.334  1.00108.41           C  
ATOM    964  NH1 ARG A  69      52.774 -22.099  54.307  1.00 96.32           N  
ATOM    965  NH2 ARG A  69      51.429 -20.572  55.357  1.00 88.13           N1+
ATOM    966  H   ARG A  69      50.121 -28.329  55.622  1.00 70.74           H  
ATOM    967  HA  ARG A  69      50.647 -27.053  58.170  1.00 70.54           H  
ATOM    968  HB2 ARG A  69      50.153 -25.450  55.700  1.00 71.99           H  
ATOM    969  HB3 ARG A  69      51.599 -26.484  55.791  1.00 71.99           H  
ATOM    970  HG2 ARG A  69      52.199 -25.388  57.945  1.00 85.97           H  
ATOM    971  HG3 ARG A  69      50.799 -24.305  57.752  1.00 85.97           H  
ATOM    972  HD2 ARG A  69      52.470 -24.362  55.379  1.00 96.64           H  
ATOM    973  HD3 ARG A  69      53.382 -23.879  56.829  1.00 96.64           H  
ATOM    974  HE  ARG A  69      51.175 -22.346  57.074  1.00 99.93           H  
ATOM    975 HH11 ARG A  69      53.214 -23.008  54.279  1.00 96.32           H  
ATOM    976 HH12 ARG A  69      52.923 -21.443  53.554  1.00 96.32           H  
ATOM    977 HH21 ARG A  69      51.585 -19.923  54.599  1.00 88.13           H  
ATOM    978 HH22 ARG A  69      50.838 -20.309  56.133  1.00 88.13           H  
ATOM    979  N   ILE A  70      47.709 -26.619  56.667  1.00 68.23           N  
ATOM    980  CA  ILE A  70      46.318 -26.204  56.873  1.00 66.71           C  
ATOM    981  C   ILE A  70      45.752 -26.995  58.064  1.00 70.01           C  
ATOM    982  O   ILE A  70      45.223 -26.390  58.995  1.00 69.99           O  
ATOM    983  CB  ILE A  70      45.438 -26.379  55.596  1.00 69.28           C  
ATOM    984  CG1 ILE A  70      46.034 -25.667  54.359  1.00 70.30           C  
ATOM    985  CG2 ILE A  70      43.991 -25.921  55.861  1.00 69.51           C  
ATOM    986  CD1 ILE A  70      45.485 -26.147  52.996  1.00 73.35           C  
ATOM    987  H   ILE A  70      47.946 -27.081  55.801  1.00 68.23           H  
ATOM    988  HA  ILE A  70      46.298 -25.136  57.089  1.00 66.71           H  
ATOM    989  HB  ILE A  70      45.426 -27.444  55.363  1.00 69.28           H  
ATOM    990 HG12 ILE A  70      47.112 -25.828  54.364  1.00 70.30           H  
ATOM    991 HG13 ILE A  70      45.825 -24.601  54.450  1.00 70.30           H  
ATOM    992 HG21 ILE A  70      43.581 -26.481  56.701  1.00 69.51           H  
ATOM    993 HG22 ILE A  70      43.984 -24.857  56.096  1.00 69.51           H  
ATOM    994 HG23 ILE A  70      43.385 -26.101  54.973  1.00 69.51           H  
ATOM    995 HD11 ILE A  70      45.682 -27.213  52.880  1.00 73.35           H  
ATOM    996 HD12 ILE A  70      44.410 -25.969  52.954  1.00 73.35           H  
ATOM    997 HD13 ILE A  70      45.976 -25.598  52.193  1.00 73.35           H  
ATOM    998  N   VAL A  71      45.902 -28.341  58.037  1.00 65.50           N  
ATOM    999  CA  VAL A  71      45.432 -29.274  59.067  1.00 63.71           C  
ATOM   1000  C   VAL A  71      45.991 -28.937  60.462  1.00 68.49           C  
ATOM   1001  O   VAL A  71      45.219 -28.859  61.415  1.00 67.27           O  
ATOM   1002  CB  VAL A  71      45.708 -30.737  58.641  1.00 66.38           C  
ATOM   1003  CG1 VAL A  71      45.570 -31.709  59.803  1.00 64.77           C  
ATOM   1004  CG2 VAL A  71      44.779 -31.131  57.510  1.00 66.02           C  
ATOM   1005  H   VAL A  71      46.378 -28.736  57.239  1.00 65.50           H  
ATOM   1006  HA  VAL A  71      44.352 -29.161  59.157  1.00 63.71           H  
ATOM   1007  HB  VAL A  71      46.741 -30.791  58.298  1.00 66.38           H  
ATOM   1008 HG11 VAL A  71      46.255 -31.421  60.601  1.00 64.77           H  
ATOM   1009 HG12 VAL A  71      44.546 -31.685  60.177  1.00 64.77           H  
ATOM   1010 HG13 VAL A  71      45.810 -32.717  59.464  1.00 64.77           H  
ATOM   1011 HG21 VAL A  71      43.746 -31.077  57.853  1.00 66.02           H  
ATOM   1012 HG22 VAL A  71      44.919 -30.450  56.671  1.00 66.02           H  
ATOM   1013 HG23 VAL A  71      45.004 -32.149  57.193  1.00 66.02           H  
ATOM   1014  N   GLY A  72      47.304 -28.723  60.549  1.00 66.18           N  
ATOM   1015  CA  GLY A  72      47.998 -28.399  61.789  1.00 66.63           C  
ATOM   1016  C   GLY A  72      47.575 -27.081  62.393  1.00 70.25           C  
ATOM   1017  O   GLY A  72      47.496 -26.965  63.614  1.00 70.36           O  
ATOM   1018  H   GLY A  72      47.852 -28.790  59.703  1.00 66.18           H  
ATOM   1019  HA2 GLY A  72      49.068 -28.356  61.584  1.00 66.63           H  
ATOM   1020  HA3 GLY A  72      47.798 -29.189  62.512  1.00 66.63           H  
ATOM   1021  N   ASP A  73      47.283 -26.091  61.545  1.00 67.20           N  
ATOM   1022  CA  ASP A  73      46.843 -24.750  61.950  1.00 67.68           C  
ATOM   1023  C   ASP A  73      45.439 -24.811  62.545  1.00 68.59           C  
ATOM   1024  O   ASP A  73      45.234 -24.358  63.672  1.00 67.57           O  
ATOM   1025  CB  ASP A  73      46.896 -23.785  60.746  1.00 70.78           C  
ATOM   1026  CG  ASP A  73      46.572 -22.344  61.065  1.00 85.32           C  
ATOM   1027  OD1 ASP A  73      47.417 -21.676  61.702  1.00 89.13           O  
ATOM   1028  OD2 ASP A  73      45.494 -21.866  60.630  1.00 88.52           O1-
ATOM   1029  H   ASP A  73      47.371 -26.278  60.556  1.00 67.20           H  
ATOM   1030  HA  ASP A  73      47.518 -24.372  62.717  1.00 67.68           H  
ATOM   1031  HB2 ASP A  73      46.181 -24.135  60.001  1.00 70.78           H  
ATOM   1032  HB3 ASP A  73      47.902 -23.820  60.329  1.00 70.78           H  
ATOM   1033  N   VAL A  74      44.490 -25.408  61.786  1.00 63.44           N  
ATOM   1034  CA  VAL A  74      43.081 -25.612  62.138  1.00 61.73           C  
ATOM   1035  C   VAL A  74      42.980 -26.408  63.455  1.00 64.81           C  
ATOM   1036  O   VAL A  74      42.177 -26.071  64.314  1.00 64.17           O  
ATOM   1037  CB  VAL A  74      42.331 -26.292  60.954  1.00 64.51           C  
ATOM   1038  CG1 VAL A  74      40.965 -26.849  61.371  1.00 63.20           C  
ATOM   1039  CG2 VAL A  74      42.178 -25.329  59.785  1.00 64.60           C  
ATOM   1040  H   VAL A  74      44.783 -25.749  60.882  1.00 63.44           H  
ATOM   1041  HA  VAL A  74      42.593 -24.653  62.310  1.00 61.73           H  
ATOM   1042  HB  VAL A  74      42.942 -27.137  60.638  1.00 64.51           H  
ATOM   1043 HG11 VAL A  74      41.096 -27.555  62.191  1.00 63.20           H  
ATOM   1044 HG12 VAL A  74      40.322 -26.030  61.695  1.00 63.20           H  
ATOM   1045 HG13 VAL A  74      40.506 -27.357  60.523  1.00 63.20           H  
ATOM   1046 HG21 VAL A  74      41.568 -24.479  60.092  1.00 64.60           H  
ATOM   1047 HG22 VAL A  74      43.161 -24.977  59.473  1.00 64.60           H  
ATOM   1048 HG23 VAL A  74      41.695 -25.841  58.953  1.00 64.60           H  
ATOM   1049  N   MET A  75      43.837 -27.420  63.619  1.00 61.46           N  
ATOM   1050  CA  MET A  75      43.891 -28.267  64.797  1.00 61.02           C  
ATOM   1051  C   MET A  75      44.383 -27.514  66.014  1.00 65.77           C  
ATOM   1052  O   MET A  75      43.728 -27.547  67.057  1.00 65.24           O  
ATOM   1053  CB  MET A  75      44.812 -29.440  64.532  1.00 63.85           C  
ATOM   1054  CG  MET A  75      44.583 -30.584  65.449  1.00 68.04           C  
ATOM   1055  SD  MET A  75      45.948 -31.744  65.446  1.00 74.35           S  
ATOM   1056  CE  MET A  75      46.401 -31.729  63.709  1.00 71.38           C  
ATOM   1057  H   MET A  75      44.491 -27.608  62.873  1.00 61.46           H  
ATOM   1058  HA  MET A  75      42.878 -28.614  65.003  1.00 61.02           H  
ATOM   1059  HB2 MET A  75      45.842 -29.104  64.648  1.00 63.85           H  
ATOM   1060  HB3 MET A  75      44.654 -29.780  63.508  1.00 63.85           H  
ATOM   1061  HG2 MET A  75      43.679 -31.107  65.138  1.00 68.04           H  
ATOM   1062  HG3 MET A  75      44.451 -30.201  66.461  1.00 68.04           H  
ATOM   1063  HE1 MET A  75      45.551 -32.054  63.109  1.00 71.38           H  
ATOM   1064  HE2 MET A  75      46.687 -30.719  63.417  1.00 71.38           H  
ATOM   1065  HE3 MET A  75      47.240 -32.405  63.547  1.00 71.38           H  
ATOM   1066  N   GLY A  76      45.537 -26.862  65.880  1.00 63.65           N  
ATOM   1067  CA  GLY A  76      46.150 -26.105  66.962  1.00 65.20           C  
ATOM   1068  C   GLY A  76      45.343 -24.897  67.401  1.00 70.45           C  
ATOM   1069  O   GLY A  76      45.356 -24.536  68.580  1.00 72.24           O  
ATOM   1070  H   GLY A  76      46.008 -26.894  64.987  1.00 63.65           H  
ATOM   1071  HA2 GLY A  76      47.129 -25.761  66.629  1.00 65.20           H  
ATOM   1072  HA3 GLY A  76      46.270 -26.767  67.819  1.00 65.20           H  
ATOM   1073  N   LYS A  77      44.605 -24.286  66.465  1.00 65.16           N  
ATOM   1074  CA  LYS A  77      43.852 -23.076  66.765  1.00 64.70           C  
ATOM   1075  C   LYS A  77      42.355 -23.263  67.024  1.00 66.18           C  
ATOM   1076  O   LYS A  77      41.810 -22.506  67.828  1.00 67.33           O  
ATOM   1077  CB  LYS A  77      44.059 -22.024  65.662  1.00 66.86           C  
ATOM   1078  CG  LYS A  77      45.473 -21.466  65.589  1.00 69.60           C  
ATOM   1079  CD  LYS A  77      45.633 -20.579  64.365  1.00 74.12           C  
ATOM   1080  CE  LYS A  77      46.939 -19.827  64.383  1.00 77.50           C  
ATOM   1081  NZ  LYS A  77      47.133 -19.049  63.137  1.00 83.44           N1+
ATOM   1082  H   LYS A  77      44.570 -24.672  65.532  1.00 65.16           H  
ATOM   1083  HA  LYS A  77      44.264 -22.737  67.716  1.00 64.70           H  
ATOM   1084  HB2 LYS A  77      43.374 -21.196  65.846  1.00 66.86           H  
ATOM   1085  HB3 LYS A  77      43.823 -22.484  64.702  1.00 66.86           H  
ATOM   1086  HG2 LYS A  77      46.182 -22.292  65.529  1.00 69.60           H  
ATOM   1087  HG3 LYS A  77      45.674 -20.880  66.486  1.00 69.60           H  
ATOM   1088  HD2 LYS A  77      44.813 -19.861  64.340  1.00 74.12           H  
ATOM   1089  HD3 LYS A  77      45.597 -21.202  63.471  1.00 74.12           H  
ATOM   1090  HE2 LYS A  77      47.757 -20.540  64.487  1.00 77.50           H  
ATOM   1091  HE3 LYS A  77      46.943 -19.143  65.232  1.00 77.50           H  
ATOM   1092  HZ1 LYS A  77      47.131 -19.676  62.345  1.00 83.44           H  
ATOM   1093  HZ2 LYS A  77      46.384 -18.379  63.038  1.00 83.44           H  
ATOM   1094  HZ3 LYS A  77      48.017 -18.562  63.178  1.00 83.44           H  
ATOM   1095  N   TYR A  78      41.668 -24.183  66.317  1.00 59.15           N  
ATOM   1096  CA  TYR A  78      40.214 -24.278  66.471  1.00 57.21           C  
ATOM   1097  C   TYR A  78      39.617 -25.663  66.710  1.00 60.83           C  
ATOM   1098  O   TYR A  78      38.596 -25.728  67.401  1.00 61.21           O  
ATOM   1099  CB  TYR A  78      39.486 -23.651  65.262  1.00 56.51           C  
ATOM   1100  CG  TYR A  78      40.198 -22.494  64.604  1.00 56.62           C  
ATOM   1101  CD1 TYR A  78      40.267 -21.250  65.223  1.00 59.01           C  
ATOM   1102  CD2 TYR A  78      40.785 -22.635  63.352  1.00 57.01           C  
ATOM   1103  CE1 TYR A  78      40.950 -20.190  64.638  1.00 60.43           C  
ATOM   1104  CE2 TYR A  78      41.446 -21.574  62.742  1.00 59.27           C  
ATOM   1105  CZ  TYR A  78      41.535 -20.352  63.395  1.00 67.59           C  
ATOM   1106  OH  TYR A  78      42.213 -19.306  62.819  1.00 69.75           O  
ATOM   1107  H   TYR A  78      42.153 -24.803  65.685  1.00 59.15           H  
ATOM   1108  HA  TYR A  78      40.050 -23.726  67.396  1.00 57.21           H  
ATOM   1109  HB2 TYR A  78      38.513 -23.297  65.602  1.00 56.51           H  
ATOM   1110  HB3 TYR A  78      39.347 -24.430  64.512  1.00 56.51           H  
ATOM   1111  HD1 TYR A  78      39.781 -21.105  66.176  1.00 59.01           H  
ATOM   1112  HD2 TYR A  78      40.727 -23.586  62.843  1.00 57.01           H  
ATOM   1113  HE1 TYR A  78      41.024 -19.243  65.152  1.00 60.43           H  
ATOM   1114  HE2 TYR A  78      41.888 -21.700  61.765  1.00 59.27           H  
ATOM   1115  HH  TYR A  78      42.227 -18.497  63.336  1.00 69.75           H  
ATOM   1116  N   HIS A  79      40.182 -26.736  66.110  1.00 56.18           N  
ATOM   1117  CA  HIS A  79      39.632 -28.098  66.182  1.00 55.63           C  
ATOM   1118  C   HIS A  79      40.453 -29.068  67.061  1.00 59.47           C  
ATOM   1119  O   HIS A  79      41.400 -29.683  66.567  1.00 58.42           O  
ATOM   1120  CB  HIS A  79      39.442 -28.656  64.764  1.00 56.15           C  
ATOM   1121  CG  HIS A  79      38.326 -29.634  64.641  1.00 59.12           C  
ATOM   1122  ND1 HIS A  79      37.019 -29.266  64.888  1.00 60.84           N  
ATOM   1123  CD2 HIS A  79      38.355 -30.928  64.251  1.00 61.06           C  
ATOM   1124  CE1 HIS A  79      36.300 -30.352  64.673  1.00 60.28           C  
ATOM   1125  NE2 HIS A  79      37.063 -31.377  64.275  1.00 60.58           N  
ATOM   1126  H   HIS A  79      41.031 -26.593  65.582  1.00 56.18           H  
ATOM   1127  HA  HIS A  79      38.666 -28.018  66.681  1.00 55.63           H  
ATOM   1128  HB2 HIS A  79      40.366 -29.151  64.464  1.00 56.15           H  
ATOM   1129  HB3 HIS A  79      39.242 -27.822  64.092  1.00 56.15           H  
ATOM   1130  HD2 HIS A  79      39.230 -31.498  63.974  1.00 61.06           H  
ATOM   1131  HE2 HIS A  79      36.745 -32.306  64.037  1.00 60.58           H  
ATOM   1132  HE1 HIS A  79      35.229 -30.407  64.802  1.00 60.28           H  
ATOM   1133  N   PRO A  80      40.068 -29.261  68.349  1.00 56.72           N  
ATOM   1134  CA  PRO A  80      40.860 -30.134  69.241  1.00 57.62           C  
ATOM   1135  C   PRO A  80      40.615 -31.636  69.046  1.00 65.62           C  
ATOM   1136  O   PRO A  80      40.220 -32.364  69.977  1.00 65.64           O  
ATOM   1137  CB  PRO A  80      40.452 -29.641  70.631  1.00 59.68           C  
ATOM   1138  CG  PRO A  80      39.044 -29.205  70.459  1.00 62.73           C  
ATOM   1139  CD  PRO A  80      38.948 -28.626  69.078  1.00 57.66           C  
ATOM   1140  HA  PRO A  80      41.929 -30.060  69.043  1.00 57.62           H  
ATOM   1141  HB2 PRO A  80      41.080 -28.808  70.946  1.00 59.68           H  
ATOM   1142  HB3 PRO A  80      40.522 -30.445  71.363  1.00 59.68           H  
ATOM   1143  HG2 PRO A  80      38.789 -28.450  71.203  1.00 62.73           H  
ATOM   1144  HG3 PRO A  80      38.370 -30.056  70.559  1.00 62.73           H  
ATOM   1145  HD2 PRO A  80      37.993 -28.878  68.617  1.00 57.66           H  
ATOM   1146  HD3 PRO A  80      39.065 -27.543  69.102  1.00 57.66           H  
ATOM   1147  N   HIS A  81      40.841 -32.108  67.813  1.00 64.09           N  
ATOM   1148  CA  HIS A  81      40.619 -33.505  67.448  1.00 63.53           C  
ATOM   1149  C   HIS A  81      41.751 -34.021  66.546  1.00 71.16           C  
ATOM   1150  O   HIS A  81      42.773 -33.339  66.409  1.00 71.66           O  
ATOM   1151  CB  HIS A  81      39.223 -33.673  66.820  1.00 62.33           C  
ATOM   1152  CG  HIS A  81      38.120 -33.180  67.701  1.00 64.85           C  
ATOM   1153  ND1 HIS A  81      37.726 -33.885  68.817  1.00 66.71           N1+
ATOM   1154  CD2 HIS A  81      37.405 -32.033  67.632  1.00 65.82           C  
ATOM   1155  CE1 HIS A  81      36.758 -33.169  69.369  1.00 65.95           C  
ATOM   1156  NE2 HIS A  81      36.530 -32.046  68.688  1.00 65.82           N  
ATOM   1157  H   HIS A  81      41.179 -31.471  67.106  1.00 64.09           H  
ATOM   1158  HA  HIS A  81      40.641 -34.122  68.346  1.00 63.53           H  
ATOM   1159  HB2 HIS A  81      39.059 -34.731  66.618  1.00 62.33           H  
ATOM   1160  HB3 HIS A  81      39.194 -33.116  65.884  1.00 62.33           H  
ATOM   1161  HD1 HIS A  81      38.098 -34.765  69.146  1.00 66.71           H  
ATOM   1162  HD2 HIS A  81      37.504 -31.256  66.888  1.00 65.82           H  
ATOM   1163  HE2 HIS A  81      35.843 -31.339  68.908  1.00 65.82           H  
ATOM   1164  HE1 HIS A  81      36.220 -33.459  70.260  1.00 65.95           H  
ATOM   1165  N   GLY A  82      41.587 -35.232  65.998  1.00 69.24           N  
ATOM   1166  CA  GLY A  82      42.579 -35.891  65.151  1.00 69.75           C  
ATOM   1167  C   GLY A  82      42.848 -35.172  63.850  1.00 74.25           C  
ATOM   1168  O   GLY A  82      41.942 -34.557  63.271  1.00 73.23           O  
ATOM   1169  H   GLY A  82      40.723 -35.721  66.182  1.00 69.24           H  
ATOM   1170  HA2 GLY A  82      42.221 -36.895  64.921  1.00 69.75           H  
ATOM   1171  HA3 GLY A  82      43.515 -35.957  65.706  1.00 69.75           H  
ATOM   1172  N   ASP A  83      44.108 -35.235  63.392  1.00 72.05           N  
ATOM   1173  CA  ASP A  83      44.533 -34.611  62.142  1.00 72.63           C  
ATOM   1174  C   ASP A  83      43.850 -35.244  60.941  1.00 77.63           C  
ATOM   1175  O   ASP A  83      43.509 -34.535  60.002  1.00 78.00           O  
ATOM   1176  CB  ASP A  83      46.068 -34.583  61.990  1.00 76.13           C  
ATOM   1177  CG  ASP A  83      46.795 -35.895  62.179  1.00 93.65           C  
ATOM   1178  OD1 ASP A  83      47.097 -36.552  61.163  1.00 97.25           O  
ATOM   1179  OD2 ASP A  83      47.150 -36.219  63.342  1.00 99.43           O1-
ATOM   1180  H   ASP A  83      44.794 -35.737  63.937  1.00 72.05           H  
ATOM   1181  HA  ASP A  83      44.212 -33.570  62.183  1.00 72.63           H  
ATOM   1182  HB2 ASP A  83      46.460 -33.880  62.725  1.00 76.13           H  
ATOM   1183  HB3 ASP A  83      46.294 -34.222  60.986  1.00 76.13           H  
ATOM   1184  N   SER A  84      43.606 -36.561  60.999  1.00 75.20           N  
ATOM   1185  CA  SER A  84      42.947 -37.350  59.955  1.00 75.32           C  
ATOM   1186  C   SER A  84      41.503 -36.887  59.730  1.00 78.85           C  
ATOM   1187  O   SER A  84      41.107 -36.672  58.584  1.00 77.77           O  
ATOM   1188  CB  SER A  84      42.965 -38.830  60.325  1.00 79.57           C  
ATOM   1189  OG  SER A  84      42.281 -39.041  61.552  1.00 88.58           O  
ATOM   1190  H   SER A  84      43.901 -37.050  61.832  1.00 75.20           H  
ATOM   1191  HA  SER A  84      43.499 -37.201  59.027  1.00 75.32           H  
ATOM   1192  HB2 SER A  84      43.998 -39.162  60.428  1.00 79.57           H  
ATOM   1193  HB3 SER A  84      42.476 -39.403  59.538  1.00 79.57           H  
ATOM   1194  HG  SER A  84      42.318 -39.980  61.747  1.00 88.58           H  
ATOM   1195  N   SER A  85      40.731 -36.713  60.828  1.00 75.37           N  
ATOM   1196  CA  SER A  85      39.332 -36.267  60.808  1.00 73.94           C  
ATOM   1197  C   SER A  85      39.186 -34.875  60.171  1.00 74.13           C  
ATOM   1198  O   SER A  85      38.149 -34.612  59.567  1.00 73.72           O  
ATOM   1199  CB  SER A  85      38.741 -36.269  62.219  1.00 78.26           C  
ATOM   1200  OG  SER A  85      38.984 -37.487  62.908  1.00 87.69           O  
ATOM   1201  H   SER A  85      41.148 -36.904  61.728  1.00 75.37           H  
ATOM   1202  HA  SER A  85      38.776 -36.975  60.193  1.00 73.94           H  
ATOM   1203  HB2 SER A  85      37.664 -36.117  62.147  1.00 78.26           H  
ATOM   1204  HB3 SER A  85      39.187 -35.452  62.786  1.00 78.26           H  
ATOM   1205  HG  SER A  85      39.935 -37.598  62.975  1.00 87.69           H  
ATOM   1206  N   ILE A  86      40.226 -33.999  60.301  1.00 67.71           N  
ATOM   1207  CA  ILE A  86      40.278 -32.648  59.707  1.00 65.36           C  
ATOM   1208  C   ILE A  86      40.613 -32.784  58.228  1.00 69.58           C  
ATOM   1209  O   ILE A  86      39.885 -32.258  57.388  1.00 68.95           O  
ATOM   1210  CB  ILE A  86      41.279 -31.692  60.430  1.00 67.35           C  
ATOM   1211  CG1 ILE A  86      40.808 -31.364  61.836  1.00 66.04           C  
ATOM   1212  CG2 ILE A  86      41.511 -30.398  59.626  1.00 68.73           C  
ATOM   1213  CD1 ILE A  86      41.878 -30.974  62.772  1.00 68.09           C  
ATOM   1214  H   ILE A  86      41.022 -34.299  60.846  1.00 67.71           H  
ATOM   1215  HA  ILE A  86      39.300 -32.184  59.833  1.00 65.36           H  
ATOM   1216  HB  ILE A  86      42.231 -32.219  60.500  1.00 67.35           H  
ATOM   1217 HG12 ILE A  86      40.308 -32.244  62.240  1.00 66.04           H  
ATOM   1218 HG13 ILE A  86      40.097 -30.540  61.772  1.00 66.04           H  
ATOM   1219 HG21 ILE A  86      41.877 -30.649  58.630  1.00 68.73           H  
ATOM   1220 HG22 ILE A  86      40.573 -29.850  59.541  1.00 68.73           H  
ATOM   1221 HG23 ILE A  86      42.248 -29.779  60.138  1.00 68.73           H  
ATOM   1222 HD11 ILE A  86      42.603 -31.784  62.853  1.00 68.09           H  
ATOM   1223 HD12 ILE A  86      42.375 -30.077  62.402  1.00 68.09           H  
ATOM   1224 HD13 ILE A  86      41.447 -30.773  63.753  1.00 68.09           H  
ATOM   1225  N   TYR A  87      41.719 -33.486  57.918  1.00 67.31           N  
ATOM   1226  CA  TYR A  87      42.187 -33.697  56.552  1.00 67.57           C  
ATOM   1227  C   TYR A  87      41.111 -34.331  55.679  1.00 70.49           C  
ATOM   1228  O   TYR A  87      40.843 -33.821  54.590  1.00 69.81           O  
ATOM   1229  CB  TYR A  87      43.517 -34.482  56.525  1.00 69.41           C  
ATOM   1230  CG  TYR A  87      44.032 -34.715  55.124  1.00 72.08           C  
ATOM   1231  CD1 TYR A  87      44.257 -33.648  54.255  1.00 74.77           C  
ATOM   1232  CD2 TYR A  87      44.253 -36.004  54.648  1.00 72.59           C  
ATOM   1233  CE1 TYR A  87      44.687 -33.861  52.951  1.00 76.09           C  
ATOM   1234  CE2 TYR A  87      44.676 -36.227  53.346  1.00 74.14           C  
ATOM   1235  CZ  TYR A  87      44.897 -35.153  52.502  1.00 82.68           C  
ATOM   1236  OH  TYR A  87      45.309 -35.369  51.216  1.00 86.71           O  
ATOM   1237  H   TYR A  87      42.255 -33.889  58.673  1.00 67.31           H  
ATOM   1238  HA  TYR A  87      42.395 -32.719  56.118  1.00 67.57           H  
ATOM   1239  HB2 TYR A  87      43.360 -35.449  57.004  1.00 69.41           H  
ATOM   1240  HB3 TYR A  87      44.265 -33.918  57.082  1.00 69.41           H  
ATOM   1241  HD1 TYR A  87      44.094 -32.638  54.602  1.00 74.77           H  
ATOM   1242  HD2 TYR A  87      44.092 -36.846  55.305  1.00 72.59           H  
ATOM   1243  HE1 TYR A  87      44.856 -33.023  52.291  1.00 76.09           H  
ATOM   1244  HE2 TYR A  87      44.832 -37.235  52.992  1.00 74.14           H  
ATOM   1245  HH  TYR A  87      45.422 -36.292  50.976  1.00 86.71           H  
ATOM   1246  N   GLU A  88      40.454 -35.386  56.195  1.00 66.78           N  
ATOM   1247  CA  GLU A  88      39.378 -36.098  55.513  1.00 66.70           C  
ATOM   1248  C   GLU A  88      38.167 -35.211  55.236  1.00 69.46           C  
ATOM   1249  O   GLU A  88      37.642 -35.274  54.130  1.00 71.24           O  
ATOM   1250  CB  GLU A  88      38.997 -37.366  56.271  1.00 68.14           C  
ATOM   1251  CG  GLU A  88      39.995 -38.499  56.060  1.00 81.78           C  
ATOM   1252  CD  GLU A  88      39.936 -39.678  57.017  1.00110.93           C  
ATOM   1253  OE1 GLU A  88      38.850 -39.955  57.580  1.00109.15           O  
ATOM   1254  OE2 GLU A  88      40.978 -40.360  57.163  1.00105.94           O1-
ATOM   1255  H   GLU A  88      40.723 -35.706  57.114  1.00 66.78           H  
ATOM   1256  HA  GLU A  88      39.760 -36.395  54.536  1.00 66.70           H  
ATOM   1257  HB2 GLU A  88      38.017 -37.696  55.928  1.00 68.14           H  
ATOM   1258  HB3 GLU A  88      38.951 -37.136  57.335  1.00 68.14           H  
ATOM   1259  HG2 GLU A  88      40.995 -38.070  56.132  1.00 81.78           H  
ATOM   1260  HG3 GLU A  88      39.838 -38.888  55.054  1.00 81.78           H  
ATOM   1261  N   ALA A  89      37.753 -34.358  56.205  1.00 63.27           N  
ATOM   1262  CA  ALA A  89      36.635 -33.404  56.054  1.00 61.55           C  
ATOM   1263  C   ALA A  89      36.950 -32.394  54.959  1.00 64.96           C  
ATOM   1264  O   ALA A  89      36.080 -32.122  54.129  1.00 64.84           O  
ATOM   1265  CB  ALA A  89      36.371 -32.676  57.362  1.00 61.35           C  
ATOM   1266  H   ALA A  89      38.241 -34.376  57.089  1.00 63.27           H  
ATOM   1267  HA  ALA A  89      35.742 -33.965  55.779  1.00 61.55           H  
ATOM   1268  HB1 ALA A  89      36.136 -33.402  58.141  1.00 61.35           H  
ATOM   1269  HB2 ALA A  89      37.258 -32.110  57.648  1.00 61.35           H  
ATOM   1270  HB3 ALA A  89      35.530 -31.994  57.235  1.00 61.35           H  
ATOM   1271  N   MET A  90      38.219 -31.876  54.939  1.00 60.73           N  
ATOM   1272  CA  MET A  90      38.741 -30.933  53.945  1.00 60.15           C  
ATOM   1273  C   MET A  90      38.760 -31.574  52.571  1.00 63.52           C  
ATOM   1274  O   MET A  90      38.391 -30.912  51.604  1.00 64.72           O  
ATOM   1275  CB  MET A  90      40.160 -30.460  54.307  1.00 62.84           C  
ATOM   1276  CG  MET A  90      40.666 -29.337  53.398  1.00 67.25           C  
ATOM   1277  SD  MET A  90      42.402 -28.863  53.613  1.00 71.90           S  
ATOM   1278  CE  MET A  90      43.210 -30.090  52.630  1.00 69.05           C  
ATOM   1279  H   MET A  90      38.849 -32.169  55.672  1.00 60.73           H  
ATOM   1280  HA  MET A  90      38.080 -30.066  53.937  1.00 60.15           H  
ATOM   1281  HB2 MET A  90      40.840 -31.307  54.224  1.00 62.84           H  
ATOM   1282  HB3 MET A  90      40.154 -30.098  55.335  1.00 62.84           H  
ATOM   1283  HG2 MET A  90      40.054 -28.455  53.585  1.00 67.25           H  
ATOM   1284  HG3 MET A  90      40.534 -29.659  52.365  1.00 67.25           H  
ATOM   1285  HE1 MET A  90      42.977 -31.080  53.022  1.00 69.05           H  
ATOM   1286  HE2 MET A  90      42.863 -30.016  51.599  1.00 69.05           H  
ATOM   1287  HE3 MET A  90      44.288 -29.930  52.663  1.00 69.05           H  
ATOM   1288  N   VAL A  91      39.191 -32.859  52.483  1.00 57.92           N  
ATOM   1289  CA  VAL A  91      39.282 -33.613  51.224  1.00 56.94           C  
ATOM   1290  C   VAL A  91      37.935 -33.648  50.513  1.00 61.32           C  
ATOM   1291  O   VAL A  91      37.867 -33.261  49.342  1.00 62.91           O  
ATOM   1292  CB  VAL A  91      39.921 -35.011  51.395  1.00 59.07           C  
ATOM   1293  CG1 VAL A  91      39.598 -35.919  50.213  1.00 59.46           C  
ATOM   1294  CG2 VAL A  91      41.428 -34.897  51.585  1.00 59.00           C  
ATOM   1295  H   VAL A  91      39.466 -33.326  53.335  1.00 57.92           H  
ATOM   1296  HA  VAL A  91      39.973 -33.076  50.575  1.00 56.94           H  
ATOM   1297  HB  VAL A  91      39.492 -35.462  52.290  1.00 59.07           H  
ATOM   1298 HG11 VAL A  91      38.517 -36.010  50.109  1.00 59.46           H  
ATOM   1299 HG12 VAL A  91      40.016 -35.491  49.302  1.00 59.46           H  
ATOM   1300 HG13 VAL A  91      40.031 -36.905  50.383  1.00 59.46           H  
ATOM   1301 HG21 VAL A  91      41.873 -34.447  50.698  1.00 59.00           H  
ATOM   1302 HG22 VAL A  91      41.639 -34.273  52.453  1.00 59.00           H  
ATOM   1303 HG23 VAL A  91      41.851 -35.890  51.740  1.00 59.00           H  
ATOM   1304  N  AARG A  92      36.871 -34.064  51.223  1.00 56.83           N  
ATOM   1305  CA AARG A  92      35.506 -34.136  50.702  1.00 57.10           C  
ATOM   1306  C  AARG A  92      35.075 -32.805  50.060  1.00 62.82           C  
ATOM   1307  O  AARG A  92      34.522 -32.812  48.959  1.00 63.09           O  
ATOM   1308  CB AARG A  92      34.538 -34.543  51.819  1.00 55.34           C  
ATOM   1309  CG AARG A  92      33.917 -35.929  51.641  1.00 62.72           C  
ATOM   1310  CD AARG A  92      32.920 -36.248  52.748  1.00 65.57           C  
ATOM   1311  NE AARG A  92      31.985 -35.140  52.932  1.00 69.18           N  
ATOM   1312  CZ AARG A  92      30.775 -35.078  52.389  1.00 82.82           C  
ATOM   1313  NH1AARG A  92      30.017 -34.005  52.568  1.00 71.67           N  
ATOM   1314  NH2AARG A  92      30.309 -36.093  51.664  1.00 65.60           N1+
ATOM   1315  H   ARG A  92      37.025 -34.346  52.181  1.00 56.83           H  
ATOM   1316  HA  ARG A  92      35.481 -34.895  49.920  1.00 57.10           H  
ATOM   1317  HB2 ARG A  92      33.732 -33.810  51.856  1.00 55.34           H  
ATOM   1318  HB3 ARG A  92      35.083 -34.532  52.763  1.00 55.34           H  
ATOM   1319  HG2 ARG A  92      34.711 -36.676  51.655  1.00 62.72           H  
ATOM   1320  HG3 ARG A  92      33.402 -35.964  50.681  1.00 62.72           H  
ATOM   1321  HD2 ARG A  92      33.461 -36.419  53.679  1.00 65.57           H  
ATOM   1322  HD3 ARG A  92      32.363 -37.146  52.481  1.00 65.57           H  
ATOM   1323  HE  ARG A  92      32.280 -34.368  53.513  1.00 69.18           H  
ATOM   1324 HH11 ARG A  92      29.096 -33.963  52.156  1.00 71.67           H  
ATOM   1325 HH12 ARG A  92      30.361 -33.230  53.116  1.00 71.67           H  
ATOM   1326 HH21 ARG A  92      30.878 -36.915  51.521  1.00 65.60           H  
ATOM   1327 HH22 ARG A  92      29.386 -36.041  51.257  1.00 65.60           H  
ATOM   1328  N   MET A  93      35.411 -31.668  50.715  1.00 60.05           N  
ATOM   1329  CA  MET A  93      35.106 -30.299  50.254  1.00 60.67           C  
ATOM   1330  C   MET A  93      35.763 -29.926  48.920  1.00 64.85           C  
ATOM   1331  O   MET A  93      35.316 -28.993  48.256  1.00 63.70           O  
ATOM   1332  CB  MET A  93      35.500 -29.279  51.327  1.00 62.61           C  
ATOM   1333  CG  MET A  93      34.703 -29.397  52.593  1.00 65.72           C  
ATOM   1334  SD  MET A  93      34.851 -27.880  53.541  1.00 70.47           S  
ATOM   1335  CE  MET A  93      36.138 -28.324  54.617  1.00 66.87           C  
ATOM   1336  H   MET A  93      35.910 -31.764  51.588  1.00 60.05           H  
ATOM   1337  HA  MET A  93      34.030 -30.277  50.082  1.00 60.67           H  
ATOM   1338  HB2 MET A  93      35.354 -28.278  50.921  1.00 62.61           H  
ATOM   1339  HB3 MET A  93      36.553 -29.423  51.569  1.00 62.61           H  
ATOM   1340  HG2 MET A  93      35.081 -30.232  53.183  1.00 65.72           H  
ATOM   1341  HG3 MET A  93      33.655 -29.571  52.347  1.00 65.72           H  
ATOM   1342  HE1 MET A  93      35.836 -29.189  55.208  1.00 66.87           H  
ATOM   1343  HE2 MET A  93      37.027 -28.573  54.037  1.00 66.87           H  
ATOM   1344  HE3 MET A  93      36.360 -27.489  55.282  1.00 66.87           H  
ATOM   1345  N   ALA A  94      36.823 -30.658  48.543  1.00 63.12           N  
ATOM   1346  CA  ALA A  94      37.573 -30.456  47.311  1.00 64.82           C  
ATOM   1347  C   ALA A  94      37.136 -31.391  46.190  1.00 70.14           C  
ATOM   1348  O   ALA A  94      37.589 -31.216  45.056  1.00 71.93           O  
ATOM   1349  CB  ALA A  94      39.063 -30.618  47.581  1.00 65.93           C  
ATOM   1350  H   ALA A  94      37.122 -31.402  49.157  1.00 63.12           H  
ATOM   1351  HA  ALA A  94      37.364 -29.442  46.971  1.00 64.82           H  
ATOM   1352  HB1 ALA A  94      39.372 -29.911  48.351  1.00 65.93           H  
ATOM   1353  HB2 ALA A  94      39.262 -31.635  47.920  1.00 65.93           H  
ATOM   1354  HB3 ALA A  94      39.621 -30.424  46.665  1.00 65.93           H  
ATOM   1355  N   GLN A  95      36.257 -32.373  46.502  1.00 65.89           N  
ATOM   1356  CA  GLN A  95      35.760 -33.381  45.556  1.00 66.70           C  
ATOM   1357  C   GLN A  95      34.539 -32.917  44.751  1.00 71.58           C  
ATOM   1358  O   GLN A  95      33.459 -32.730  45.316  1.00 70.23           O  
ATOM   1359  CB  GLN A  95      35.460 -34.715  46.271  1.00 67.06           C  
ATOM   1360  CG  GLN A  95      36.682 -35.390  46.879  1.00 72.20           C  
ATOM   1361  CD  GLN A  95      36.344 -36.624  47.669  1.00 86.88           C  
ATOM   1362  OE1 GLN A  95      35.288 -36.739  48.286  1.00 81.97           O  
ATOM   1363  NE2 GLN A  95      37.252 -37.574  47.688  1.00 84.02           N  
ATOM   1364  H   GLN A  95      35.919 -32.415  47.453  1.00 65.89           H  
ATOM   1365  HA  GLN A  95      36.565 -33.534  44.837  1.00 66.70           H  
ATOM   1366  HB2 GLN A  95      35.018 -35.399  45.546  1.00 67.06           H  
ATOM   1367  HB3 GLN A  95      34.745 -34.520  47.070  1.00 67.06           H  
ATOM   1368  HG2 GLN A  95      37.177 -34.679  47.541  1.00 72.20           H  
ATOM   1369  HG3 GLN A  95      37.361 -35.669  46.073  1.00 72.20           H  
ATOM   1370 HE21 GLN A  95      37.088 -38.419  48.217  1.00 84.02           H  
ATOM   1371 HE22 GLN A  95      38.114 -37.459  47.174  1.00 84.02           H  
ATOM   1372  N   ASP A  96      34.703 -32.789  43.423  1.00 70.83           N  
ATOM   1373  CA  ASP A  96      33.650 -32.355  42.497  1.00 73.10           C  
ATOM   1374  C   ASP A  96      32.491 -33.360  42.348  1.00 79.53           C  
ATOM   1375  O   ASP A  96      31.476 -33.035  41.728  1.00 81.43           O  
ATOM   1376  CB  ASP A  96      34.245 -31.982  41.129  1.00 77.55           C  
ATOM   1377  CG  ASP A  96      34.983 -33.080  40.392  1.00 94.01           C  
ATOM   1378  OD1 ASP A  96      35.378 -34.080  41.040  1.00 95.27           O  
ATOM   1379  OD2 ASP A  96      35.222 -32.913  39.182  1.00102.61           O1-
ATOM   1380  H   ASP A  96      35.611 -33.006  43.037  1.00 70.83           H  
ATOM   1381  HA  ASP A  96      33.206 -31.466  42.945  1.00 73.10           H  
ATOM   1382  HB2 ASP A  96      34.944 -31.160  41.285  1.00 77.55           H  
ATOM   1383  HB3 ASP A  96      33.426 -31.647  40.492  1.00 77.55           H  
ATOM   1384  N   PHE A  97      32.641 -34.569  42.921  1.00 74.73           N  
ATOM   1385  CA  PHE A  97      31.613 -35.609  42.919  1.00 74.50           C  
ATOM   1386  C   PHE A  97      30.879 -35.683  44.277  1.00 77.53           C  
ATOM   1387  O   PHE A  97      29.825 -36.330  44.374  1.00 78.21           O  
ATOM   1388  CB  PHE A  97      32.202 -36.975  42.524  1.00 76.75           C  
ATOM   1389  CG  PHE A  97      33.423 -37.407  43.305  1.00 76.47           C  
ATOM   1390  CD1 PHE A  97      34.703 -37.125  42.840  1.00 79.36           C  
ATOM   1391  CD2 PHE A  97      33.295 -38.113  44.496  1.00 75.96           C  
ATOM   1392  CE1 PHE A  97      35.828 -37.525  43.565  1.00 79.04           C  
ATOM   1393  CE2 PHE A  97      34.421 -38.512  45.215  1.00 77.46           C  
ATOM   1394  CZ  PHE A  97      35.676 -38.218  44.744  1.00 76.17           C  
ATOM   1395  H   PHE A  97      33.518 -34.770  43.381  1.00 74.73           H  
ATOM   1396  HA  PHE A  97      30.874 -35.338  42.165  1.00 74.50           H  
ATOM   1397  HB2 PHE A  97      32.476 -36.931  41.470  1.00 76.75           H  
ATOM   1398  HB3 PHE A  97      31.428 -37.729  42.667  1.00 76.75           H  
ATOM   1399  HD1 PHE A  97      34.828 -36.592  41.909  1.00 79.36           H  
ATOM   1400  HD2 PHE A  97      32.311 -38.355  44.869  1.00 75.96           H  
ATOM   1401  HE1 PHE A  97      36.817 -37.290  43.200  1.00 79.04           H  
ATOM   1402  HE2 PHE A  97      34.306 -39.053  46.143  1.00 77.46           H  
ATOM   1403  HZ  PHE A  97      36.547 -38.531  45.300  1.00 76.17           H  
ATOM   1404  N   SER A  98      31.445 -35.023  45.321  1.00 71.57           N  
ATOM   1405  CA  SER A  98      30.877 -34.958  46.674  1.00 69.13           C  
ATOM   1406  C   SER A  98      30.146 -33.630  46.882  1.00 72.62           C  
ATOM   1407  O   SER A  98      28.978 -33.622  47.278  1.00 72.43           O  
ATOM   1408  CB  SER A  98      31.968 -35.121  47.727  1.00 69.90           C  
ATOM   1409  OG  SER A  98      32.613 -36.376  47.608  1.00 78.39           O  
ATOM   1410  H   SER A  98      32.318 -34.543  45.155  1.00 71.57           H  
ATOM   1411  HA  SER A  98      30.165 -35.776  46.782  1.00 69.13           H  
ATOM   1412  HB2 SER A  98      31.520 -35.044  48.718  1.00 69.90           H  
ATOM   1413  HB3 SER A  98      32.706 -34.329  47.600  1.00 69.90           H  
ATOM   1414  HG  SER A  98      33.283 -36.424  48.294  1.00 78.39           H  
ATOM   1415  N   TYR A  99      30.839 -32.513  46.603  1.00 68.37           N  
ATOM   1416  CA  TYR A  99      30.296 -31.174  46.743  1.00 67.89           C  
ATOM   1417  C   TYR A  99      29.810 -30.634  45.406  1.00 71.67           C  
ATOM   1418  O   TYR A  99      30.583 -30.586  44.446  1.00 72.40           O  
ATOM   1419  CB  TYR A  99      31.334 -30.244  47.389  1.00 68.65           C  
ATOM   1420  CG  TYR A  99      31.305 -30.266  48.903  1.00 69.80           C  
ATOM   1421  CD1 TYR A  99      31.666 -31.406  49.615  1.00 71.29           C  
ATOM   1422  CD2 TYR A  99      30.946 -29.138  49.626  1.00 70.18           C  
ATOM   1423  CE1 TYR A  99      31.651 -31.430  51.009  1.00 70.53           C  
ATOM   1424  CE2 TYR A  99      30.921 -29.152  51.021  1.00 69.93           C  
ATOM   1425  CZ  TYR A  99      31.281 -30.299  51.707  1.00 74.67           C  
ATOM   1426  OH  TYR A  99      31.271 -30.326  53.077  1.00 75.12           O  
ATOM   1427  H   TYR A  99      31.790 -32.610  46.278  1.00 68.37           H  
ATOM   1428  HA  TYR A  99      29.429 -31.219  47.402  1.00 67.89           H  
ATOM   1429  HB2 TYR A  99      31.139 -29.225  47.055  1.00 68.65           H  
ATOM   1430  HB3 TYR A  99      32.326 -30.552  47.058  1.00 68.65           H  
ATOM   1431  HD1 TYR A  99      31.965 -32.293  49.075  1.00 71.29           H  
ATOM   1432  HD2 TYR A  99      30.681 -28.233  49.100  1.00 70.18           H  
ATOM   1433  HE1 TYR A  99      31.928 -32.329  51.540  1.00 70.53           H  
ATOM   1434  HE2 TYR A  99      30.621 -28.269  51.565  1.00 69.93           H  
ATOM   1435  HH  TYR A  99      31.001 -29.506  53.497  1.00 75.12           H  
ATOM   1436  N   ARG A 100      28.516 -30.245  45.348  1.00 66.96           N  
ATOM   1437  CA  ARG A 100      27.847 -29.690  44.172  1.00 68.09           C  
ATOM   1438  C   ARG A 100      28.524 -28.387  43.719  1.00 73.93           C  
ATOM   1439  O   ARG A 100      28.637 -28.134  42.516  1.00 75.60           O  
ATOM   1440  CB  ARG A 100      26.343 -29.509  44.453  1.00 65.75           C  
ATOM   1441  CG  ARG A 100      25.474 -29.013  43.288  1.00 71.99           C  
ATOM   1442  CD  ARG A 100      25.556 -29.847  42.025  1.00 72.62           C  
ATOM   1443  NE  ARG A 100      24.819 -29.243  40.912  1.00 72.41           N  
ATOM   1444  CZ  ARG A 100      25.313 -28.318  40.096  1.00 83.85           C  
ATOM   1445  NH1 ARG A 100      26.551 -27.868  40.263  1.00 70.67           N  
ATOM   1446  NH2 ARG A 100      24.571 -27.831  39.107  1.00 68.14           N1+
ATOM   1447  H   ARG A 100      27.965 -30.346  46.188  1.00 66.96           H  
ATOM   1448  HA  ARG A 100      27.941 -30.392  43.343  1.00 68.09           H  
ATOM   1449  HB2 ARG A 100      26.244 -28.791  45.267  1.00 65.75           H  
ATOM   1450  HB3 ARG A 100      25.949 -30.474  44.770  1.00 65.75           H  
ATOM   1451  HG2 ARG A 100      25.785 -27.997  43.043  1.00 71.99           H  
ATOM   1452  HG3 ARG A 100      24.436 -29.005  43.621  1.00 71.99           H  
ATOM   1453  HD2 ARG A 100      25.138 -30.833  42.228  1.00 72.62           H  
ATOM   1454  HD3 ARG A 100      26.603 -29.948  41.739  1.00 72.62           H  
ATOM   1455  HE  ARG A 100      23.870 -29.551  40.754  1.00 72.41           H  
ATOM   1456 HH11 ARG A 100      26.920 -27.162  39.642  1.00 70.67           H  
ATOM   1457 HH12 ARG A 100      27.124 -28.231  41.011  1.00 70.67           H  
ATOM   1458 HH21 ARG A 100      23.628 -28.166  38.971  1.00 68.14           H  
ATOM   1459 HH22 ARG A 100      24.950 -27.126  38.491  1.00 68.14           H  
ATOM   1460  N   TYR A 101      29.000 -27.589  44.693  1.00 69.15           N  
ATOM   1461  CA  TYR A 101      29.755 -26.351  44.503  1.00 68.82           C  
ATOM   1462  C   TYR A 101      30.952 -26.476  45.460  1.00 71.51           C  
ATOM   1463  O   TYR A 101      30.838 -26.088  46.629  1.00 69.55           O  
ATOM   1464  CB  TYR A 101      28.882 -25.104  44.791  1.00 69.65           C  
ATOM   1465  CG  TYR A 101      27.680 -25.009  43.879  1.00 72.08           C  
ATOM   1466  CD1 TYR A 101      27.807 -24.543  42.573  1.00 75.62           C  
ATOM   1467  CD2 TYR A 101      26.429 -25.464  44.292  1.00 72.85           C  
ATOM   1468  CE1 TYR A 101      26.715 -24.505  41.706  1.00 78.39           C  
ATOM   1469  CE2 TYR A 101      25.328 -25.435  43.433  1.00 75.55           C  
ATOM   1470  CZ  TYR A 101      25.479 -24.966  42.134  1.00 84.71           C  
ATOM   1471  OH  TYR A 101      24.398 -24.924  41.282  1.00 84.28           O  
ATOM   1472  H   TYR A 101      28.819 -27.872  45.645  1.00 69.15           H  
ATOM   1473  HA  TYR A 101      30.086 -26.216  43.473  1.00 68.82           H  
ATOM   1474  HB2 TYR A 101      29.493 -24.212  44.656  1.00 69.65           H  
ATOM   1475  HB3 TYR A 101      28.534 -25.153  45.823  1.00 69.65           H  
ATOM   1476  HD1 TYR A 101      28.771 -24.204  42.224  1.00 75.62           H  
ATOM   1477  HD2 TYR A 101      26.309 -25.846  45.295  1.00 72.85           H  
ATOM   1478  HE1 TYR A 101      26.832 -24.118  40.705  1.00 78.39           H  
ATOM   1479  HE2 TYR A 101      24.363 -25.776  43.777  1.00 75.55           H  
ATOM   1480  HH  TYR A 101      24.610 -25.034  40.352  1.00 84.28           H  
ATOM   1481  N   PRO A 102      32.064 -27.136  45.013  1.00 68.38           N  
ATOM   1482  CA  PRO A 102      33.209 -27.382  45.920  1.00 66.92           C  
ATOM   1483  C   PRO A 102      33.730 -26.157  46.662  1.00 72.00           C  
ATOM   1484  O   PRO A 102      33.825 -25.067  46.094  1.00 73.03           O  
ATOM   1485  CB  PRO A 102      34.260 -28.011  45.009  1.00 69.00           C  
ATOM   1486  CG  PRO A 102      33.458 -28.662  43.944  1.00 74.18           C  
ATOM   1487  CD  PRO A 102      32.318 -27.721  43.681  1.00 70.62           C  
ATOM   1488  HA  PRO A 102      32.913 -28.023  46.750  1.00 66.92           H  
ATOM   1489  HB2 PRO A 102      34.855 -28.746  45.551  1.00 69.00           H  
ATOM   1490  HB3 PRO A 102      34.917 -27.249  44.590  1.00 69.00           H  
ATOM   1491  HG2 PRO A 102      33.086 -29.629  44.283  1.00 74.18           H  
ATOM   1492  HG3 PRO A 102      34.057 -28.798  43.044  1.00 74.18           H  
ATOM   1493  HD2 PRO A 102      32.601 -26.952  42.962  1.00 70.62           H  
ATOM   1494  HD3 PRO A 102      31.443 -28.257  43.314  1.00 70.62           H  
ATOM   1495  N   LEU A 103      34.015 -26.347  47.955  1.00 67.82           N  
ATOM   1496  CA  LEU A 103      34.473 -25.288  48.837  1.00 67.55           C  
ATOM   1497  C   LEU A 103      35.996 -25.219  49.000  1.00 71.75           C  
ATOM   1498  O   LEU A 103      36.511 -24.189  49.421  1.00 71.13           O  
ATOM   1499  CB  LEU A 103      33.765 -25.392  50.190  1.00 66.44           C  
ATOM   1500  CG  LEU A 103      32.232 -25.369  50.144  1.00 70.81           C  
ATOM   1501  CD1 LEU A 103      31.657 -25.558  51.514  1.00 69.74           C  
ATOM   1502  CD2 LEU A 103      31.704 -24.077  49.532  1.00 74.42           C  
ATOM   1503  H   LEU A 103      33.906 -27.275  48.338  1.00 67.82           H  
ATOM   1504  HA  LEU A 103      34.203 -24.347  48.358  1.00 67.55           H  
ATOM   1505  HB2 LEU A 103      34.094 -24.554  50.805  1.00 66.44           H  
ATOM   1506  HB3 LEU A 103      34.072 -26.328  50.657  1.00 66.44           H  
ATOM   1507  HG  LEU A 103      31.917 -26.196  49.508  1.00 70.81           H  
ATOM   1508 HD11 LEU A 103      32.015 -26.499  51.932  1.00 69.74           H  
ATOM   1509 HD12 LEU A 103      31.968 -24.734  52.156  1.00 69.74           H  
ATOM   1510 HD13 LEU A 103      30.569 -25.579  51.452  1.00 69.74           H  
ATOM   1511 HD21 LEU A 103      32.006 -23.232  50.151  1.00 74.42           H  
ATOM   1512 HD22 LEU A 103      32.112 -23.957  48.528  1.00 74.42           H  
ATOM   1513 HD23 LEU A 103      30.616 -24.118  49.479  1.00 74.42           H  
ATOM   1514  N   VAL A 104      36.708 -26.294  48.634  1.00 69.50           N  
ATOM   1515  CA  VAL A 104      38.171 -26.401  48.700  1.00 69.81           C  
ATOM   1516  C   VAL A 104      38.752 -26.694  47.283  1.00 77.57           C  
ATOM   1517  O   VAL A 104      38.142 -27.408  46.488  1.00 77.30           O  
ATOM   1518  CB  VAL A 104      38.628 -27.403  49.815  1.00 71.32           C  
ATOM   1519  CG1 VAL A 104      40.115 -27.726  49.728  1.00 71.52           C  
ATOM   1520  CG2 VAL A 104      38.293 -26.866  51.204  1.00 69.76           C  
ATOM   1521  H   VAL A 104      36.198 -27.093  48.285  1.00 69.50           H  
ATOM   1522  HA  VAL A 104      38.592 -25.444  49.007  1.00 69.81           H  
ATOM   1523  HB  VAL A 104      38.077 -28.328  49.647  1.00 71.32           H  
ATOM   1524 HG11 VAL A 104      40.342 -28.128  48.741  1.00 71.52           H  
ATOM   1525 HG12 VAL A 104      40.694 -26.817  49.892  1.00 71.52           H  
ATOM   1526 HG13 VAL A 104      40.372 -28.463  50.489  1.00 71.52           H  
ATOM   1527 HG21 VAL A 104      38.842 -25.940  51.378  1.00 69.76           H  
ATOM   1528 HG22 VAL A 104      37.223 -26.672  51.270  1.00 69.76           H  
ATOM   1529 HG23 VAL A 104      38.575 -27.603  51.956  1.00 69.76           H  
ATOM   1530  N   ASP A 105      39.881 -26.047  46.950  1.00 77.29           N  
ATOM   1531  CA  ASP A 105      40.595 -26.199  45.681  1.00 79.33           C  
ATOM   1532  C   ASP A 105      41.821 -27.079  45.959  1.00 85.65           C  
ATOM   1533  O   ASP A 105      42.782 -26.624  46.580  1.00 85.98           O  
ATOM   1534  CB  ASP A 105      41.005 -24.814  45.122  1.00 81.99           C  
ATOM   1535  CG  ASP A 105      41.693 -24.815  43.767  1.00 88.60           C  
ATOM   1536  OD1 ASP A 105      41.719 -25.881  43.107  1.00 87.97           O  
ATOM   1537  OD2 ASP A 105      42.172 -23.744  43.349  1.00 95.33           O1-
ATOM   1538  H   ASP A 105      40.267 -25.406  47.628  1.00 77.29           H  
ATOM   1539  HA  ASP A 105      39.962 -26.666  44.926  1.00 79.33           H  
ATOM   1540  HB2 ASP A 105      41.684 -24.353  45.840  1.00 81.99           H  
ATOM   1541  HB3 ASP A 105      40.102 -24.209  45.036  1.00 81.99           H  
ATOM   1542  N   GLY A 106      41.752 -28.337  45.540  1.00 82.88           N  
ATOM   1543  CA  GLY A 106      42.815 -29.299  45.787  1.00 82.80           C  
ATOM   1544  C   GLY A 106      43.726 -29.588  44.611  1.00 88.82           C  
ATOM   1545  O   GLY A 106      43.285 -29.591  43.457  1.00 90.15           O  
ATOM   1546  H   GLY A 106      40.932 -28.637  45.032  1.00 82.88           H  
ATOM   1547  HA2 GLY A 106      42.353 -30.238  46.091  1.00 82.80           H  
ATOM   1548  HA3 GLY A 106      43.430 -28.916  46.601  1.00 82.80           H  
ATOM   1549  N   GLN A 107      45.014 -29.840  44.913  1.00 85.03           N  
ATOM   1550  CA  GLN A 107      46.065 -30.210  43.967  1.00 86.10           C  
ATOM   1551  C   GLN A 107      46.645 -31.562  44.428  1.00 90.94           C  
ATOM   1552  O   GLN A 107      47.098 -31.673  45.569  1.00 90.21           O  
ATOM   1553  CB  GLN A 107      47.147 -29.134  43.943  1.00 88.09           C  
ATOM   1554  CG  GLN A 107      48.342 -29.511  43.094  1.00100.43           C  
ATOM   1555  CD  GLN A 107      48.895 -28.317  42.395  1.00119.65           C  
ATOM   1556  NE2 GLN A 107      49.553 -27.474  43.003  1.00115.80           N  
ATOM   1557  OE1 GLN A 107      48.639 -28.216  41.098  1.00111.07           O  
ATOM   1558  H   GLN A 107      45.279 -29.766  45.885  1.00 85.03           H  
ATOM   1559  HA  GLN A 107      45.667 -30.298  42.956  1.00 86.10           H  
ATOM   1560  HB2 GLN A 107      47.488 -28.962  44.964  1.00 88.09           H  
ATOM   1561  HB3 GLN A 107      46.714 -28.216  43.545  1.00 88.09           H  
ATOM   1562  HG2 GLN A 107      48.035 -30.248  42.352  1.00100.43           H  
ATOM   1563  HG3 GLN A 107      49.114 -29.939  43.734  1.00100.43           H  
ATOM   1564 HE21 GLN A 107      49.919 -26.670  42.514  1.00115.80           H  
ATOM   1565 HE22 GLN A 107      49.727 -27.586  43.992  1.00115.80           H  
ATOM   1566  N   GLY A 108      46.597 -32.565  43.553  1.00 88.45           N  
ATOM   1567  CA  GLY A 108      47.087 -33.913  43.837  1.00 88.27           C  
ATOM   1568  C   GLY A 108      45.989 -34.953  43.923  1.00 90.78           C  
ATOM   1569  O   GLY A 108      44.858 -34.683  43.503  1.00 89.91           O  
ATOM   1570  H   GLY A 108      46.200 -32.384  42.642  1.00 88.45           H  
ATOM   1571  HA2 GLY A 108      47.618 -33.893  44.789  1.00 88.27           H  
ATOM   1572  HA3 GLY A 108      47.775 -34.204  43.043  1.00 88.27           H  
ATOM   1573  N   ASN A 109      46.305 -36.162  44.450  1.00 87.33           N  
ATOM   1574  CA  ASN A 109      45.276 -37.203  44.582  1.00 86.81           C  
ATOM   1575  C   ASN A 109      44.294 -36.869  45.712  1.00 88.30           C  
ATOM   1576  O   ASN A 109      44.652 -36.913  46.890  1.00 86.40           O  
ATOM   1577  CB  ASN A 109      45.856 -38.631  44.713  1.00 88.39           C  
ATOM   1578  CG  ASN A 109      44.805 -39.741  44.678  1.00112.32           C  
ATOM   1579  OD1 ASN A 109      43.724 -39.611  44.089  1.00105.91           O  
ATOM   1580  ND2 ASN A 109      45.101 -40.875  45.297  1.00106.57           N  
ATOM   1581  H   ASN A 109      47.251 -36.348  44.753  1.00 87.33           H  
ATOM   1582  HA  ASN A 109      44.719 -37.207  43.645  1.00 86.81           H  
ATOM   1583  HB2 ASN A 109      46.391 -38.697  45.660  1.00 88.39           H  
ATOM   1584  HB3 ASN A 109      46.552 -38.794  43.890  1.00 88.39           H  
ATOM   1585 HD21 ASN A 109      45.985 -40.973  45.775  1.00106.57           H  
ATOM   1586 HD22 ASN A 109      44.442 -41.641  45.290  1.00106.57           H  
ATOM   1587  N   PHE A 110      43.079 -36.470  45.331  1.00 85.04           N  
ATOM   1588  CA  PHE A 110      42.029 -36.123  46.274  1.00 83.83           C  
ATOM   1589  C   PHE A 110      40.915 -37.180  46.251  1.00 90.54           C  
ATOM   1590  O   PHE A 110      39.810 -36.934  46.736  1.00 89.43           O  
ATOM   1591  CB  PHE A 110      41.525 -34.685  46.028  1.00 85.07           C  
ATOM   1592  CG  PHE A 110      42.288 -33.642  46.818  1.00 85.89           C  
ATOM   1593  CD1 PHE A 110      43.562 -33.240  46.428  1.00 90.31           C  
ATOM   1594  CD2 PHE A 110      41.742 -33.074  47.962  1.00 86.33           C  
ATOM   1595  CE1 PHE A 110      44.277 -32.290  47.174  1.00 90.63           C  
ATOM   1596  CE2 PHE A 110      42.452 -32.115  48.700  1.00 88.65           C  
ATOM   1597  CZ  PHE A 110      43.717 -31.737  48.306  1.00 87.96           C  
ATOM   1598  H   PHE A 110      42.880 -36.406  44.343  1.00 85.04           H  
ATOM   1599  HA  PHE A 110      42.434 -36.129  47.286  1.00 83.83           H  
ATOM   1600  HB2 PHE A 110      40.474 -34.633  46.311  1.00 85.07           H  
ATOM   1601  HB3 PHE A 110      41.627 -34.459  44.967  1.00 85.07           H  
ATOM   1602  HD1 PHE A 110      44.006 -33.664  45.540  1.00 90.31           H  
ATOM   1603  HD2 PHE A 110      40.757 -33.375  48.288  1.00 86.33           H  
ATOM   1604  HE1 PHE A 110      45.267 -31.992  46.861  1.00 90.63           H  
ATOM   1605  HE2 PHE A 110      42.006 -31.672  49.578  1.00 88.65           H  
ATOM   1606  HZ  PHE A 110      44.269 -31.009  48.883  1.00 87.96           H  
ATOM   1607  N   GLY A 111      41.247 -38.365  45.735  1.00 89.96           N  
ATOM   1608  CA  GLY A 111      40.328 -39.492  45.623  1.00 90.63           C  
ATOM   1609  C   GLY A 111      39.475 -39.437  44.372  1.00 97.19           C  
ATOM   1610  O   GLY A 111      39.484 -38.436  43.650  1.00 97.96           O  
ATOM   1611  H   GLY A 111      42.192 -38.489  45.402  1.00 89.96           H  
ATOM   1612  HA2 GLY A 111      39.670 -39.492  46.492  1.00 90.63           H  
ATOM   1613  HA3 GLY A 111      40.909 -40.414  45.607  1.00 90.63           H  
ATOM   1614  N   SER A 112      38.736 -40.529  44.106  1.00 94.70           N  
ATOM   1615  CA  SER A 112      37.831 -40.654  42.963  1.00 95.64           C  
ATOM   1616  C   SER A 112      36.500 -41.280  43.403  1.00 97.70           C  
ATOM   1617  O   SER A 112      36.296 -41.535  44.596  1.00 95.59           O  
ATOM   1618  CB  SER A 112      38.478 -41.472  41.850  1.00101.98           C  
ATOM   1619  OG  SER A 112      38.159 -42.848  41.971  1.00111.17           O  
ATOM   1620  H   SER A 112      38.811 -41.314  44.737  1.00 94.70           H  
ATOM   1621  HA  SER A 112      37.627 -39.658  42.571  1.00 95.64           H  
ATOM   1622  HB2 SER A 112      39.560 -41.352  41.904  1.00101.98           H  
ATOM   1623  HB3 SER A 112      38.120 -41.108  40.887  1.00101.98           H  
ATOM   1624  HG  SER A 112      38.483 -43.147  42.824  1.00111.17           H  
ATOM   1625  N   MET A 113      35.600 -41.513  42.430  1.00 94.76           N  
ATOM   1626  CA  MET A 113      34.273 -42.088  42.649  1.00 94.20           C  
ATOM   1627  C   MET A 113      34.301 -43.557  43.032  1.00 98.97           C  
ATOM   1628  O   MET A 113      33.338 -44.039  43.633  1.00 97.53           O  
ATOM   1629  CB  MET A 113      33.392 -41.887  41.415  1.00 98.10           C  
ATOM   1630  CG  MET A 113      32.708 -40.556  41.391  1.00100.53           C  
ATOM   1631  SD  MET A 113      31.930 -40.237  39.807  1.00106.50           S  
ATOM   1632  CE  MET A 113      33.334 -39.532  38.909  1.00103.54           C  
ATOM   1633  H   MET A 113      35.859 -41.274  41.483  1.00 94.76           H  
ATOM   1634  HA  MET A 113      33.851 -41.553  43.500  1.00 94.20           H  
ATOM   1635  HB2 MET A 113      32.632 -42.668  41.401  1.00 98.10           H  
ATOM   1636  HB3 MET A 113      34.016 -41.972  40.526  1.00 98.10           H  
ATOM   1637  HG2 MET A 113      33.445 -39.777  41.586  1.00100.53           H  
ATOM   1638  HG3 MET A 113      31.945 -40.537  42.169  1.00100.53           H  
ATOM   1639  HE1 MET A 113      33.680 -38.635  39.422  1.00103.54           H  
ATOM   1640  HE2 MET A 113      34.142 -40.262  38.868  1.00103.54           H  
ATOM   1641  HE3 MET A 113      33.025 -39.274  37.896  1.00103.54           H  
ATOM   1642  N   ASP A 114      35.401 -44.271  42.690  1.00 97.69           N  
ATOM   1643  CA  ASP A 114      35.592 -45.704  42.957  1.00 98.45           C  
ATOM   1644  C   ASP A 114      35.823 -46.045  44.447  1.00100.83           C  
ATOM   1645  O   ASP A 114      36.036 -47.218  44.783  1.00102.05           O  
ATOM   1646  CB  ASP A 114      36.713 -46.294  42.072  1.00102.37           C  
ATOM   1647  CG  ASP A 114      36.290 -46.740  40.682  1.00115.10           C  
ATOM   1648  OD1 ASP A 114      35.083 -46.710  40.390  1.00115.19           O  
ATOM   1649  OD2 ASP A 114      37.173 -47.131  39.890  1.00125.35           O1-
ATOM   1650  H   ASP A 114      36.146 -43.781  42.216  1.00 97.69           H  
ATOM   1651  HA  ASP A 114      34.646 -46.177  42.691  1.00 98.45           H  
ATOM   1652  HB2 ASP A 114      37.128 -47.159  42.589  1.00102.37           H  
ATOM   1653  HB3 ASP A 114      37.486 -45.533  41.959  1.00102.37           H  
ATOM   1654  N   GLY A 115      35.745 -45.037  45.318  1.00 93.93           N  
ATOM   1655  CA  GLY A 115      35.905 -45.217  46.755  1.00 91.33           C  
ATOM   1656  C   GLY A 115      37.310 -45.046  47.296  1.00 93.10           C  
ATOM   1657  O   GLY A 115      37.472 -44.983  48.521  1.00 91.13           O  
ATOM   1658  H   GLY A 115      35.567 -44.107  44.965  1.00 93.93           H  
ATOM   1659  HA2 GLY A 115      35.573 -46.225  47.003  1.00 91.33           H  
ATOM   1660  HA3 GLY A 115      35.265 -44.490  47.255  1.00 91.33           H  
ATOM   1661  N   ASP A 116      38.349 -44.991  46.404  1.00 89.33           N  
ATOM   1662  CA  ASP A 116      39.727 -44.779  46.846  1.00 88.14           C  
ATOM   1663  C   ASP A 116      39.832 -43.404  47.496  1.00 91.67           C  
ATOM   1664  O   ASP A 116      39.171 -42.435  47.073  1.00 92.32           O  
ATOM   1665  CB  ASP A 116      40.744 -44.931  45.703  1.00 91.28           C  
ATOM   1666  CG  ASP A 116      40.691 -43.867  44.620  1.00 96.75           C  
ATOM   1667  OD1 ASP A 116      39.609 -43.669  44.046  1.00 95.89           O  
ATOM   1668  OD2 ASP A 116      41.756 -43.265  44.317  1.00102.35           O1-
ATOM   1669  H   ASP A 116      38.159 -45.099  45.418  1.00 89.33           H  
ATOM   1670  HA  ASP A 116      39.976 -45.552  47.573  1.00 88.14           H  
ATOM   1671  HB2 ASP A 116      40.572 -45.898  45.230  1.00 91.28           H  
ATOM   1672  HB3 ASP A 116      41.742 -44.913  46.140  1.00 91.28           H  
ATOM   1673  N   GLY A 117      40.598 -43.352  48.568  1.00 85.75           N  
ATOM   1674  CA  GLY A 117      40.796 -42.107  49.291  1.00 83.08           C  
ATOM   1675  C   GLY A 117      41.837 -41.211  48.646  1.00 85.62           C  
ATOM   1676  O   GLY A 117      42.485 -41.566  47.646  1.00 87.19           O  
ATOM   1677  H   GLY A 117      41.055 -44.192  48.892  1.00 85.75           H  
ATOM   1678  HA2 GLY A 117      41.119 -42.341  50.306  1.00 83.08           H  
ATOM   1679  HA3 GLY A 117      39.848 -41.570  49.326  1.00 83.08           H  
ATOM   1680  N   ALA A 118      42.013 -40.040  49.244  1.00 78.37           N  
ATOM   1681  CA  ALA A 118      43.014 -39.072  48.835  1.00 77.21           C  
ATOM   1682  C   ALA A 118      44.394 -39.538  49.305  1.00 78.49           C  
ATOM   1683  O   ALA A 118      44.491 -40.385  50.192  1.00 77.04           O  
ATOM   1684  CB  ALA A 118      42.694 -37.734  49.475  1.00 76.42           C  
ATOM   1685  H   ALA A 118      41.418 -39.809  50.027  1.00 78.37           H  
ATOM   1686  HA  ALA A 118      43.013 -38.976  47.749  1.00 77.21           H  
ATOM   1687  HB1 ALA A 118      41.710 -37.400  49.146  1.00 76.42           H  
ATOM   1688  HB2 ALA A 118      42.697 -37.840  50.560  1.00 76.42           H  
ATOM   1689  HB3 ALA A 118      43.445 -37.001  49.179  1.00 76.42           H  
ATOM   1690  N   ALA A 119      45.459 -38.947  48.759  1.00 75.60           N  
ATOM   1691  CA  ALA A 119      46.830 -39.230  49.186  1.00 76.57           C  
ATOM   1692  C   ALA A 119      47.014 -38.682  50.613  1.00 80.51           C  
ATOM   1693  O   ALA A 119      46.234 -37.826  51.014  1.00 79.33           O  
ATOM   1694  CB  ALA A 119      47.797 -38.533  48.253  1.00 78.77           C  
ATOM   1695  H   ALA A 119      45.312 -38.275  48.019  1.00 75.60           H  
ATOM   1696  HA  ALA A 119      47.020 -40.303  49.166  1.00 76.57           H  
ATOM   1697  HB1 ALA A 119      47.659 -38.909  47.239  1.00 78.77           H  
ATOM   1698  HB2 ALA A 119      47.609 -37.459  48.271  1.00 78.77           H  
ATOM   1699  HB3 ALA A 119      48.819 -38.729  48.577  1.00 78.77           H  
ATOM   1700  N   ALA A 120      48.019 -39.161  51.381  1.00 77.52           N  
ATOM   1701  CA  ALA A 120      48.285 -38.652  52.737  1.00 76.01           C  
ATOM   1702  C   ALA A 120      48.558 -37.132  52.663  1.00 78.57           C  
ATOM   1703  O   ALA A 120      49.105 -36.662  51.662  1.00 79.30           O  
ATOM   1704  CB  ALA A 120      49.481 -39.374  53.333  1.00 78.14           C  
ATOM   1705  H   ALA A 120      48.608 -39.894  51.011  1.00 77.52           H  
ATOM   1706  HA  ALA A 120      47.419 -38.831  53.374  1.00 76.01           H  
ATOM   1707  HB1 ALA A 120      49.272 -40.443  53.384  1.00 78.14           H  
ATOM   1708  HB2 ALA A 120      50.357 -39.205  52.707  1.00 78.14           H  
ATOM   1709  HB3 ALA A 120      49.672 -38.993  54.336  1.00 78.14           H  
ATOM   1710  N   MET A 121      48.177 -36.365  53.703  1.00 72.89           N  
ATOM   1711  CA  MET A 121      48.298 -34.898  53.731  1.00 72.10           C  
ATOM   1712  C   MET A 121      49.715 -34.342  53.423  1.00 78.78           C  
ATOM   1713  O   MET A 121      49.837 -33.146  53.121  1.00 79.63           O  
ATOM   1714  CB  MET A 121      47.747 -34.308  55.037  1.00 72.97           C  
ATOM   1715  CG  MET A 121      48.515 -34.708  56.273  1.00 76.71           C  
ATOM   1716  SD  MET A 121      47.848 -33.936  57.756  1.00 78.94           S  
ATOM   1717  CE  MET A 121      49.255 -34.118  58.849  1.00 76.50           C  
ATOM   1718  H   MET A 121      47.785 -36.824  54.512  1.00 72.89           H  
ATOM   1719  HA  MET A 121      47.679 -34.564  52.899  1.00 72.10           H  
ATOM   1720  HB2 MET A 121      46.716 -34.641  55.153  1.00 72.97           H  
ATOM   1721  HB3 MET A 121      47.771 -33.221  54.957  1.00 72.97           H  
ATOM   1722  HG2 MET A 121      49.555 -34.405  56.155  1.00 76.71           H  
ATOM   1723  HG3 MET A 121      48.463 -35.791  56.385  1.00 76.71           H  
ATOM   1724  HE1 MET A 121      49.491 -35.176  58.965  1.00 76.50           H  
ATOM   1725  HE2 MET A 121      50.114 -33.599  58.425  1.00 76.50           H  
ATOM   1726  HE3 MET A 121      49.016 -33.690  59.823  1.00 76.50           H  
ATOM   1727  N  AARG A 122      50.753 -35.201  53.470  1.00 76.73           N  
ATOM   1728  CA AARG A 122      52.142 -34.836  53.162  1.00 78.58           C  
ATOM   1729  C  AARG A 122      52.376 -34.681  51.641  1.00 84.21           C  
ATOM   1730  O  AARG A 122      53.377 -34.095  51.217  1.00 85.06           O  
ATOM   1731  CB AARG A 122      53.137 -35.854  53.776  1.00 79.58           C  
ATOM   1732  CG AARG A 122      53.024 -37.283  53.233  1.00 87.77           C  
ATOM   1733  CD AARG A 122      54.315 -38.083  53.344  1.00 94.64           C  
ATOM   1734  NE AARG A 122      54.676 -38.423  54.724  1.00 97.83           N  
ATOM   1735  CZ AARG A 122      54.178 -39.448  55.410  1.00105.65           C  
ATOM   1736  NH1AARG A 122      53.252 -40.232  54.869  1.00 85.89           N  
ATOM   1737  NH2AARG A 122      54.581 -39.681  56.651  1.00 93.34           N1+
ATOM   1738  H   ARG A 122      50.563 -36.157  53.734  1.00 76.73           H  
ATOM   1739  HA  ARG A 122      52.326 -33.863  53.618  1.00 78.58           H  
ATOM   1740  HB2 ARG A 122      52.965 -35.887  54.852  1.00 79.58           H  
ATOM   1741  HB3 ARG A 122      54.148 -35.498  53.580  1.00 79.58           H  
ATOM   1742  HG2 ARG A 122      52.741 -37.230  52.182  1.00 87.77           H  
ATOM   1743  HG3 ARG A 122      52.247 -37.804  53.793  1.00 87.77           H  
ATOM   1744  HD2 ARG A 122      55.124 -37.495  52.911  1.00 94.64           H  
ATOM   1745  HD3 ARG A 122      54.197 -39.008  52.780  1.00 94.64           H  
ATOM   1746  HE  ARG A 122      55.353 -37.835  55.188  1.00 97.83           H  
ATOM   1747 HH11 ARG A 122      52.863 -40.996  55.403  1.00 85.89           H  
ATOM   1748 HH12 ARG A 122      52.937 -40.064  53.924  1.00 85.89           H  
ATOM   1749 HH21 ARG A 122      55.284 -39.091  57.073  1.00 93.34           H  
ATOM   1750 HH22 ARG A 122      54.185 -40.448  57.175  1.00 93.34           H  
ATOM   1751  N   PTR A 123      51.459 -35.242  50.833  1.00 80.82           N  
ATOM   1752  CA  PTR A 123      51.494 -35.237  49.374  1.00 82.29           C  
ATOM   1753  C   PTR A 123      50.501 -34.283  48.730  1.00 86.19           C  
ATOM   1754  O   PTR A 123      50.627 -33.995  47.538  1.00 88.34           O  
ATOM   1755  CB  PTR A 123      51.090 -36.643  48.821  1.00 82.11           C  
ATOM   1756  CG  PTR A 123      51.907 -37.801  49.305  1.00 82.87           C  
ATOM   1757  CD1 PTR A 123      51.237 -38.798  50.073  1.00 82.01           C  
ATOM   1758  CD2 PTR A 123      53.294 -37.901  49.028  1.00 85.04           C  
ATOM   1759  CE1 PTR A 123      51.980 -39.914  50.570  1.00 83.33           C  
ATOM   1760  CE2 PTR A 123      54.040 -38.966  49.512  1.00 86.34           C  
ATOM   1761  CZ  PTR A 123      53.411 -39.984  50.237  1.00 85.77           C  
ATOM   1762  OH  PTR A 123      54.317 -40.935  50.630  1.00 87.58           O  
ATOM   1763  P   PTR A 123      54.129 -42.341  50.071  1.00 89.36           P1+
ATOM   1764  O1P PTR A 123      53.779 -42.267  48.579  1.00 91.12           O1-
ATOM   1765  O2P PTR A 123      55.460 -43.151  50.101  1.00 92.27           O1-
ATOM   1766  O3P PTR A 123      53.051 -43.052  50.901  1.00 86.03           O  
ATOM   1767  H   PTR A 123      50.678 -35.707  51.274  1.00 80.82           H  
ATOM   1768  HA  PTR A 123      52.514 -34.937  49.132  1.00 82.29           H  
ATOM   1769  HB2 PTR A 123      51.171 -36.609  47.735  1.00 82.11           H  
ATOM   1770  HB3 PTR A 123      50.053 -36.826  49.103  1.00 82.11           H  
ATOM   1771  HD1 PTR A 123      50.180 -38.711  50.277  1.00 82.01           H  
ATOM   1772  HD2 PTR A 123      53.776 -37.139  48.433  1.00 85.04           H  
ATOM   1773  HE1 PTR A 123      51.507 -40.678  51.169  1.00 83.33           H  
ATOM   1774  HE2 PTR A 123      55.104 -39.009  49.330  1.00 86.34           H  
ATOM   1775  N   THR A 124      49.533 -33.775  49.487  1.00 79.34           N  
ATOM   1776  CA  THR A 124      48.544 -32.890  48.888  1.00 78.10           C  
ATOM   1777  C   THR A 124      48.726 -31.420  49.251  1.00 82.46           C  
ATOM   1778  O   THR A 124      49.450 -31.088  50.193  1.00 83.26           O  
ATOM   1779  CB  THR A 124      47.161 -33.379  49.206  1.00 80.02           C  
ATOM   1780  OG1 THR A 124      47.078 -33.479  50.619  1.00 77.50           O  
ATOM   1781  CG2 THR A 124      46.853 -34.714  48.544  1.00 77.95           C  
ATOM   1782  H   THR A 124      49.484 -34.001  50.470  1.00 79.34           H  
ATOM   1783  HA  THR A 124      48.698 -32.928  47.810  1.00 78.10           H  
ATOM   1784  HB  THR A 124      46.420 -32.681  48.815  1.00 80.02           H  
ATOM   1785 HG21 THR A 124      46.936 -34.611  47.462  1.00 77.95           H  
ATOM   1786 HG22 THR A 124      47.562 -35.465  48.893  1.00 77.95           H  
ATOM   1787 HG23 THR A 124      45.840 -35.023  48.803  1.00 77.95           H  
ATOM   1788  HG1 THR A 124      46.197 -33.791  50.837  1.00 77.50           H  
ATOM   1789  N   GLU A 125      48.071 -30.544  48.463  1.00 77.63           N  
ATOM   1790  CA  GLU A 125      48.061 -29.093  48.597  1.00 76.79           C  
ATOM   1791  C   GLU A 125      46.636 -28.584  48.410  1.00 78.95           C  
ATOM   1792  O   GLU A 125      45.869 -29.160  47.636  1.00 78.67           O  
ATOM   1793  CB  GLU A 125      48.918 -28.469  47.500  1.00 80.25           C  
ATOM   1794  CG  GLU A 125      50.399 -28.774  47.586  1.00 92.91           C  
ATOM   1795  CD  GLU A 125      51.275 -27.730  46.923  1.00107.83           C  
ATOM   1796  OE1 GLU A 125      52.291 -27.333  47.540  1.00 98.44           O  
ATOM   1797  OE2 GLU A 125      50.936 -27.293  45.799  1.00 96.13           O1-
ATOM   1798  H   GLU A 125      47.532 -30.933  47.702  1.00 77.63           H  
ATOM   1799  HA  GLU A 125      48.447 -28.827  49.581  1.00 76.79           H  
ATOM   1800  HB2 GLU A 125      48.793 -27.387  47.549  1.00 80.25           H  
ATOM   1801  HB3 GLU A 125      48.554 -28.834  46.539  1.00 80.25           H  
ATOM   1802  HG2 GLU A 125      50.581 -29.734  47.103  1.00 92.91           H  
ATOM   1803  HG3 GLU A 125      50.677 -28.839  48.638  1.00 92.91           H  
ATOM   1804  N   ALA A 126      46.281 -27.500  49.094  1.00 74.59           N  
ATOM   1805  CA  ALA A 126      44.968 -26.892  48.914  1.00 73.80           C  
ATOM   1806  C   ALA A 126      44.949 -25.385  49.185  1.00 79.03           C  
ATOM   1807  O   ALA A 126      45.908 -24.822  49.714  1.00 78.49           O  
ATOM   1808  CB  ALA A 126      43.926 -27.589  49.769  1.00 72.68           C  
ATOM   1809  H   ALA A 126      46.932 -27.091  49.749  1.00 74.59           H  
ATOM   1810  HA  ALA A 126      44.722 -27.024  47.860  1.00 73.80           H  
ATOM   1811  HB1 ALA A 126      43.912 -28.652  49.530  1.00 72.68           H  
ATOM   1812  HB2 ALA A 126      44.173 -27.457  50.822  1.00 72.68           H  
ATOM   1813  HB3 ALA A 126      42.945 -27.159  49.569  1.00 72.68           H  
ATOM   1814  N   ARG A 127      43.835 -24.748  48.793  1.00 76.15           N  
ATOM   1815  CA  ARG A 127      43.473 -23.341  48.966  1.00 76.12           C  
ATOM   1816  C   ARG A 127      41.940 -23.253  48.822  1.00 81.14           C  
ATOM   1817  O   ARG A 127      41.298 -24.262  48.516  1.00 79.27           O  
ATOM   1818  CB  ARG A 127      44.205 -22.437  47.954  1.00 76.75           C  
ATOM   1819  CG  ARG A 127      43.978 -22.810  46.498  1.00 83.35           C  
ATOM   1820  CD  ARG A 127      44.658 -21.837  45.572  1.00 88.95           C  
ATOM   1821  NE  ARG A 127      44.314 -22.125  44.184  1.00 90.07           N  
ATOM   1822  CZ  ARG A 127      45.127 -21.924  43.157  1.00 97.52           C  
ATOM   1823  NH1 ARG A 127      46.340 -21.430  43.351  1.00 78.04           N  
ATOM   1824  NH2 ARG A 127      44.735 -22.222  41.926  1.00 89.41           N1+
ATOM   1825  H   ARG A 127      43.153 -25.318  48.313  1.00 76.15           H  
ATOM   1826  HA  ARG A 127      43.780 -22.981  49.948  1.00 76.12           H  
ATOM   1827  HB2 ARG A 127      45.274 -22.494  48.158  1.00 76.75           H  
ATOM   1828  HB3 ARG A 127      43.861 -21.413  48.101  1.00 76.75           H  
ATOM   1829  HG2 ARG A 127      42.907 -22.806  46.293  1.00 83.35           H  
ATOM   1830  HG3 ARG A 127      44.378 -23.808  46.321  1.00 83.35           H  
ATOM   1831  HD2 ARG A 127      45.738 -21.917  45.698  1.00 88.95           H  
ATOM   1832  HD3 ARG A 127      44.338 -20.825  45.818  1.00 88.95           H  
ATOM   1833  HE  ARG A 127      43.397 -22.502  43.993  1.00 90.07           H  
ATOM   1834 HH11 ARG A 127      46.648 -21.200  44.285  1.00 78.04           H  
ATOM   1835 HH12 ARG A 127      46.957 -21.283  42.565  1.00 78.04           H  
ATOM   1836 HH21 ARG A 127      45.360 -22.072  41.147  1.00 89.41           H  
ATOM   1837 HH22 ARG A 127      43.812 -22.599  41.767  1.00 89.41           H  
ATOM   1838  N   MET A 128      41.343 -22.081  49.067  1.00 80.37           N  
ATOM   1839  CA  MET A 128      39.889 -21.986  48.933  1.00 80.50           C  
ATOM   1840  C   MET A 128      39.459 -21.766  47.470  1.00 84.41           C  
ATOM   1841  O   MET A 128      40.274 -21.330  46.645  1.00 85.81           O  
ATOM   1842  CB  MET A 128      39.290 -20.941  49.896  1.00 82.96           C  
ATOM   1843  CG  MET A 128      39.655 -19.506  49.584  1.00 88.73           C  
ATOM   1844  SD  MET A 128      39.022 -18.369  50.839  1.00 93.60           S  
ATOM   1845  CE  MET A 128      40.357 -18.357  51.955  1.00 90.39           C  
ATOM   1846  H   MET A 128      41.887 -21.275  49.340  1.00 80.37           H  
ATOM   1847  HA  MET A 128      39.473 -22.949  49.231  1.00 80.50           H  
ATOM   1848  HB2 MET A 128      39.640 -21.168  50.903  1.00 82.96           H  
ATOM   1849  HB3 MET A 128      38.204 -21.030  49.860  1.00 82.96           H  
ATOM   1850  HG2 MET A 128      39.232 -19.236  48.617  1.00 88.73           H  
ATOM   1851  HG3 MET A 128      40.741 -19.418  49.543  1.00 88.73           H  
ATOM   1852  HE1 MET A 128      40.531 -19.368  52.325  1.00 90.39           H  
ATOM   1853  HE2 MET A 128      41.252 -17.997  51.447  1.00 90.39           H  
ATOM   1854  HE3 MET A 128      40.125 -17.699  52.792  1.00 90.39           H  
ATOM   1855  N   THR A 129      38.202 -22.140  47.139  1.00 78.13           N  
ATOM   1856  CA  THR A 129      37.655 -21.910  45.802  1.00 77.95           C  
ATOM   1857  C   THR A 129      37.095 -20.489  45.785  1.00 80.98           C  
ATOM   1858  O   THR A 129      36.942 -19.881  46.844  1.00 79.55           O  
ATOM   1859  CB  THR A 129      36.594 -22.940  45.418  1.00 79.64           C  
ATOM   1860  OG1 THR A 129      35.524 -22.894  46.353  1.00 76.52           O  
ATOM   1861  CG2 THR A 129      37.149 -24.333  45.302  1.00 77.98           C  
ATOM   1862  H   THR A 129      37.625 -22.591  47.835  1.00 78.13           H  
ATOM   1863  HA  THR A 129      38.442 -22.023  45.056  1.00 77.95           H  
ATOM   1864  HB  THR A 129      36.224 -22.678  44.427  1.00 79.64           H  
ATOM   1865 HG21 THR A 129      37.954 -24.344  44.567  1.00 77.98           H  
ATOM   1866 HG22 THR A 129      37.537 -24.651  46.270  1.00 77.98           H  
ATOM   1867 HG23 THR A 129      36.359 -25.014  44.986  1.00 77.98           H  
ATOM   1868  HG1 THR A 129      34.861 -23.526  46.067  1.00 76.52           H  
ATOM   1869  N   LYS A 130      36.790 -19.963  44.595  1.00 77.91           N  
ATOM   1870  CA  LYS A 130      36.245 -18.619  44.425  1.00 77.83           C  
ATOM   1871  C   LYS A 130      34.856 -18.478  45.054  1.00 80.92           C  
ATOM   1872  O   LYS A 130      34.532 -17.377  45.509  1.00 82.05           O  
ATOM   1873  CB  LYS A 130      36.240 -18.207  42.947  1.00 81.27           C  
ATOM   1874  CG  LYS A 130      37.633 -18.054  42.355  1.00 84.85           C  
ATOM   1875  CD  LYS A 130      37.576 -17.826  40.859  1.00 96.89           C  
ATOM   1876  CE  LYS A 130      38.919 -18.021  40.210  1.00112.67           C  
ATOM   1877  NZ  LYS A 130      38.775 -18.399  38.784  1.00123.18           N1+
ATOM   1878  H   LYS A 130      36.945 -20.525  43.770  1.00 77.91           H  
ATOM   1879  HA  LYS A 130      36.903 -17.933  44.959  1.00 77.83           H  
ATOM   1880  HB2 LYS A 130      35.720 -17.253  42.856  1.00 81.27           H  
ATOM   1881  HB3 LYS A 130      35.705 -18.968  42.379  1.00 81.27           H  
ATOM   1882  HG2 LYS A 130      38.204 -18.961  42.554  1.00 84.85           H  
ATOM   1883  HG3 LYS A 130      38.126 -17.203  42.825  1.00 84.85           H  
ATOM   1884  HD2 LYS A 130      37.238 -16.807  40.671  1.00 96.89           H  
ATOM   1885  HD3 LYS A 130      36.868 -18.530  40.422  1.00 96.89           H  
ATOM   1886  HE2 LYS A 130      39.456 -18.811  40.735  1.00112.67           H  
ATOM   1887  HE3 LYS A 130      39.484 -17.091  40.276  1.00112.67           H  
ATOM   1888  HZ1 LYS A 130      38.252 -19.260  38.715  1.00123.18           H  
ATOM   1889  HZ2 LYS A 130      38.285 -17.667  38.289  1.00123.18           H  
ATOM   1890  HZ3 LYS A 130      39.690 -18.527  38.376  1.00123.18           H  
ATOM   1891  N   ILE A 131      34.058 -19.586  45.123  1.00 74.77           N  
ATOM   1892  CA  ILE A 131      32.720 -19.561  45.727  1.00 73.22           C  
ATOM   1893  C   ILE A 131      32.800 -19.420  47.260  1.00 72.95           C  
ATOM   1894  O   ILE A 131      31.957 -18.743  47.843  1.00 71.98           O  
ATOM   1895  CB  ILE A 131      31.817 -20.740  45.257  1.00 76.34           C  
ATOM   1896  CG1 ILE A 131      30.313 -20.409  45.450  1.00 77.02           C  
ATOM   1897  CG2 ILE A 131      32.207 -22.085  45.889  1.00 75.46           C  
ATOM   1898  CD1 ILE A 131      29.333 -21.182  44.597  1.00 82.12           C  
ATOM   1899  H   ILE A 131      34.403 -20.456  44.743  1.00 74.77           H  
ATOM   1900  HA  ILE A 131      32.217 -18.667  45.358  1.00 73.22           H  
ATOM   1901  HB  ILE A 131      31.990 -20.861  44.188  1.00 76.34           H  
ATOM   1902 HG12 ILE A 131      30.177 -19.350  45.232  1.00 77.02           H  
ATOM   1903 HG13 ILE A 131      30.064 -20.600  46.494  1.00 77.02           H  
ATOM   1904 HG21 ILE A 131      33.255 -22.296  45.676  1.00 75.46           H  
ATOM   1905 HG22 ILE A 131      32.058 -22.036  46.968  1.00 75.46           H  
ATOM   1906 HG23 ILE A 131      31.585 -22.877  45.472  1.00 75.46           H  
ATOM   1907 HD11 ILE A 131      29.556 -21.012  43.544  1.00 82.12           H  
ATOM   1908 HD12 ILE A 131      29.418 -22.246  44.819  1.00 82.12           H  
ATOM   1909 HD13 ILE A 131      28.319 -20.845  44.813  1.00 82.12           H  
ATOM   1910  N   THR A 132      33.832 -20.011  47.892  1.00 67.73           N  
ATOM   1911  CA  THR A 132      34.072 -19.961  49.339  1.00 66.14           C  
ATOM   1912  C   THR A 132      34.279 -18.520  49.811  1.00 71.98           C  
ATOM   1913  O   THR A 132      33.876 -18.197  50.928  1.00 72.36           O  
ATOM   1914  CB  THR A 132      35.202 -20.923  49.719  1.00 69.24           C  
ATOM   1915  OG1 THR A 132      34.690 -22.237  49.602  1.00 67.75           O  
ATOM   1916  CG2 THR A 132      35.707 -20.730  51.132  1.00 65.02           C  
ATOM   1917  H   THR A 132      34.491 -20.528  47.327  1.00 67.73           H  
ATOM   1918  HA  THR A 132      33.188 -20.309  49.874  1.00 66.14           H  
ATOM   1919  HB  THR A 132      36.045 -20.732  49.055  1.00 69.24           H  
ATOM   1920 HG21 THR A 132      36.071 -19.710  51.252  1.00 65.02           H  
ATOM   1921 HG22 THR A 132      34.895 -20.911  51.836  1.00 65.02           H  
ATOM   1922 HG23 THR A 132      36.519 -21.431  51.326  1.00 65.02           H  
ATOM   1923  HG1 THR A 132      35.399 -22.845  49.823  1.00 67.75           H  
ATOM   1924  N   LEU A 133      34.838 -17.642  48.952  1.00 68.52           N  
ATOM   1925  CA  LEU A 133      34.997 -16.235  49.292  1.00 69.36           C  
ATOM   1926  C   LEU A 133      33.636 -15.612  49.579  1.00 74.37           C  
ATOM   1927  O   LEU A 133      33.564 -14.671  50.366  1.00 76.07           O  
ATOM   1928  CB  LEU A 133      35.681 -15.462  48.161  1.00 71.15           C  
ATOM   1929  CG  LEU A 133      37.184 -15.518  48.023  1.00 75.99           C  
ATOM   1930  CD1 LEU A 133      37.702 -16.866  47.880  1.00 75.95           C  
ATOM   1931  CD2 LEU A 133      37.568 -14.757  46.837  1.00 79.67           C  
ATOM   1932  H   LEU A 133      35.154 -17.969  48.050  1.00 68.52           H  
ATOM   1933  HA  LEU A 133      35.626 -16.175  50.180  1.00 69.36           H  
ATOM   1934  HB2 LEU A 133      35.413 -14.413  48.287  1.00 71.15           H  
ATOM   1935  HB3 LEU A 133      35.263 -15.834  47.225  1.00 71.15           H  
ATOM   1936  HG  LEU A 133      37.604 -15.103  48.939  1.00 75.99           H  
ATOM   1937 HD11 LEU A 133      37.403 -17.463  48.741  1.00 75.95           H  
ATOM   1938 HD12 LEU A 133      37.302 -17.314  46.971  1.00 75.95           H  
ATOM   1939 HD13 LEU A 133      38.790 -16.833  47.821  1.00 75.95           H  
ATOM   1940 HD21 LEU A 133      37.123 -15.213  45.953  1.00 79.67           H  
ATOM   1941 HD22 LEU A 133      37.214 -13.731  46.934  1.00 79.67           H  
ATOM   1942 HD23 LEU A 133      38.654 -14.759  46.740  1.00 79.67           H  
ATOM   1943  N   GLU A 134      32.557 -16.152  48.977  1.00 69.74           N  
ATOM   1944  CA  GLU A 134      31.199 -15.666  49.218  1.00 69.94           C  
ATOM   1945  C   GLU A 134      30.673 -16.164  50.547  1.00 71.13           C  
ATOM   1946  O   GLU A 134      29.796 -15.523  51.115  1.00 70.86           O  
ATOM   1947  CB  GLU A 134      30.241 -16.016  48.072  1.00 72.37           C  
ATOM   1948  CG  GLU A 134      30.717 -15.562  46.696  1.00 86.00           C  
ATOM   1949  CD  GLU A 134      31.066 -14.096  46.539  1.00100.14           C  
ATOM   1950  OE1 GLU A 134      32.218 -13.795  46.149  1.00 84.43           O  
ATOM   1951  OE2 GLU A 134      30.186 -13.248  46.805  1.00 98.17           O1-
ATOM   1952  H   GLU A 134      32.692 -16.921  48.336  1.00 69.74           H  
ATOM   1953  HA  GLU A 134      31.252 -14.578  49.259  1.00 69.94           H  
ATOM   1954  HB2 GLU A 134      29.280 -15.543  48.274  1.00 72.37           H  
ATOM   1955  HB3 GLU A 134      30.116 -17.099  48.050  1.00 72.37           H  
ATOM   1956  HG2 GLU A 134      29.925 -15.790  45.982  1.00 86.00           H  
ATOM   1957  HG3 GLU A 134      31.607 -16.140  46.448  1.00 86.00           H  
ATOM   1958  N   LEU A 135      31.212 -17.287  51.067  1.00 65.68           N  
ATOM   1959  CA  LEU A 135      30.814 -17.790  52.383  1.00 63.67           C  
ATOM   1960  C   LEU A 135      31.449 -16.919  53.452  1.00 67.26           C  
ATOM   1961  O   LEU A 135      30.848 -16.717  54.506  1.00 67.66           O  
ATOM   1962  CB  LEU A 135      31.266 -19.234  52.602  1.00 62.08           C  
ATOM   1963  CG  LEU A 135      30.513 -20.329  51.881  1.00 66.60           C  
ATOM   1964  CD1 LEU A 135      31.182 -21.659  52.109  1.00 65.38           C  
ATOM   1965  CD2 LEU A 135      29.063 -20.412  52.347  1.00 69.87           C  
ATOM   1966  H   LEU A 135      31.906 -17.792  50.535  1.00 65.68           H  
ATOM   1967  HA  LEU A 135      29.726 -17.760  52.440  1.00 63.67           H  
ATOM   1968  HB2 LEU A 135      31.192 -19.439  53.670  1.00 62.08           H  
ATOM   1969  HB3 LEU A 135      32.309 -19.298  52.291  1.00 62.08           H  
ATOM   1970  HG  LEU A 135      30.523 -20.086  50.818  1.00 66.60           H  
ATOM   1971 HD11 LEU A 135      32.214 -21.611  51.760  1.00 65.38           H  
ATOM   1972 HD12 LEU A 135      31.169 -21.895  53.173  1.00 65.38           H  
ATOM   1973 HD13 LEU A 135      30.648 -22.433  51.559  1.00 65.38           H  
ATOM   1974 HD21 LEU A 135      29.036 -20.654  53.409  1.00 69.87           H  
ATOM   1975 HD22 LEU A 135      28.572 -19.453  52.181  1.00 69.87           H  
ATOM   1976 HD23 LEU A 135      28.544 -21.188  51.784  1.00 69.87           H  
ATOM   1977  N   LEU A 136      32.663 -16.400  53.170  1.00 62.26           N  
ATOM   1978  CA  LEU A 136      33.449 -15.580  54.085  1.00 61.57           C  
ATOM   1979  C   LEU A 136      33.287 -14.084  53.887  1.00 67.38           C  
ATOM   1980  O   LEU A 136      33.772 -13.321  54.718  1.00 67.14           O  
ATOM   1981  CB  LEU A 136      34.930 -15.973  53.986  1.00 61.04           C  
ATOM   1982  CG  LEU A 136      35.270 -17.400  54.384  1.00 64.32           C  
ATOM   1983  CD1 LEU A 136      36.444 -17.898  53.606  1.00 64.96           C  
ATOM   1984  CD2 LEU A 136      35.500 -17.523  55.878  1.00 66.04           C  
ATOM   1985  H   LEU A 136      33.055 -16.594  52.260  1.00 62.26           H  
ATOM   1986  HA  LEU A 136      33.062 -15.783  55.083  1.00 61.57           H  
ATOM   1987  HB2 LEU A 136      35.497 -15.303  54.632  1.00 61.04           H  
ATOM   1988  HB3 LEU A 136      35.244 -15.832  52.952  1.00 61.04           H  
ATOM   1989  HG  LEU A 136      34.414 -18.029  54.141  1.00 64.32           H  
ATOM   1990 HD11 LEU A 136      36.225 -17.840  52.540  1.00 64.96           H  
ATOM   1991 HD12 LEU A 136      37.316 -17.284  53.831  1.00 64.96           H  
ATOM   1992 HD13 LEU A 136      36.648 -18.933  53.879  1.00 64.96           H  
ATOM   1993 HD21 LEU A 136      36.352 -16.907  56.166  1.00 66.04           H  
ATOM   1994 HD22 LEU A 136      34.611 -17.186  56.411  1.00 66.04           H  
ATOM   1995 HD23 LEU A 136      35.703 -18.564  56.130  1.00 66.04           H  
ATOM   1996  N   ARG A 137      32.630 -13.655  52.791  1.00 66.19           N  
ATOM   1997  CA  ARG A 137      32.421 -12.248  52.420  1.00 68.04           C  
ATOM   1998  C   ARG A 137      31.796 -11.460  53.558  1.00 75.31           C  
ATOM   1999  O   ARG A 137      30.766 -11.869  54.090  1.00 75.49           O  
ATOM   2000  CB  ARG A 137      31.557 -12.154  51.146  1.00 67.60           C  
ATOM   2001  CG  ARG A 137      31.506 -10.785  50.471  1.00 74.03           C  
ATOM   2002  CD  ARG A 137      30.841 -10.863  49.110  1.00 78.01           C  
ATOM   2003  NE  ARG A 137      29.717  -9.934  49.004  1.00 92.29           N  
ATOM   2004  CZ  ARG A 137      28.965  -9.771  47.916  1.00116.15           C  
ATOM   2005  NH1 ARG A 137      29.205 -10.484  46.820  1.00102.64           N  
ATOM   2006  NH2 ARG A 137      27.970  -8.894  47.915  1.00111.77           N1+
ATOM   2007  H   ARG A 137      32.250 -14.358  52.174  1.00 66.19           H  
ATOM   2008  HA  ARG A 137      33.395 -11.805  52.214  1.00 68.04           H  
ATOM   2009  HB2 ARG A 137      30.538 -12.432  51.413  1.00 67.60           H  
ATOM   2010  HB3 ARG A 137      31.951 -12.868  50.423  1.00 67.60           H  
ATOM   2011  HG2 ARG A 137      32.523 -10.412  50.348  1.00 74.03           H  
ATOM   2012  HG3 ARG A 137      30.942 -10.099  51.103  1.00 74.03           H  
ATOM   2013  HD2 ARG A 137      30.477 -11.878  48.952  1.00 78.01           H  
ATOM   2014  HD3 ARG A 137      31.576 -10.618  48.343  1.00 78.01           H  
ATOM   2015  HE  ARG A 137      29.494  -9.375  49.815  1.00 92.29           H  
ATOM   2016 HH11 ARG A 137      28.632 -10.355  45.998  1.00102.64           H  
ATOM   2017 HH12 ARG A 137      29.960 -11.155  46.809  1.00102.64           H  
ATOM   2018 HH21 ARG A 137      27.778  -8.347  48.742  1.00111.77           H  
ATOM   2019 HH22 ARG A 137      27.404  -8.773  47.087  1.00111.77           H  
ATOM   2020  N   ASP A 138      32.440 -10.342  53.937  1.00 74.66           N  
ATOM   2021  CA  ASP A 138      32.026  -9.397  54.992  1.00 76.38           C  
ATOM   2022  C   ASP A 138      32.171  -9.948  56.437  1.00 79.17           C  
ATOM   2023  O   ASP A 138      31.665  -9.313  57.362  1.00 79.94           O  
ATOM   2024  CB  ASP A 138      30.588  -8.841  54.764  1.00 79.65           C  
ATOM   2025  CG  ASP A 138      30.187  -8.523  53.326  1.00 92.44           C  
ATOM   2026  OD1 ASP A 138      30.860  -7.662  52.688  1.00 95.36           O  
ATOM   2027  OD2 ASP A 138      29.145  -9.056  52.871  1.00 95.20           O1-
ATOM   2028  H   ASP A 138      33.297 -10.126  53.448  1.00 74.66           H  
ATOM   2029  HA  ASP A 138      32.734  -8.573  54.903  1.00 76.38           H  
ATOM   2030  HB2 ASP A 138      30.496  -7.921  55.342  1.00 79.65           H  
ATOM   2031  HB3 ASP A 138      29.885  -9.582  55.145  1.00 79.65           H  
ATOM   2032  N   ILE A 139      32.900 -11.074  56.644  1.00 73.31           N  
ATOM   2033  CA  ILE A 139      33.091 -11.680  57.981  1.00 71.29           C  
ATOM   2034  C   ILE A 139      33.734 -10.704  58.990  1.00 75.83           C  
ATOM   2035  O   ILE A 139      33.383 -10.731  60.173  1.00 75.53           O  
ATOM   2036  CB  ILE A 139      33.847 -13.048  57.924  1.00 71.57           C  
ATOM   2037  CG1 ILE A 139      33.664 -13.849  59.233  1.00 69.66           C  
ATOM   2038  CG2 ILE A 139      35.327 -12.875  57.533  1.00 73.10           C  
ATOM   2039  CD1 ILE A 139      34.097 -15.283  59.205  1.00 70.48           C  
ATOM   2040  H   ILE A 139      33.333 -11.520  55.848  1.00 73.31           H  
ATOM   2041  HA  ILE A 139      32.090 -11.897  58.353  1.00 71.29           H  
ATOM   2042  HB  ILE A 139      33.394 -13.640  57.129  1.00 71.57           H  
ATOM   2043 HG12 ILE A 139      32.605 -13.828  59.489  1.00 69.66           H  
ATOM   2044 HG13 ILE A 139      34.236 -13.345  60.012  1.00 69.66           H  
ATOM   2045 HG21 ILE A 139      35.392 -12.361  56.574  1.00 73.10           H  
ATOM   2046 HG22 ILE A 139      35.838 -12.287  58.295  1.00 73.10           H  
ATOM   2047 HG23 ILE A 139      35.799 -13.854  57.453  1.00 73.10           H  
ATOM   2048 HD11 ILE A 139      33.541 -15.815  58.433  1.00 70.48           H  
ATOM   2049 HD12 ILE A 139      35.164 -15.336  58.987  1.00 70.48           H  
ATOM   2050 HD13 ILE A 139      33.901 -15.741  60.175  1.00 70.48           H  
ATOM   2051  N   ASN A 140      34.641  -9.838  58.508  1.00 72.68           N  
ATOM   2052  CA  ASN A 140      35.369  -8.884  59.331  1.00 74.18           C  
ATOM   2053  C   ASN A 140      34.691  -7.503  59.408  1.00 80.95           C  
ATOM   2054  O   ASN A 140      35.340  -6.491  59.718  1.00 82.55           O  
ATOM   2055  CB  ASN A 140      36.814  -8.792  58.840  1.00 76.05           C  
ATOM   2056  CG  ASN A 140      37.608 -10.060  59.024  1.00 96.26           C  
ATOM   2057  OD1 ASN A 140      37.590 -10.696  60.095  1.00 90.37           O  
ATOM   2058  ND2 ASN A 140      38.354 -10.433  57.986  1.00 86.23           N  
ATOM   2059  H   ASN A 140      34.829  -9.850  57.516  1.00 72.68           H  
ATOM   2060  HA  ASN A 140      35.363  -9.253  60.357  1.00 74.18           H  
ATOM   2061  HB2 ASN A 140      37.312  -7.993  59.390  1.00 76.05           H  
ATOM   2062  HB3 ASN A 140      36.800  -8.548  57.778  1.00 76.05           H  
ATOM   2063 HD21 ASN A 140      38.932 -11.258  58.051  1.00 86.23           H  
ATOM   2064 HD22 ASN A 140      38.341  -9.891  57.134  1.00 86.23           H  
ATOM   2065  N   LYS A 141      33.373  -7.472  59.147  1.00 77.15           N  
ATOM   2066  CA  LYS A 141      32.567  -6.253  59.185  1.00 78.43           C  
ATOM   2067  C   LYS A 141      31.433  -6.382  60.220  1.00 82.07           C  
ATOM   2068  O   LYS A 141      30.340  -5.870  59.999  1.00 83.75           O  
ATOM   2069  CB  LYS A 141      32.021  -5.928  57.780  1.00 80.38           C  
ATOM   2070  CG  LYS A 141      33.049  -5.350  56.823  1.00 87.33           C  
ATOM   2071  CD  LYS A 141      32.619  -5.535  55.376  1.00 91.04           C  
ATOM   2072  CE  LYS A 141      33.088  -4.398  54.513  1.00 93.87           C  
ATOM   2073  NZ  LYS A 141      32.565  -4.524  53.137  1.00101.27           N1+
ATOM   2074  H   LYS A 141      32.913  -8.340  58.911  1.00 77.15           H  
ATOM   2075  HA  LYS A 141      33.200  -5.422  59.497  1.00 78.43           H  
ATOM   2076  HB2 LYS A 141      31.212  -5.205  57.888  1.00 80.38           H  
ATOM   2077  HB3 LYS A 141      31.631  -6.848  57.345  1.00 80.38           H  
ATOM   2078  HG2 LYS A 141      34.002  -5.855  56.978  1.00 87.33           H  
ATOM   2079  HG3 LYS A 141      33.165  -4.285  57.026  1.00 87.33           H  
ATOM   2080  HD2 LYS A 141      31.531  -5.587  55.334  1.00 91.04           H  
ATOM   2081  HD3 LYS A 141      33.042  -6.465  54.997  1.00 91.04           H  
ATOM   2082  HE2 LYS A 141      34.178  -4.401  54.481  1.00 93.87           H  
ATOM   2083  HE3 LYS A 141      32.739  -3.458  54.942  1.00 93.87           H  
ATOM   2084  HZ1 LYS A 141      32.884  -5.393  52.734  1.00101.27           H  
ATOM   2085  HZ2 LYS A 141      31.555  -4.514  53.158  1.00101.27           H  
ATOM   2086  HZ3 LYS A 141      32.898  -3.751  52.578  1.00101.27           H  
ATOM   2087  N   ASP A 142      31.707  -7.060  61.359  1.00 76.29           N  
ATOM   2088  CA  ASP A 142      30.778  -7.300  62.467  1.00 76.26           C  
ATOM   2089  C   ASP A 142      29.409  -7.841  61.992  1.00 79.16           C  
ATOM   2090  O   ASP A 142      28.363  -7.495  62.546  1.00 79.42           O  
ATOM   2091  CB  ASP A 142      30.651  -6.052  63.361  1.00 81.53           C  
ATOM   2092  CG  ASP A 142      29.846  -6.209  64.649  1.00101.23           C  
ATOM   2093  OD1 ASP A 142      29.862  -7.322  65.233  1.00101.25           O  
ATOM   2094  OD2 ASP A 142      29.192  -5.217  65.070  1.00111.93           O1-
ATOM   2095  H   ASP A 142      32.640  -7.436  61.454  1.00 76.29           H  
ATOM   2096  HA  ASP A 142      31.203  -8.094  63.081  1.00 76.26           H  
ATOM   2097  HB2 ASP A 142      30.177  -5.269  62.769  1.00 81.53           H  
ATOM   2098  HB3 ASP A 142      31.658  -5.740  63.637  1.00 81.53           H  
ATOM   2099  N   THR A 143      29.436  -8.715  60.964  1.00 74.11           N  
ATOM   2100  CA  THR A 143      28.240  -9.333  60.385  1.00 72.99           C  
ATOM   2101  C   THR A 143      27.816 -10.552  61.172  1.00 74.99           C  
ATOM   2102  O   THR A 143      26.632 -10.860  61.221  1.00 74.12           O  
ATOM   2103  CB  THR A 143      28.469  -9.705  58.922  1.00 80.18           C  
ATOM   2104  OG1 THR A 143      29.662 -10.478  58.825  1.00 83.13           O  
ATOM   2105  CG2 THR A 143      28.557  -8.495  58.017  1.00 78.92           C  
ATOM   2106  H   THR A 143      30.334  -8.958  60.570  1.00 74.11           H  
ATOM   2107  HA  THR A 143      27.437  -8.597  60.435  1.00 72.99           H  
ATOM   2108  HB  THR A 143      27.609 -10.283  58.585  1.00 80.18           H  
ATOM   2109 HG21 THR A 143      27.640  -7.912  58.100  1.00 78.92           H  
ATOM   2110 HG22 THR A 143      29.407  -7.880  58.314  1.00 78.92           H  
ATOM   2111 HG23 THR A 143      28.688  -8.822  56.985  1.00 78.92           H  
ATOM   2112  HG1 THR A 143      30.258 -10.018  58.230  1.00 83.13           H  
ATOM   2113  N   ILE A 144      28.791 -11.277  61.745  1.00 71.27           N  
ATOM   2114  CA  ILE A 144      28.575 -12.508  62.523  1.00 69.24           C  
ATOM   2115  C   ILE A 144      29.196 -12.402  63.919  1.00 77.41           C  
ATOM   2116  O   ILE A 144      30.085 -11.572  64.141  1.00 79.82           O  
ATOM   2117  CB  ILE A 144      29.057 -13.779  61.750  1.00 68.68           C  
ATOM   2118  CG1 ILE A 144      30.564 -13.764  61.431  1.00 67.16           C  
ATOM   2119  CG2 ILE A 144      28.235 -14.021  60.491  1.00 69.35           C  
ATOM   2120  CD1 ILE A 144      31.418 -14.434  62.451  1.00 67.55           C  
ATOM   2121  H   ILE A 144      29.742 -10.954  61.634  1.00 71.27           H  
ATOM   2122  HA  ILE A 144      27.500 -12.624  62.662  1.00 69.24           H  
ATOM   2123  HB  ILE A 144      28.893 -14.615  62.430  1.00 68.68           H  
ATOM   2124 HG12 ILE A 144      30.884 -12.725  61.348  1.00 67.16           H  
ATOM   2125 HG13 ILE A 144      30.715 -14.268  60.476  1.00 67.16           H  
ATOM   2126 HG21 ILE A 144      27.179 -14.089  60.754  1.00 69.35           H  
ATOM   2127 HG22 ILE A 144      28.384 -13.195  59.795  1.00 69.35           H  
ATOM   2128 HG23 ILE A 144      28.553 -14.952  60.023  1.00 69.35           H  
ATOM   2129 HD11 ILE A 144      31.283 -13.945  63.416  1.00 67.55           H  
ATOM   2130 HD12 ILE A 144      31.132 -15.483  62.532  1.00 67.55           H  
ATOM   2131 HD13 ILE A 144      32.464 -14.364  62.152  1.00 67.55           H  
ATOM   2132  N   ASP A 145      28.764 -13.260  64.843  1.00 74.53           N  
ATOM   2133  CA  ASP A 145      29.315 -13.268  66.190  1.00 75.85           C  
ATOM   2134  C   ASP A 145      30.492 -14.224  66.319  1.00 78.95           C  
ATOM   2135  O   ASP A 145      30.417 -15.384  65.898  1.00 77.23           O  
ATOM   2136  CB  ASP A 145      28.238 -13.583  67.243  1.00 78.69           C  
ATOM   2137  CG  ASP A 145      27.177 -12.515  67.379  1.00 92.16           C  
ATOM   2138  OD1 ASP A 145      27.546 -11.329  67.529  1.00 95.09           O  
ATOM   2139  OD2 ASP A 145      25.978 -12.869  67.374  1.00 96.04           O1-
ATOM   2140  H   ASP A 145      28.038 -13.920  64.603  1.00 74.53           H  
ATOM   2141  HA  ASP A 145      29.686 -12.261  66.380  1.00 75.85           H  
ATOM   2142  HB2 ASP A 145      28.728 -13.703  68.209  1.00 78.69           H  
ATOM   2143  HB3 ASP A 145      27.750 -14.517  66.965  1.00 78.69           H  
ATOM   2144  N   PHE A 146      31.583 -13.719  66.901  1.00 76.24           N  
ATOM   2145  CA  PHE A 146      32.781 -14.497  67.174  1.00 75.06           C  
ATOM   2146  C   PHE A 146      32.709 -15.029  68.596  1.00 81.37           C  
ATOM   2147  O   PHE A 146      32.050 -14.432  69.455  1.00 82.56           O  
ATOM   2148  CB  PHE A 146      34.046 -13.659  66.964  1.00 77.28           C  
ATOM   2149  CG  PHE A 146      34.433 -13.532  65.510  1.00 77.49           C  
ATOM   2150  CD1 PHE A 146      33.879 -12.538  64.709  1.00 80.37           C  
ATOM   2151  CD2 PHE A 146      35.340 -14.413  64.937  1.00 78.08           C  
ATOM   2152  CE1 PHE A 146      34.241 -12.414  63.364  1.00 80.54           C  
ATOM   2153  CE2 PHE A 146      35.693 -14.295  63.590  1.00 80.50           C  
ATOM   2154  CZ  PHE A 146      35.141 -13.293  62.813  1.00 79.10           C  
ATOM   2155  H   PHE A 146      31.576 -12.744  67.166  1.00 76.24           H  
ATOM   2156  HA  PHE A 146      32.833 -15.333  66.476  1.00 75.06           H  
ATOM   2157  HB2 PHE A 146      34.868 -14.130  67.503  1.00 77.28           H  
ATOM   2158  HB3 PHE A 146      33.872 -12.661  67.366  1.00 77.28           H  
ATOM   2159  HD1 PHE A 146      33.159 -11.853  65.132  1.00 80.37           H  
ATOM   2160  HD2 PHE A 146      35.777 -15.197  65.538  1.00 78.08           H  
ATOM   2161  HE1 PHE A 146      33.813 -11.628  62.759  1.00 80.54           H  
ATOM   2162  HE2 PHE A 146      36.398 -14.988  63.155  1.00 80.50           H  
ATOM   2163  HZ  PHE A 146      35.418 -13.202  61.773  1.00 79.10           H  
ATOM   2164  N   ILE A 147      33.354 -16.181  68.831  1.00 77.58           N  
ATOM   2165  CA  ILE A 147      33.405 -16.868  70.128  1.00 76.74           C  
ATOM   2166  C   ILE A 147      34.843 -17.278  70.443  1.00 77.72           C  
ATOM   2167  O   ILE A 147      35.682 -17.323  69.543  1.00 76.18           O  
ATOM   2168  CB  ILE A 147      32.445 -18.094  70.155  1.00 78.58           C  
ATOM   2169  CG1 ILE A 147      32.764 -19.109  69.031  1.00 77.33           C  
ATOM   2170  CG2 ILE A 147      30.974 -17.668  70.131  1.00 79.37           C  
ATOM   2171  CD1 ILE A 147      32.811 -20.543  69.503  1.00 84.13           C  
ATOM   2172  H   ILE A 147      33.842 -16.609  68.057  1.00 77.58           H  
ATOM   2173  HA  ILE A 147      33.065 -16.179  70.901  1.00 76.74           H  
ATOM   2174  HB  ILE A 147      32.617 -18.605  71.102  1.00 78.58           H  
ATOM   2175 HG12 ILE A 147      33.734 -18.855  68.604  1.00 77.33           H  
ATOM   2176 HG13 ILE A 147      31.995 -19.025  68.263  1.00 77.33           H  
ATOM   2177 HG21 ILE A 147      30.776 -17.000  70.969  1.00 79.37           H  
ATOM   2178 HG22 ILE A 147      30.761 -17.151  69.195  1.00 79.37           H  
ATOM   2179 HG23 ILE A 147      30.339 -18.550  70.212  1.00 79.37           H  
ATOM   2180 HD11 ILE A 147      33.575 -20.647  70.273  1.00 84.13           H  
ATOM   2181 HD12 ILE A 147      31.841 -20.822  69.914  1.00 84.13           H  
ATOM   2182 HD13 ILE A 147      33.051 -21.194  68.663  1.00 84.13           H  
ATOM   2183  N   ASP A 148      35.123 -17.583  71.710  1.00 73.71           N  
ATOM   2184  CA  ASP A 148      36.449 -18.048  72.106  1.00 72.80           C  
ATOM   2185  C   ASP A 148      36.617 -19.503  71.696  1.00 70.95           C  
ATOM   2186  O   ASP A 148      35.635 -20.258  71.690  1.00 69.50           O  
ATOM   2187  CB  ASP A 148      36.650 -17.900  73.623  1.00 76.60           C  
ATOM   2188  CG  ASP A 148      36.810 -16.476  74.115  1.00 90.05           C  
ATOM   2189  OD1 ASP A 148      37.036 -15.570  73.271  1.00 91.88           O  
ATOM   2190  OD2 ASP A 148      36.756 -16.270  75.342  1.00 96.75           O1-
ATOM   2191  H   ASP A 148      34.402 -17.490  72.411  1.00 73.71           H  
ATOM   2192  HA  ASP A 148      37.200 -17.438  71.604  1.00 72.80           H  
ATOM   2193  HB2 ASP A 148      37.546 -18.456  73.901  1.00 76.60           H  
ATOM   2194  HB3 ASP A 148      35.784 -18.334  74.122  1.00 76.60           H  
ATOM   2195  N   ASN A 149      37.854 -19.895  71.348  1.00 64.09           N  
ATOM   2196  CA  ASN A 149      38.154 -21.267  70.958  1.00 61.49           C  
ATOM   2197  C   ASN A 149      38.265 -22.159  72.201  1.00 66.45           C  
ATOM   2198  O   ASN A 149      38.188 -21.656  73.325  1.00 67.48           O  
ATOM   2199  CB  ASN A 149      39.428 -21.321  70.127  1.00 58.86           C  
ATOM   2200  CG  ASN A 149      40.689 -21.015  70.892  1.00 80.27           C  
ATOM   2201  OD1 ASN A 149      40.715 -20.207  71.827  1.00 78.08           O  
ATOM   2202  ND2 ASN A 149      41.779 -21.626  70.480  1.00 70.17           N  
ATOM   2203  H   ASN A 149      38.602 -19.216  71.357  1.00 64.09           H  
ATOM   2204  HA  ASN A 149      37.338 -21.643  70.341  1.00 61.49           H  
ATOM   2205  HB2 ASN A 149      39.337 -20.597  69.318  1.00 58.86           H  
ATOM   2206  HB3 ASN A 149      39.519 -22.323  69.709  1.00 58.86           H  
ATOM   2207 HD21 ASN A 149      42.664 -21.439  70.930  1.00 70.17           H  
ATOM   2208 HD22 ASN A 149      41.731 -22.282  69.714  1.00 70.17           H  
ATOM   2209  N   TYR A 150      38.482 -23.473  71.994  1.00 62.39           N  
ATOM   2210  CA  TYR A 150      38.601 -24.492  73.035  1.00 62.81           C  
ATOM   2211  C   TYR A 150      39.559 -24.139  74.199  1.00 71.29           C  
ATOM   2212  O   TYR A 150      39.205 -24.412  75.352  1.00 72.07           O  
ATOM   2213  CB  TYR A 150      38.975 -25.845  72.417  1.00 62.15           C  
ATOM   2214  CG  TYR A 150      40.375 -25.943  71.855  1.00 64.12           C  
ATOM   2215  CD1 TYR A 150      40.661 -25.519  70.561  1.00 66.30           C  
ATOM   2216  CD2 TYR A 150      41.395 -26.543  72.582  1.00 65.51           C  
ATOM   2217  CE1 TYR A 150      41.946 -25.647  70.021  1.00 67.71           C  
ATOM   2218  CE2 TYR A 150      42.680 -26.680  72.054  1.00 66.65           C  
ATOM   2219  CZ  TYR A 150      42.952 -26.237  70.769  1.00 71.40           C  
ATOM   2220  OH  TYR A 150      44.213 -26.380  70.238  1.00 68.74           O  
ATOM   2221  H   TYR A 150      38.570 -23.780  71.036  1.00 62.39           H  
ATOM   2222  HA  TYR A 150      37.614 -24.546  73.494  1.00 62.81           H  
ATOM   2223  HB2 TYR A 150      38.274 -26.049  71.608  1.00 62.15           H  
ATOM   2224  HB3 TYR A 150      38.870 -26.607  73.189  1.00 62.15           H  
ATOM   2225  HD1 TYR A 150      39.876 -25.082  69.961  1.00 66.30           H  
ATOM   2226  HD2 TYR A 150      41.190 -26.911  73.576  1.00 65.51           H  
ATOM   2227  HE1 TYR A 150      42.153 -25.287  69.024  1.00 67.71           H  
ATOM   2228  HE2 TYR A 150      43.462 -27.131  72.647  1.00 66.65           H  
ATOM   2229  HH  TYR A 150      44.463 -25.708  69.600  1.00 68.74           H  
ATOM   2230  N   ASP A 151      40.754 -23.538  73.903  1.00 68.68           N  
ATOM   2231  CA  ASP A 151      41.763 -23.176  74.910  1.00 68.95           C  
ATOM   2232  C   ASP A 151      41.651 -21.726  75.404  1.00 74.00           C  
ATOM   2233  O   ASP A 151      42.204 -21.407  76.454  1.00 76.21           O  
ATOM   2234  CB  ASP A 151      43.191 -23.500  74.426  1.00 69.74           C  
ATOM   2235  CG  ASP A 151      43.691 -22.742  73.213  1.00 77.66           C  
ATOM   2236  OD1 ASP A 151      43.130 -21.680  72.907  1.00 78.86           O  
ATOM   2237  OD2 ASP A 151      44.680 -23.197  72.590  1.00 81.45           O1-
ATOM   2238  H   ASP A 151      40.954 -23.331  72.935  1.00 68.68           H  
ATOM   2239  HA  ASP A 151      41.549 -23.801  75.777  1.00 68.95           H  
ATOM   2240  HB2 ASP A 151      43.225 -24.563  74.187  1.00 69.74           H  
ATOM   2241  HB3 ASP A 151      43.874 -23.291  75.250  1.00 69.74           H  
ATOM   2242  N   GLY A 152      40.954 -20.877  74.650  1.00 69.72           N  
ATOM   2243  CA  GLY A 152      40.745 -19.472  74.993  1.00 71.46           C  
ATOM   2244  C   GLY A 152      41.822 -18.514  74.512  1.00 77.57           C  
ATOM   2245  O   GLY A 152      41.791 -17.337  74.871  1.00 79.01           O  
ATOM   2246  H   GLY A 152      40.547 -21.224  73.793  1.00 69.72           H  
ATOM   2247  HA2 GLY A 152      40.689 -19.396  76.079  1.00 71.46           H  
ATOM   2248  HA3 GLY A 152      39.797 -19.157  74.557  1.00 71.46           H  
ATOM   2249  N   ASN A 153      42.787 -19.002  73.707  1.00 73.49           N  
ATOM   2250  CA  ASN A 153      43.884 -18.197  73.158  1.00 74.21           C  
ATOM   2251  C   ASN A 153      43.571 -17.670  71.746  1.00 76.76           C  
ATOM   2252  O   ASN A 153      44.376 -16.934  71.165  1.00 76.28           O  
ATOM   2253  CB  ASN A 153      45.199 -18.994  73.150  1.00 75.98           C  
ATOM   2254  CG  ASN A 153      45.643 -19.529  74.489  1.00106.45           C  
ATOM   2255  OD1 ASN A 153      45.450 -18.906  75.547  1.00108.33           O  
ATOM   2256  ND2 ASN A 153      46.283 -20.692  74.460  1.00 95.38           N  
ATOM   2257  H   ASN A 153      42.753 -19.982  73.467  1.00 73.49           H  
ATOM   2258  HA  ASN A 153      43.998 -17.333  73.812  1.00 74.21           H  
ATOM   2259  HB2 ASN A 153      45.985 -18.341  72.772  1.00 75.98           H  
ATOM   2260  HB3 ASN A 153      45.074 -19.841  72.475  1.00 75.98           H  
ATOM   2261 HD21 ASN A 153      46.631 -21.098  75.317  1.00 95.38           H  
ATOM   2262 HD22 ASN A 153      46.422 -21.170  73.581  1.00 95.38           H  
ATOM   2263  N   GLU A 154      42.404 -18.046  71.191  1.00 72.74           N  
ATOM   2264  CA  GLU A 154      41.970 -17.612  69.855  1.00 72.04           C  
ATOM   2265  C   GLU A 154      40.466 -17.270  69.831  1.00 73.25           C  
ATOM   2266  O   GLU A 154      39.722 -17.581  70.773  1.00 72.82           O  
ATOM   2267  CB  GLU A 154      42.247 -18.701  68.781  1.00 72.01           C  
ATOM   2268  CG  GLU A 154      43.677 -19.206  68.648  1.00 83.57           C  
ATOM   2269  CD  GLU A 154      44.695 -18.261  68.055  1.00 96.50           C  
ATOM   2270  OE1 GLU A 154      44.306 -17.386  67.249  1.00 91.63           O  
ATOM   2271  OE2 GLU A 154      45.899 -18.452  68.344  1.00 86.97           O1-
ATOM   2272  H   GLU A 154      41.796 -18.656  71.718  1.00 72.74           H  
ATOM   2273  HA  GLU A 154      42.549 -16.718  69.622  1.00 72.04           H  
ATOM   2274  HB2 GLU A 154      41.954 -18.289  67.815  1.00 72.01           H  
ATOM   2275  HB3 GLU A 154      41.618 -19.559  69.016  1.00 72.01           H  
ATOM   2276  HG2 GLU A 154      43.652 -20.096  68.020  1.00 83.57           H  
ATOM   2277  HG3 GLU A 154      44.023 -19.475  69.646  1.00 83.57           H  
ATOM   2278  N   ARG A 155      40.035 -16.638  68.731  1.00 67.72           N  
ATOM   2279  CA  ARG A 155      38.645 -16.307  68.449  1.00 66.96           C  
ATOM   2280  C   ARG A 155      38.249 -17.024  67.156  1.00 68.87           C  
ATOM   2281  O   ARG A 155      39.081 -17.181  66.255  1.00 68.03           O  
ATOM   2282  CB  ARG A 155      38.440 -14.789  68.311  1.00 69.05           C  
ATOM   2283  CG  ARG A 155      38.189 -14.097  69.638  1.00 80.74           C  
ATOM   2284  CD  ARG A 155      36.933 -13.258  69.619  1.00 91.20           C  
ATOM   2285  NE  ARG A 155      36.039 -13.600  70.726  1.00 95.51           N  
ATOM   2286  CZ  ARG A 155      34.877 -13.000  70.967  1.00108.89           C  
ATOM   2287  NH1 ARG A 155      34.129 -13.378  71.994  1.00 98.51           N  
ATOM   2288  NH2 ARG A 155      34.455 -12.015  70.184  1.00 95.55           N1+
ATOM   2289  H   ARG A 155      40.727 -16.371  68.045  1.00 67.72           H  
ATOM   2290  HA  ARG A 155      38.016 -16.633  69.278  1.00 66.96           H  
ATOM   2291  HB2 ARG A 155      37.583 -14.613  67.661  1.00 69.05           H  
ATOM   2292  HB3 ARG A 155      39.334 -14.358  67.859  1.00 69.05           H  
ATOM   2293  HG2 ARG A 155      39.038 -13.452  69.863  1.00 80.74           H  
ATOM   2294  HG3 ARG A 155      38.093 -14.855  70.416  1.00 80.74           H  
ATOM   2295  HD2 ARG A 155      36.410 -13.426  68.677  1.00 91.20           H  
ATOM   2296  HD3 ARG A 155      37.209 -12.207  69.699  1.00 91.20           H  
ATOM   2297  HE  ARG A 155      36.324 -14.342  71.349  1.00 95.51           H  
ATOM   2298 HH11 ARG A 155      34.440 -14.126  72.597  1.00 98.51           H  
ATOM   2299 HH12 ARG A 155      33.248 -12.918  72.174  1.00 98.51           H  
ATOM   2300 HH21 ARG A 155      33.572 -11.562  70.374  1.00 95.55           H  
ATOM   2301 HH22 ARG A 155      35.016 -11.718  69.399  1.00 95.55           H  
ATOM   2302  N   GLU A 156      36.989 -17.477  67.074  1.00 64.07           N  
ATOM   2303  CA  GLU A 156      36.475 -18.182  65.904  1.00 61.66           C  
ATOM   2304  C   GLU A 156      34.998 -17.829  65.599  1.00 65.39           C  
ATOM   2305  O   GLU A 156      34.252 -17.448  66.508  1.00 64.78           O  
ATOM   2306  CB  GLU A 156      36.700 -19.696  66.030  1.00 61.20           C  
ATOM   2307  CG  GLU A 156      35.739 -20.390  66.979  1.00 68.16           C  
ATOM   2308  CD  GLU A 156      35.652 -21.894  66.848  1.00 79.05           C  
ATOM   2309  OE1 GLU A 156      35.653 -22.563  67.905  1.00 70.26           O  
ATOM   2310  OE2 GLU A 156      35.486 -22.392  65.709  1.00 65.00           O1-
ATOM   2311  H   GLU A 156      36.369 -17.323  67.856  1.00 64.07           H  
ATOM   2312  HA  GLU A 156      37.046 -17.837  65.042  1.00 61.66           H  
ATOM   2313  HB2 GLU A 156      37.716 -19.862  66.390  1.00 61.20           H  
ATOM   2314  HB3 GLU A 156      36.587 -20.142  65.042  1.00 61.20           H  
ATOM   2315  HG2 GLU A 156      34.744 -19.981  66.804  1.00 68.16           H  
ATOM   2316  HG3 GLU A 156      36.052 -20.161  67.998  1.00 68.16           H  
ATOM   2317  N   PRO A 157      34.553 -17.955  64.329  1.00 61.54           N  
ATOM   2318  CA  PRO A 157      33.163 -17.594  64.011  1.00 62.05           C  
ATOM   2319  C   PRO A 157      32.133 -18.605  64.493  1.00 65.75           C  
ATOM   2320  O   PRO A 157      32.356 -19.809  64.377  1.00 65.43           O  
ATOM   2321  CB  PRO A 157      33.168 -17.502  62.478  1.00 63.34           C  
ATOM   2322  CG  PRO A 157      34.284 -18.350  62.040  1.00 65.77           C  
ATOM   2323  CD  PRO A 157      35.298 -18.370  63.123  1.00 61.55           C  
ATOM   2324  HA  PRO A 157      32.869 -16.673  64.515  1.00 62.05           H  
ATOM   2325  HB2 PRO A 157      33.324 -16.472  62.158  1.00 63.34           H  
ATOM   2326  HB3 PRO A 157      32.226 -17.870  62.071  1.00 63.34           H  
ATOM   2327  HG2 PRO A 157      34.723 -17.942  61.130  1.00 65.77           H  
ATOM   2328  HG3 PRO A 157      33.927 -19.362  61.849  1.00 65.77           H  
ATOM   2329  HD2 PRO A 157      35.709 -19.372  63.249  1.00 61.55           H  
ATOM   2330  HD3 PRO A 157      36.106 -17.670  62.908  1.00 61.55           H  
ATOM   2331  N   SER A 158      30.993 -18.121  64.994  1.00 62.73           N  
ATOM   2332  CA  SER A 158      29.889 -18.994  65.408  1.00 62.22           C  
ATOM   2333  C   SER A 158      29.205 -19.544  64.153  1.00 66.73           C  
ATOM   2334  O   SER A 158      28.778 -20.694  64.128  1.00 65.68           O  
ATOM   2335  CB  SER A 158      28.873 -18.226  66.254  1.00 67.02           C  
ATOM   2336  OG  SER A 158      28.324 -17.122  65.549  1.00 75.35           O  
ATOM   2337  H   SER A 158      30.888 -17.121  65.091  1.00 62.73           H  
ATOM   2338  HA  SER A 158      30.285 -19.809  66.014  1.00 62.22           H  
ATOM   2339  HB2 SER A 158      29.368 -17.859  67.153  1.00 67.02           H  
ATOM   2340  HB3 SER A 158      28.065 -18.902  66.535  1.00 67.02           H  
ATOM   2341  HG  SER A 158      29.049 -16.540  65.311  1.00 75.35           H  
ATOM   2342  N   VAL A 159      29.127 -18.699  63.110  1.00 65.42           N  
ATOM   2343  CA  VAL A 159      28.527 -18.939  61.789  1.00 64.86           C  
ATOM   2344  C   VAL A 159      29.276 -18.043  60.774  1.00 70.25           C  
ATOM   2345  O   VAL A 159      29.831 -17.023  61.173  1.00 70.74           O  
ATOM   2346  CB  VAL A 159      26.990 -18.652  61.839  1.00 68.22           C  
ATOM   2347  CG1 VAL A 159      26.683 -17.166  62.053  1.00 69.66           C  
ATOM   2348  CG2 VAL A 159      26.273 -19.188  60.617  1.00 67.12           C  
ATOM   2349  H   VAL A 159      29.531 -17.784  63.252  1.00 65.42           H  
ATOM   2350  HA  VAL A 159      28.629 -19.980  61.481  1.00 64.86           H  
ATOM   2351  HB  VAL A 159      26.607 -19.189  62.707  1.00 68.22           H  
ATOM   2352 HG11 VAL A 159      27.172 -16.821  62.964  1.00 69.66           H  
ATOM   2353 HG12 VAL A 159      27.052 -16.593  61.203  1.00 69.66           H  
ATOM   2354 HG13 VAL A 159      25.606 -17.027  62.144  1.00 69.66           H  
ATOM   2355 HG21 VAL A 159      26.634 -18.671  59.728  1.00 67.12           H  
ATOM   2356 HG22 VAL A 159      26.468 -20.256  60.520  1.00 67.12           H  
ATOM   2357 HG23 VAL A 159      25.201 -19.023  60.723  1.00 67.12           H  
ATOM   2358  N   LEU A 160      29.329 -18.433  59.498  1.00 67.59           N  
ATOM   2359  CA  LEU A 160      29.970 -17.613  58.459  1.00 69.12           C  
ATOM   2360  C   LEU A 160      28.879 -16.765  57.792  1.00 76.29           C  
ATOM   2361  O   LEU A 160      27.741 -17.242  57.746  1.00 76.59           O  
ATOM   2362  CB  LEU A 160      30.653 -18.488  57.381  1.00 68.27           C  
ATOM   2363  CG  LEU A 160      31.757 -19.451  57.800  1.00 71.64           C  
ATOM   2364  CD1 LEU A 160      32.370 -20.098  56.583  1.00 71.47           C  
ATOM   2365  CD2 LEU A 160      32.845 -18.744  58.582  1.00 74.38           C  
ATOM   2366  H   LEU A 160      28.916 -19.318  59.239  1.00 67.59           H  
ATOM   2367  HA  LEU A 160      30.738 -16.992  58.921  1.00 69.12           H  
ATOM   2368  HB2 LEU A 160      31.084 -17.809  56.645  1.00 68.27           H  
ATOM   2369  HB3 LEU A 160      29.871 -19.084  56.911  1.00 68.27           H  
ATOM   2370  HG  LEU A 160      31.305 -20.209  58.440  1.00 71.64           H  
ATOM   2371 HD11 LEU A 160      31.597 -20.624  56.023  1.00 71.47           H  
ATOM   2372 HD12 LEU A 160      32.819 -19.332  55.951  1.00 71.47           H  
ATOM   2373 HD13 LEU A 160      33.137 -20.806  56.896  1.00 71.47           H  
ATOM   2374 HD21 LEU A 160      33.307 -17.982  57.954  1.00 74.38           H  
ATOM   2375 HD22 LEU A 160      32.411 -18.273  59.464  1.00 74.38           H  
ATOM   2376 HD23 LEU A 160      33.600 -19.468  58.890  1.00 74.38           H  
ATOM   2377  N   PRO A 161      29.170 -15.565  57.210  1.00 74.04           N  
ATOM   2378  CA  PRO A 161      28.096 -14.780  56.563  1.00 75.34           C  
ATOM   2379  C   PRO A 161      27.263 -15.520  55.495  1.00 79.67           C  
ATOM   2380  O   PRO A 161      26.077 -15.218  55.361  1.00 81.25           O  
ATOM   2381  CB  PRO A 161      28.840 -13.579  55.986  1.00 78.26           C  
ATOM   2382  CG  PRO A 161      30.000 -13.421  56.870  1.00 82.20           C  
ATOM   2383  CD  PRO A 161      30.442 -14.819  57.184  1.00 75.91           C  
ATOM   2384  HA  PRO A 161      27.324 -14.524  57.288  1.00 75.34           H  
ATOM   2385  HB2 PRO A 161      28.213 -12.688  56.007  1.00 78.26           H  
ATOM   2386  HB3 PRO A 161      29.157 -13.775  54.962  1.00 78.26           H  
ATOM   2387  HG2 PRO A 161      29.718 -12.894  57.782  1.00 82.20           H  
ATOM   2388  HG3 PRO A 161      30.795 -12.872  56.365  1.00 82.20           H  
ATOM   2389  HD2 PRO A 161      31.107 -15.204  56.411  1.00 75.91           H  
ATOM   2390  HD3 PRO A 161      30.944 -14.864  58.151  1.00 75.91           H  
ATOM   2391  N   ALA A 162      27.861 -16.507  54.777  1.00 74.59           N  
ATOM   2392  CA  ALA A 162      27.231 -17.364  53.753  1.00 74.25           C  
ATOM   2393  C   ALA A 162      26.348 -16.584  52.786  1.00 79.72           C  
ATOM   2394  O   ALA A 162      25.121 -16.699  52.827  1.00 80.07           O  
ATOM   2395  CB  ALA A 162      26.449 -18.507  54.408  1.00 73.89           C  
ATOM   2396  H   ALA A 162      28.840 -16.672  54.964  1.00 74.59           H  
ATOM   2397  HA  ALA A 162      28.041 -17.787  53.159  1.00 74.25           H  
ATOM   2398  HB1 ALA A 162      27.116 -19.083  55.050  1.00 73.89           H  
ATOM   2399  HB2 ALA A 162      25.636 -18.095  55.006  1.00 73.89           H  
ATOM   2400  HB3 ALA A 162      26.039 -19.157  53.635  1.00 73.89           H  
ATOM   2401  N   ARG A 163      26.980 -15.792  51.910  1.00 76.59           N  
ATOM   2402  CA  ARG A 163      26.276 -14.932  50.963  1.00 77.78           C  
ATOM   2403  C   ARG A 163      25.531 -15.719  49.848  1.00 81.51           C  
ATOM   2404  O   ARG A 163      24.825 -15.102  49.050  1.00 82.95           O  
ATOM   2405  CB  ARG A 163      27.202 -13.827  50.403  1.00 77.64           C  
ATOM   2406  CG  ARG A 163      27.908 -12.949  51.479  1.00 77.93           C  
ATOM   2407  CD  ARG A 163      27.007 -12.256  52.511  1.00 76.61           C  
ATOM   2408  NE  ARG A 163      25.800 -11.694  51.908  1.00 82.52           N  
ATOM   2409  CZ  ARG A 163      25.755 -10.545  51.239  1.00 96.03           C  
ATOM   2410  NH1 ARG A 163      24.618 -10.130  50.698  1.00 79.03           N  
ATOM   2411  NH2 ARG A 163      26.850  -9.809  51.092  1.00 82.40           N1+
ATOM   2412  H   ARG A 163      27.990 -15.790  51.904  1.00 76.59           H  
ATOM   2413  HA  ARG A 163      25.488 -14.433  51.527  1.00 77.78           H  
ATOM   2414  HB2 ARG A 163      26.602 -13.171  49.772  1.00 77.64           H  
ATOM   2415  HB3 ARG A 163      27.973 -14.306  49.799  1.00 77.64           H  
ATOM   2416  HG2 ARG A 163      28.467 -12.173  50.956  1.00 77.93           H  
ATOM   2417  HG3 ARG A 163      28.601 -13.590  52.024  1.00 77.93           H  
ATOM   2418  HD2 ARG A 163      27.570 -11.451  52.983  1.00 76.61           H  
ATOM   2419  HD3 ARG A 163      26.714 -12.986  53.266  1.00 76.61           H  
ATOM   2420  HE  ARG A 163      24.940 -12.214  52.006  1.00 82.52           H  
ATOM   2421 HH11 ARG A 163      24.592  -9.263  50.181  1.00 79.03           H  
ATOM   2422 HH12 ARG A 163      23.778 -10.681  50.803  1.00 79.03           H  
ATOM   2423 HH21 ARG A 163      27.722 -10.114  51.499  1.00 82.40           H  
ATOM   2424 HH22 ARG A 163      26.811  -8.944  50.573  1.00 82.40           H  
ATOM   2425  N   PHE A 164      25.606 -17.072  49.866  1.00 76.11           N  
ATOM   2426  CA  PHE A 164      24.843 -17.986  49.000  1.00 75.85           C  
ATOM   2427  C   PHE A 164      24.220 -19.113  49.875  1.00 79.77           C  
ATOM   2428  O   PHE A 164      24.841 -19.468  50.884  1.00 78.96           O  
ATOM   2429  CB  PHE A 164      25.668 -18.529  47.822  1.00 77.10           C  
ATOM   2430  CG  PHE A 164      26.722 -19.550  48.157  1.00 76.44           C  
ATOM   2431  CD1 PHE A 164      28.013 -19.157  48.473  1.00 79.25           C  
ATOM   2432  CD2 PHE A 164      26.442 -20.911  48.091  1.00 76.58           C  
ATOM   2433  CE1 PHE A 164      28.997 -20.102  48.752  1.00 78.40           C  
ATOM   2434  CE2 PHE A 164      27.423 -21.856  48.386  1.00 77.53           C  
ATOM   2435  CZ  PHE A 164      28.693 -21.445  48.717  1.00 75.62           C  
ATOM   2436  H   PHE A 164      26.241 -17.490  50.531  1.00 76.11           H  
ATOM   2437  HA  PHE A 164      24.037 -17.424  48.527  1.00 75.85           H  
ATOM   2438  HB2 PHE A 164      26.165 -17.683  47.347  1.00 77.10           H  
ATOM   2439  HB3 PHE A 164      24.976 -18.987  47.115  1.00 77.10           H  
ATOM   2440  HD1 PHE A 164      28.259 -18.106  48.503  1.00 79.25           H  
ATOM   2441  HD2 PHE A 164      25.453 -21.239  47.808  1.00 76.58           H  
ATOM   2442  HE1 PHE A 164      29.999 -19.782  48.996  1.00 78.40           H  
ATOM   2443  HE2 PHE A 164      27.186 -22.909  48.355  1.00 77.53           H  
ATOM   2444  HZ  PHE A 164      29.453 -22.176  48.950  1.00 75.62           H  
ATOM   2445  N   PRO A 165      22.998 -19.641  49.567  1.00 76.44           N  
ATOM   2446  CA  PRO A 165      22.396 -20.685  50.434  1.00 74.67           C  
ATOM   2447  C   PRO A 165      23.117 -22.038  50.391  1.00 75.96           C  
ATOM   2448  O   PRO A 165      22.677 -22.951  49.692  1.00 76.92           O  
ATOM   2449  CB  PRO A 165      20.950 -20.768  49.932  1.00 77.87           C  
ATOM   2450  CG  PRO A 165      21.025 -20.350  48.511  1.00 84.19           C  
ATOM   2451  CD  PRO A 165      22.104 -19.302  48.441  1.00 79.99           C  
ATOM   2452  HA  PRO A 165      22.472 -20.423  51.489  1.00 74.67           H  
ATOM   2453  HB2 PRO A 165      20.306 -20.095  50.498  1.00 77.87           H  
ATOM   2454  HB3 PRO A 165      20.572 -21.787  50.014  1.00 77.87           H  
ATOM   2455  HG2 PRO A 165      20.071 -19.933  48.188  1.00 84.19           H  
ATOM   2456  HG3 PRO A 165      21.282 -21.200  47.879  1.00 84.19           H  
ATOM   2457  HD2 PRO A 165      22.637 -19.356  47.492  1.00 79.99           H  
ATOM   2458  HD3 PRO A 165      21.684 -18.304  48.565  1.00 79.99           H  
ATOM   2459  N   ASN A 166      24.208 -22.168  51.175  1.00 69.47           N  
ATOM   2460  CA  ASN A 166      25.094 -23.334  51.226  1.00 67.66           C  
ATOM   2461  C   ASN A 166      24.468 -24.637  51.750  1.00 71.00           C  
ATOM   2462  O   ASN A 166      24.831 -25.707  51.257  1.00 70.57           O  
ATOM   2463  CB  ASN A 166      26.356 -23.009  52.018  1.00 65.03           C  
ATOM   2464  CG  ASN A 166      27.422 -24.066  51.921  1.00 82.24           C  
ATOM   2465  OD1 ASN A 166      27.795 -24.513  50.830  1.00 78.91           O  
ATOM   2466  ND2 ASN A 166      27.897 -24.524  53.065  1.00 70.91           N  
ATOM   2467  H   ASN A 166      24.434 -21.392  51.781  1.00 69.47           H  
ATOM   2468  HA  ASN A 166      25.327 -23.538  50.181  1.00 67.66           H  
ATOM   2469  HB2 ASN A 166      26.083 -22.891  53.067  1.00 65.03           H  
ATOM   2470  HB3 ASN A 166      26.766 -22.072  51.642  1.00 65.03           H  
ATOM   2471 HD21 ASN A 166      28.587 -25.262  53.066  1.00 70.91           H  
ATOM   2472 HD22 ASN A 166      27.571 -24.136  53.939  1.00 70.91           H  
ATOM   2473  N   LEU A 167      23.575 -24.566  52.754  1.00 67.39           N  
ATOM   2474  CA  LEU A 167      22.950 -25.766  53.319  1.00 66.74           C  
ATOM   2475  C   LEU A 167      22.222 -26.534  52.240  1.00 72.87           C  
ATOM   2476  O   LEU A 167      22.395 -27.747  52.134  1.00 71.69           O  
ATOM   2477  CB  LEU A 167      22.004 -25.423  54.496  1.00 66.74           C  
ATOM   2478  CG  LEU A 167      21.242 -26.584  55.140  1.00 70.43           C  
ATOM   2479  CD1 LEU A 167      22.142 -27.455  55.943  1.00 68.73           C  
ATOM   2480  CD2 LEU A 167      20.117 -26.083  56.001  1.00 74.34           C  
ATOM   2481  H   LEU A 167      23.328 -23.661  53.129  1.00 67.39           H  
ATOM   2482  HA  LEU A 167      23.742 -26.398  53.722  1.00 66.74           H  
ATOM   2483  HB2 LEU A 167      21.266 -24.711  54.127  1.00 66.74           H  
ATOM   2484  HB3 LEU A 167      22.605 -24.953  55.274  1.00 66.74           H  
ATOM   2485  HG  LEU A 167      20.826 -27.179  54.327  1.00 70.43           H  
ATOM   2486 HD11 LEU A 167      22.944 -27.833  55.308  1.00 68.73           H  
ATOM   2487 HD12 LEU A 167      22.569 -26.878  56.763  1.00 68.73           H  
ATOM   2488 HD13 LEU A 167      21.573 -28.292  56.346  1.00 68.73           H  
ATOM   2489 HD21 LEU A 167      20.523 -25.486  56.818  1.00 74.34           H  
ATOM   2490 HD22 LEU A 167      19.446 -25.469  55.401  1.00 74.34           H  
ATOM   2491 HD23 LEU A 167      19.566 -26.931  56.409  1.00 74.34           H  
ATOM   2492  N   LEU A 168      21.441 -25.819  51.417  1.00 71.67           N  
ATOM   2493  CA  LEU A 168      20.684 -26.437  50.346  1.00 72.98           C  
ATOM   2494  C   LEU A 168      21.550 -26.675  49.106  1.00 76.78           C  
ATOM   2495  O   LEU A 168      21.354 -27.682  48.424  1.00 76.92           O  
ATOM   2496  CB  LEU A 168      19.411 -25.630  50.043  1.00 74.97           C  
ATOM   2497  CG  LEU A 168      18.298 -25.695  51.109  1.00 80.06           C  
ATOM   2498  CD1 LEU A 168      17.385 -24.500  51.014  1.00 82.09           C  
ATOM   2499  CD2 LEU A 168      17.484 -26.982  50.998  1.00 82.25           C  
ATOM   2500  H   LEU A 168      21.378 -24.819  51.547  1.00 71.67           H  
ATOM   2501  HA  LEU A 168      20.362 -27.424  50.679  1.00 72.98           H  
ATOM   2502  HB2 LEU A 168      18.997 -26.001  49.106  1.00 74.97           H  
ATOM   2503  HB3 LEU A 168      19.699 -24.585  49.925  1.00 74.97           H  
ATOM   2504  HG  LEU A 168      18.789 -25.686  52.082  1.00 80.06           H  
ATOM   2505 HD11 LEU A 168      17.969 -23.587  51.124  1.00 82.09           H  
ATOM   2506 HD12 LEU A 168      16.888 -24.499  50.044  1.00 82.09           H  
ATOM   2507 HD13 LEU A 168      16.637 -24.550  51.805  1.00 82.09           H  
ATOM   2508 HD21 LEU A 168      16.983 -27.013  50.031  1.00 82.25           H  
ATOM   2509 HD22 LEU A 168      18.148 -27.841  51.090  1.00 82.25           H  
ATOM   2510 HD23 LEU A 168      16.740 -27.011  51.794  1.00 82.25           H  
ATOM   2511  N   ALA A 169      22.548 -25.798  48.859  1.00 72.35           N  
ATOM   2512  CA  ALA A 169      23.440 -25.898  47.711  1.00 72.92           C  
ATOM   2513  C   ALA A 169      24.251 -27.178  47.679  1.00 78.32           C  
ATOM   2514  O   ALA A 169      24.116 -27.946  46.731  1.00 79.74           O  
ATOM   2515  CB  ALA A 169      24.355 -24.691  47.640  1.00 73.73           C  
ATOM   2516  H   ALA A 169      22.683 -25.033  49.504  1.00 72.35           H  
ATOM   2517  HA  ALA A 169      22.797 -25.923  46.831  1.00 72.92           H  
ATOM   2518  HB1 ALA A 169      23.755 -23.782  47.605  1.00 73.73           H  
ATOM   2519  HB2 ALA A 169      24.997 -24.669  48.521  1.00 73.73           H  
ATOM   2520  HB3 ALA A 169      24.971 -24.754  46.743  1.00 73.73           H  
ATOM   2521  N   ASN A 170      25.070 -27.415  48.716  1.00 74.05           N  
ATOM   2522  CA  ASN A 170      25.965 -28.566  48.849  1.00 72.71           C  
ATOM   2523  C   ASN A 170      25.361 -29.706  49.632  1.00 77.01           C  
ATOM   2524  O   ASN A 170      25.941 -30.797  49.662  1.00 77.02           O  
ATOM   2525  CB  ASN A 170      27.288 -28.136  49.481  1.00 70.78           C  
ATOM   2526  CG  ASN A 170      28.230 -27.490  48.507  1.00 93.98           C  
ATOM   2527  OD1 ASN A 170      28.542 -28.034  47.444  1.00 91.25           O  
ATOM   2528  ND2 ASN A 170      28.768 -26.350  48.885  1.00 87.06           N  
ATOM   2529  H   ASN A 170      25.069 -26.742  49.469  1.00 74.05           H  
ATOM   2530  HA  ASN A 170      26.140 -28.940  47.840  1.00 72.71           H  
ATOM   2531  HB2 ASN A 170      27.774 -29.017  49.899  1.00 70.78           H  
ATOM   2532  HB3 ASN A 170      27.075 -27.425  50.279  1.00 70.78           H  
ATOM   2533 HD21 ASN A 170      29.455 -25.897  48.300  1.00 87.06           H  
ATOM   2534 HD22 ASN A 170      28.493 -25.928  49.760  1.00 87.06           H  
ATOM   2535  N   GLY A 171      24.219 -29.447  50.273  1.00 73.61           N  
ATOM   2536  CA  GLY A 171      23.517 -30.433  51.088  1.00 72.87           C  
ATOM   2537  C   GLY A 171      24.269 -30.770  52.357  1.00 74.58           C  
ATOM   2538  O   GLY A 171      25.265 -30.115  52.681  1.00 74.62           O  
ATOM   2539  H   GLY A 171      23.821 -28.522  50.190  1.00 73.61           H  
ATOM   2540  HA2 GLY A 171      23.390 -31.344  50.504  1.00 72.87           H  
ATOM   2541  HA3 GLY A 171      22.539 -30.034  51.356  1.00 72.87           H  
ATOM   2542  N   ALA A 172      23.802 -31.795  53.079  1.00 69.59           N  
ATOM   2543  CA  ALA A 172      24.428 -32.267  54.316  1.00 68.41           C  
ATOM   2544  C   ALA A 172      24.090 -33.713  54.580  1.00 71.62           C  
ATOM   2545  O   ALA A 172      23.065 -34.204  54.102  1.00 72.86           O  
ATOM   2546  CB  ALA A 172      23.989 -31.417  55.488  1.00 69.18           C  
ATOM   2547  H   ALA A 172      22.972 -32.269  52.753  1.00 69.59           H  
ATOM   2548  HA  ALA A 172      25.508 -32.181  54.196  1.00 68.41           H  
ATOM   2549  HB1 ALA A 172      24.255 -30.376  55.302  1.00 69.18           H  
ATOM   2550  HB2 ALA A 172      22.909 -31.499  55.612  1.00 69.18           H  
ATOM   2551  HB3 ALA A 172      24.487 -31.763  56.394  1.00 69.18           H  
ATOM   2552  N   SER A 173      24.959 -34.402  55.331  1.00 66.41           N  
ATOM   2553  CA  SER A 173      24.811 -35.815  55.693  1.00 66.01           C  
ATOM   2554  C   SER A 173      25.600 -36.057  56.976  1.00 68.73           C  
ATOM   2555  O   SER A 173      26.829 -35.962  56.972  1.00 69.97           O  
ATOM   2556  CB  SER A 173      25.307 -36.713  54.558  1.00 69.42           C  
ATOM   2557  OG  SER A 173      25.575 -38.041  54.974  1.00 77.15           O  
ATOM   2558  H   SER A 173      25.774 -33.913  55.672  1.00 66.41           H  
ATOM   2559  HA  SER A 173      23.761 -36.058  55.858  1.00 66.01           H  
ATOM   2560  HB2 SER A 173      26.224 -36.285  54.153  1.00 69.42           H  
ATOM   2561  HB3 SER A 173      24.544 -36.741  53.780  1.00 69.42           H  
ATOM   2562  HG  SER A 173      26.247 -38.001  55.658  1.00 77.15           H  
ATOM   2563  N   GLY A 174      24.888 -36.299  58.070  1.00 62.83           N  
ATOM   2564  CA  GLY A 174      25.510 -36.520  59.370  1.00 61.39           C  
ATOM   2565  C   GLY A 174      24.765 -37.471  60.282  1.00 63.68           C  
ATOM   2566  O   GLY A 174      23.536 -37.444  60.319  1.00 64.85           O  
ATOM   2567  H   GLY A 174      23.881 -36.331  57.999  1.00 62.83           H  
ATOM   2568  HA2 GLY A 174      25.588 -35.558  59.876  1.00 61.39           H  
ATOM   2569  HA3 GLY A 174      26.508 -36.924  59.203  1.00 61.39           H  
ATOM   2570  N   ILE A 175      25.503 -38.318  61.021  1.00 57.59           N  
ATOM   2571  CA  ILE A 175      24.927 -39.271  61.980  1.00 57.36           C  
ATOM   2572  C   ILE A 175      25.203 -38.748  63.406  1.00 62.01           C  
ATOM   2573  O   ILE A 175      26.352 -38.767  63.864  1.00 62.71           O  
ATOM   2574  CB  ILE A 175      25.423 -40.747  61.784  1.00 59.77           C  
ATOM   2575  CG1 ILE A 175      25.354 -41.225  60.315  1.00 59.50           C  
ATOM   2576  CG2 ILE A 175      24.660 -41.683  62.703  1.00 61.06           C  
ATOM   2577  CD1 ILE A 175      26.382 -42.297  59.939  1.00 61.41           C  
ATOM   2578  H   ILE A 175      26.507 -38.298  60.911  1.00 57.59           H  
ATOM   2579  HA  ILE A 175      23.853 -39.328  61.803  1.00 57.36           H  
ATOM   2580  HB  ILE A 175      26.479 -40.765  62.052  1.00 59.77           H  
ATOM   2581 HG12 ILE A 175      25.513 -40.361  59.670  1.00 59.50           H  
ATOM   2582 HG13 ILE A 175      24.359 -41.633  60.137  1.00 59.50           H  
ATOM   2583 HG21 ILE A 175      24.781 -41.356  63.736  1.00 61.06           H  
ATOM   2584 HG22 ILE A 175      23.603 -41.669  62.439  1.00 61.06           H  
ATOM   2585 HG23 ILE A 175      25.049 -42.696  62.594  1.00 61.06           H  
ATOM   2586 HD11 ILE A 175      27.387 -41.912  60.109  1.00 61.41           H  
ATOM   2587 HD12 ILE A 175      26.224 -43.183  60.554  1.00 61.41           H  
ATOM   2588 HD13 ILE A 175      26.266 -42.559  58.887  1.00 61.41           H  
ATOM   2589  N   ALA A 176      24.164 -38.266  64.092  1.00 57.68           N  
ATOM   2590  CA  ALA A 176      24.329 -37.728  65.440  1.00 56.86           C  
ATOM   2591  C   ALA A 176      24.037 -38.813  66.474  1.00 59.10           C  
ATOM   2592  O   ALA A 176      24.511 -39.939  66.319  1.00 57.94           O  
ATOM   2593  CB  ALA A 176      23.431 -36.511  65.633  1.00 58.26           C  
ATOM   2594  H   ALA A 176      23.246 -38.273  63.671  1.00 57.68           H  
ATOM   2595  HA  ALA A 176      25.361 -37.404  65.578  1.00 56.86           H  
ATOM   2596  HB1 ALA A 176      23.690 -35.748  64.898  1.00 58.26           H  
ATOM   2597  HB2 ALA A 176      22.389 -36.804  65.501  1.00 58.26           H  
ATOM   2598  HB3 ALA A 176      23.572 -36.111  66.637  1.00 58.26           H  
ATOM   2599  N   VAL A 177      23.314 -38.462  67.547  1.00 56.00           N  
ATOM   2600  CA  VAL A 177      22.866 -39.360  68.606  1.00 56.83           C  
ATOM   2601  C   VAL A 177      21.383 -39.025  68.787  1.00 64.55           C  
ATOM   2602  O   VAL A 177      21.036 -37.856  68.977  1.00 64.13           O  
ATOM   2603  CB  VAL A 177      23.673 -39.244  69.923  1.00 60.20           C  
ATOM   2604  CG1 VAL A 177      23.188 -40.264  70.941  1.00 61.11           C  
ATOM   2605  CG2 VAL A 177      25.161 -39.431  69.681  1.00 59.04           C  
ATOM   2606  H   VAL A 177      23.056 -37.489  67.630  1.00 56.00           H  
ATOM   2607  HA  VAL A 177      23.027 -40.402  68.328  1.00 56.83           H  
ATOM   2608  HB  VAL A 177      23.512 -38.240  70.316  1.00 60.20           H  
ATOM   2609 HG11 VAL A 177      22.125 -40.112  71.130  1.00 61.11           H  
ATOM   2610 HG12 VAL A 177      23.347 -41.270  70.552  1.00 61.11           H  
ATOM   2611 HG13 VAL A 177      23.744 -40.142  71.871  1.00 61.11           H  
ATOM   2612 HG21 VAL A 177      25.342 -40.431  69.287  1.00 59.04           H  
ATOM   2613 HG22 VAL A 177      25.508 -38.689  68.962  1.00 59.04           H  
ATOM   2614 HG23 VAL A 177      25.700 -39.307  70.620  1.00 59.04           H  
ATOM   2615  N   GLY A 178      20.527 -40.039  68.640  1.00 64.22           N  
ATOM   2616  CA  GLY A 178      19.073 -39.894  68.706  1.00 65.73           C  
ATOM   2617  C   GLY A 178      18.463 -39.371  67.415  1.00 69.13           C  
ATOM   2618  O   GLY A 178      17.245 -39.427  67.232  1.00 69.81           O  
ATOM   2619  H   GLY A 178      20.906 -40.960  68.473  1.00 64.22           H  
ATOM   2620  HA2 GLY A 178      18.830 -39.199  69.510  1.00 65.73           H  
ATOM   2621  HA3 GLY A 178      18.637 -40.869  68.925  1.00 65.73           H  
ATOM   2622  N   MET A 179      19.311 -38.878  66.499  1.00 64.15           N  
ATOM   2623  CA  MET A 179      18.913 -38.323  65.206  1.00 64.10           C  
ATOM   2624  C   MET A 179      20.067 -38.365  64.195  1.00 68.88           C  
ATOM   2625  O   MET A 179      21.209 -38.658  64.542  1.00 67.80           O  
ATOM   2626  CB  MET A 179      18.443 -36.867  65.381  1.00 66.26           C  
ATOM   2627  CG  MET A 179      19.539 -35.950  65.920  1.00 67.98           C  
ATOM   2628  SD  MET A 179      18.942 -34.533  66.851  1.00 71.20           S  
ATOM   2629  CE  MET A 179      18.032 -35.312  68.150  1.00 68.58           C  
ATOM   2630  H   MET A 179      20.297 -38.891  66.719  1.00 64.15           H  
ATOM   2631  HA  MET A 179      18.097 -38.934  64.821  1.00 64.10           H  
ATOM   2632  HB2 MET A 179      17.604 -36.853  66.077  1.00 66.26           H  
ATOM   2633  HB3 MET A 179      18.117 -36.488  64.412  1.00 66.26           H  
ATOM   2634  HG2 MET A 179      20.119 -35.581  65.074  1.00 67.98           H  
ATOM   2635  HG3 MET A 179      20.183 -36.538  66.573  1.00 67.98           H  
ATOM   2636  HE1 MET A 179      17.230 -35.913  67.722  1.00 68.58           H  
ATOM   2637  HE2 MET A 179      18.698 -35.954  68.726  1.00 68.58           H  
ATOM   2638  HE3 MET A 179      17.607 -34.550  68.803  1.00 68.58           H  
ATOM   2639  N   ALA A 180      19.749 -38.029  62.946  1.00 66.41           N  
ATOM   2640  CA  ALA A 180      20.668 -37.946  61.827  1.00 65.33           C  
ATOM   2641  C   ALA A 180      20.090 -36.945  60.804  1.00 72.75           C  
ATOM   2642  O   ALA A 180      18.912 -36.577  60.884  1.00 74.95           O  
ATOM   2643  CB  ALA A 180      20.833 -39.313  61.194  1.00 65.84           C  
ATOM   2644  H   ALA A 180      18.780 -37.812  62.761  1.00 66.41           H  
ATOM   2645  HA  ALA A 180      21.648 -37.607  62.164  1.00 65.33           H  
ATOM   2646  HB1 ALA A 180      21.238 -40.008  61.930  1.00 65.84           H  
ATOM   2647  HB2 ALA A 180      19.864 -39.673  60.849  1.00 65.84           H  
ATOM   2648  HB3 ALA A 180      21.516 -39.241  60.348  1.00 65.84           H  
ATOM   2649  N   THR A 181      20.920 -36.487  59.860  1.00 68.49           N  
ATOM   2650  CA  THR A 181      20.490 -35.563  58.812  1.00 67.86           C  
ATOM   2651  C   THR A 181      20.853 -36.077  57.417  1.00 70.15           C  
ATOM   2652  O   THR A 181      21.870 -36.763  57.250  1.00 69.67           O  
ATOM   2653  CB  THR A 181      20.997 -34.141  59.086  1.00 73.47           C  
ATOM   2654  OG1 THR A 181      20.412 -33.255  58.132  1.00 74.13           O  
ATOM   2655  CG2 THR A 181      22.517 -34.023  59.036  1.00 68.08           C  
ATOM   2656  H   THR A 181      21.883 -36.792  59.872  1.00 68.49           H  
ATOM   2657  HA  THR A 181      19.401 -35.511  58.832  1.00 67.86           H  
ATOM   2658  HB  THR A 181      20.701 -33.877  60.101  1.00 73.47           H  
ATOM   2659 HG21 THR A 181      22.959 -34.706  59.761  1.00 68.08           H  
ATOM   2660 HG22 THR A 181      22.868 -34.278  58.036  1.00 68.08           H  
ATOM   2661 HG23 THR A 181      22.810 -33.001  59.275  1.00 68.08           H  
ATOM   2662  HG1 THR A 181      20.716 -32.367  58.335  1.00 74.13           H  
ATOM   2663  N   ASN A 182      20.019 -35.749  56.419  1.00 65.90           N  
ATOM   2664  CA  ASN A 182      20.279 -36.113  55.032  1.00 66.04           C  
ATOM   2665  C   ASN A 182      19.597 -35.135  54.088  1.00 70.95           C  
ATOM   2666  O   ASN A 182      18.439 -35.307  53.720  1.00 72.37           O  
ATOM   2667  CB  ASN A 182      19.932 -37.569  54.752  1.00 67.11           C  
ATOM   2668  CG  ASN A 182      20.627 -38.152  53.549  1.00 80.24           C  
ATOM   2669  ND2 ASN A 182      20.025 -38.919  52.802  1.00 71.68           N  
ATOM   2670  OD1 ASN A 182      21.916 -37.829  53.345  1.00 66.60           O  
ATOM   2671  H   ASN A 182      19.180 -35.231  56.637  1.00 65.90           H  
ATOM   2672  HA  ASN A 182      21.350 -36.034  54.848  1.00 66.04           H  
ATOM   2673  HB2 ASN A 182      18.856 -37.639  54.592  1.00 67.11           H  
ATOM   2674  HB3 ASN A 182      20.208 -38.160  55.625  1.00 67.11           H  
ATOM   2675 HD21 ASN A 182      20.498 -39.326  52.008  1.00 71.68           H  
ATOM   2676 HD22 ASN A 182      19.057 -39.142  52.982  1.00 71.68           H  
ATOM   2677  N   ILE A 183      20.316 -34.055  53.766  1.00 66.63           N  
ATOM   2678  CA  ILE A 183      19.854 -32.974  52.904  1.00 67.05           C  
ATOM   2679  C   ILE A 183      20.534 -33.115  51.534  1.00 74.06           C  
ATOM   2680  O   ILE A 183      21.766 -33.148  51.473  1.00 73.63           O  
ATOM   2681  CB  ILE A 183      20.082 -31.582  53.572  1.00 68.44           C  
ATOM   2682  CG1 ILE A 183      19.355 -31.497  54.926  1.00 67.55           C  
ATOM   2683  CG2 ILE A 183      19.619 -30.450  52.652  1.00 70.33           C  
ATOM   2684  CD1 ILE A 183      19.943 -30.592  55.945  1.00 67.82           C  
ATOM   2685  H   ILE A 183      21.248 -33.983  54.148  1.00 66.63           H  
ATOM   2686  HA  ILE A 183      18.777 -33.044  52.753  1.00 67.05           H  
ATOM   2687  HB  ILE A 183      21.152 -31.469  53.746  1.00 68.44           H  
ATOM   2688 HG12 ILE A 183      19.331 -32.500  55.351  1.00 67.55           H  
ATOM   2689 HG13 ILE A 183      18.337 -31.159  54.733  1.00 67.55           H  
ATOM   2690 HG21 ILE A 183      20.158 -30.507  51.706  1.00 70.33           H  
ATOM   2691 HG22 ILE A 183      18.549 -30.547  52.467  1.00 70.33           H  
ATOM   2692 HG23 ILE A 183      19.820 -29.490  53.128  1.00 70.33           H  
ATOM   2693 HD11 ILE A 183      20.965 -30.904  56.161  1.00 67.82           H  
ATOM   2694 HD12 ILE A 183      19.947 -29.571  55.565  1.00 67.82           H  
ATOM   2695 HD13 ILE A 183      19.349 -30.637  56.858  1.00 67.82           H  
ATOM   2696  N   PRO A 184      19.763 -33.251  50.429  1.00 73.09           N  
ATOM   2697  CA  PRO A 184      20.406 -33.398  49.108  1.00 73.14           C  
ATOM   2698  C   PRO A 184      20.964 -32.075  48.561  1.00 74.79           C  
ATOM   2699  O   PRO A 184      20.485 -31.011  48.954  1.00 73.71           O  
ATOM   2700  CB  PRO A 184      19.271 -33.935  48.220  1.00 76.91           C  
ATOM   2701  CG  PRO A 184      18.027 -33.415  48.841  1.00 82.28           C  
ATOM   2702  CD  PRO A 184      18.286 -33.269  50.321  1.00 76.35           C  
ATOM   2703  HA  PRO A 184      21.275 -34.054  49.150  1.00 73.14           H  
ATOM   2704  HB2 PRO A 184      19.271 -35.025  48.214  1.00 76.91           H  
ATOM   2705  HB3 PRO A 184      19.374 -33.566  47.200  1.00 76.91           H  
ATOM   2706  HG2 PRO A 184      17.207 -34.114  48.674  1.00 82.28           H  
ATOM   2707  HG3 PRO A 184      17.773 -32.447  48.410  1.00 82.28           H  
ATOM   2708  HD2 PRO A 184      17.859 -32.340  50.699  1.00 76.35           H  
ATOM   2709  HD3 PRO A 184      17.868 -34.111  50.872  1.00 76.35           H  
ATOM   2710  N   PRO A 185      21.946 -32.109  47.635  1.00 70.48           N  
ATOM   2711  CA  PRO A 185      22.439 -30.857  47.049  1.00 70.14           C  
ATOM   2712  C   PRO A 185      21.446 -30.285  46.035  1.00 74.02           C  
ATOM   2713  O   PRO A 185      20.590 -31.015  45.533  1.00 73.26           O  
ATOM   2714  CB  PRO A 185      23.742 -31.280  46.378  1.00 71.94           C  
ATOM   2715  CG  PRO A 185      23.539 -32.682  46.014  1.00 76.85           C  
ATOM   2716  CD  PRO A 185      22.641 -33.276  47.056  1.00 72.16           C  
ATOM   2717  HA  PRO A 185      22.576 -30.065  47.785  1.00 70.14           H  
ATOM   2718  HB2 PRO A 185      24.579 -31.180  47.069  1.00 71.94           H  
ATOM   2719  HB3 PRO A 185      23.930 -30.676  45.490  1.00 71.94           H  
ATOM   2720  HG2 PRO A 185      24.494 -33.207  45.998  1.00 76.85           H  
ATOM   2721  HG3 PRO A 185      23.071 -32.750  45.032  1.00 76.85           H  
ATOM   2722  HD2 PRO A 185      21.929 -33.967  46.605  1.00 72.16           H  
ATOM   2723  HD3 PRO A 185      23.222 -33.798  47.817  1.00 72.16           H  
ATOM   2724  N   HIS A 186      21.563 -28.983  45.720  1.00 71.57           N  
ATOM   2725  CA  HIS A 186      20.641 -28.327  44.781  1.00 73.53           C  
ATOM   2726  C   HIS A 186      21.327 -27.387  43.800  1.00 77.39           C  
ATOM   2727  O   HIS A 186      22.522 -27.122  43.934  1.00 76.15           O  
ATOM   2728  CB  HIS A 186      19.562 -27.550  45.549  1.00 74.45           C  
ATOM   2729  CG  HIS A 186      18.643 -28.409  46.349  1.00 77.22           C  
ATOM   2730  ND1 HIS A 186      18.977 -28.836  47.617  1.00 76.93           N  
ATOM   2731  CD2 HIS A 186      17.409 -28.863  46.045  1.00 80.35           C  
ATOM   2732  CE1 HIS A 186      17.948 -29.548  48.036  1.00 76.85           C  
ATOM   2733  NE2 HIS A 186      16.980 -29.589  47.126  1.00 79.18           N  
ATOM   2734  H   HIS A 186      22.304 -28.441  46.140  1.00 71.57           H  
ATOM   2735  HA  HIS A 186      20.196 -29.131  44.195  1.00 73.53           H  
ATOM   2736  HB2 HIS A 186      18.966 -26.990  44.828  1.00 74.45           H  
ATOM   2737  HB3 HIS A 186      20.058 -26.856  46.227  1.00 74.45           H  
ATOM   2738  HD1 HIS A 186      19.891 -28.630  48.155  1.00 76.93           H  
ATOM   2739  HD2 HIS A 186      16.865 -28.688  45.128  1.00 80.35           H  
ATOM   2740  HE1 HIS A 186      17.899 -30.036  48.998  1.00 76.85           H  
ATOM   2741  N   ASN A 187      20.557 -26.868  42.822  1.00 75.10           N  
ATOM   2742  CA  ASN A 187      21.059 -25.908  41.853  1.00 75.85           C  
ATOM   2743  C   ASN A 187      21.014 -24.488  42.438  1.00 78.89           C  
ATOM   2744  O   ASN A 187      19.954 -24.028  42.874  1.00 78.49           O  
ATOM   2745  CB  ASN A 187      20.295 -25.990  40.541  1.00 77.81           C  
ATOM   2746  CG  ASN A 187      20.987 -25.221  39.446  1.00104.42           C  
ATOM   2747  OD1 ASN A 187      20.858 -23.998  39.336  1.00100.76           O  
ATOM   2748  ND2 ASN A 187      21.798 -25.908  38.658  1.00 97.06           N  
ATOM   2749  H   ASN A 187      19.592 -27.158  42.760  1.00 75.10           H  
ATOM   2750  HA  ASN A 187      22.098 -26.156  41.635  1.00 75.85           H  
ATOM   2751  HB2 ASN A 187      19.297 -25.577  40.687  1.00 77.81           H  
ATOM   2752  HB3 ASN A 187      20.216 -27.035  40.243  1.00 77.81           H  
ATOM   2753 HD21 ASN A 187      21.884 -26.908  38.770  1.00 97.06           H  
ATOM   2754 HD22 ASN A 187      22.331 -25.432  37.944  1.00 97.06           H  
ATOM   2755  N   LEU A 188      22.173 -23.801  42.432  1.00 74.81           N  
ATOM   2756  CA  LEU A 188      22.335 -22.441  42.949  1.00 74.34           C  
ATOM   2757  C   LEU A 188      21.408 -21.446  42.271  1.00 79.21           C  
ATOM   2758  O   LEU A 188      20.789 -20.641  42.967  1.00 79.02           O  
ATOM   2759  CB  LEU A 188      23.806 -21.984  42.866  1.00 73.84           C  
ATOM   2760  CG  LEU A 188      24.231 -20.719  43.642  1.00 78.22           C  
ATOM   2761  CD1 LEU A 188      23.990 -20.853  45.152  1.00 76.66           C  
ATOM   2762  CD2 LEU A 188      25.695 -20.424  43.413  1.00 80.23           C  
ATOM   2763  H   LEU A 188      22.987 -24.256  42.044  1.00 74.81           H  
ATOM   2764  HA  LEU A 188      22.048 -22.468  44.000  1.00 74.34           H  
ATOM   2765  HB2 LEU A 188      24.028 -21.806  41.814  1.00 73.84           H  
ATOM   2766  HB3 LEU A 188      24.419 -22.807  43.232  1.00 73.84           H  
ATOM   2767  HG  LEU A 188      23.615 -19.903  43.264  1.00 78.22           H  
ATOM   2768 HD11 LEU A 188      22.937 -21.067  45.334  1.00 76.66           H  
ATOM   2769 HD12 LEU A 188      24.599 -21.666  45.546  1.00 76.66           H  
ATOM   2770 HD13 LEU A 188      24.263 -19.921  45.648  1.00 76.66           H  
ATOM   2771 HD21 LEU A 188      26.296 -21.249  43.796  1.00 80.23           H  
ATOM   2772 HD22 LEU A 188      25.879 -20.306  42.345  1.00 80.23           H  
ATOM   2773 HD23 LEU A 188      25.966 -19.505  43.933  1.00 80.23           H  
ATOM   2774  N   THR A 189      21.281 -21.519  40.932  1.00 76.99           N  
ATOM   2775  CA  THR A 189      20.406 -20.617  40.177  1.00 79.24           C  
ATOM   2776  C   THR A 189      18.962 -20.790  40.646  1.00 84.17           C  
ATOM   2777  O   THR A 189      18.298 -19.795  40.937  1.00 84.94           O  
ATOM   2778  CB  THR A 189      20.574 -20.785  38.655  1.00 89.52           C  
ATOM   2779  OG1 THR A 189      21.928 -21.112  38.339  1.00 90.41           O  
ATOM   2780  CG2 THR A 189      20.175 -19.540  37.887  1.00 91.05           C  
ATOM   2781  H   THR A 189      21.807 -22.220  40.430  1.00 76.99           H  
ATOM   2782  HA  THR A 189      20.700 -19.587  40.381  1.00 79.24           H  
ATOM   2783  HB  THR A 189      19.909 -21.595  38.354  1.00 89.52           H  
ATOM   2784 HG21 THR A 189      19.142 -19.284  38.121  1.00 91.05           H  
ATOM   2785 HG22 THR A 189      20.827 -18.714  38.171  1.00 91.05           H  
ATOM   2786 HG23 THR A 189      20.270 -19.727  36.817  1.00 91.05           H  
ATOM   2787  HG1 THR A 189      21.929 -21.981  37.931  1.00 90.41           H  
ATOM   2788  N   GLU A 190      18.515 -22.057  40.795  1.00 80.14           N  
ATOM   2789  CA  GLU A 190      17.169 -22.432  41.257  1.00 80.02           C  
ATOM   2790  C   GLU A 190      16.906 -21.967  42.691  1.00 80.86           C  
ATOM   2791  O   GLU A 190      15.839 -21.406  42.962  1.00 80.52           O  
ATOM   2792  CB  GLU A 190      16.961 -23.949  41.144  1.00 80.88           C  
ATOM   2793  CG  GLU A 190      16.804 -24.442  39.715  1.00 92.49           C  
ATOM   2794  CD  GLU A 190      16.369 -25.888  39.548  1.00110.47           C  
ATOM   2795  OE1 GLU A 190      15.960 -26.518  40.552  1.00 89.68           O  
ATOM   2796  OE2 GLU A 190      16.417 -26.385  38.399  1.00109.85           O1-
ATOM   2797  H   GLU A 190      19.155 -22.805  40.572  1.00 80.14           H  
ATOM   2798  HA  GLU A 190      16.453 -21.926  40.609  1.00 80.02           H  
ATOM   2799  HB2 GLU A 190      16.062 -24.215  41.700  1.00 80.88           H  
ATOM   2800  HB3 GLU A 190      17.823 -24.448  41.587  1.00 80.88           H  
ATOM   2801  HG2 GLU A 190      17.765 -24.324  39.215  1.00 92.49           H  
ATOM   2802  HG3 GLU A 190      16.061 -23.813  39.226  1.00 92.49           H  
ATOM   2803  N   LEU A 191      17.895 -22.183  43.595  1.00 74.63           N  
ATOM   2804  CA  LEU A 191      17.823 -21.804  45.006  1.00 72.88           C  
ATOM   2805  C   LEU A 191      17.685 -20.313  45.187  1.00 78.02           C  
ATOM   2806  O   LEU A 191      16.718 -19.872  45.808  1.00 78.48           O  
ATOM   2807  CB  LEU A 191      19.050 -22.290  45.782  1.00 70.37           C  
ATOM   2808  CG  LEU A 191      19.152 -23.777  46.092  1.00 73.42           C  
ATOM   2809  CD1 LEU A 191      20.462 -24.065  46.753  1.00 71.52           C  
ATOM   2810  CD2 LEU A 191      17.999 -24.255  46.978  1.00 73.55           C  
ATOM   2811  H   LEU A 191      18.738 -22.636  43.272  1.00 74.63           H  
ATOM   2812  HA  LEU A 191      16.931 -22.288  45.403  1.00 72.88           H  
ATOM   2813  HB2 LEU A 191      19.064 -21.758  46.733  1.00 70.37           H  
ATOM   2814  HB3 LEU A 191      19.931 -22.018  45.200  1.00 70.37           H  
ATOM   2815  HG  LEU A 191      19.088 -24.321  45.150  1.00 73.42           H  
ATOM   2816 HD11 LEU A 191      21.276 -23.752  46.099  1.00 71.52           H  
ATOM   2817 HD12 LEU A 191      20.522 -23.519  47.694  1.00 71.52           H  
ATOM   2818 HD13 LEU A 191      20.544 -25.134  46.947  1.00 71.52           H  
ATOM   2819 HD21 LEU A 191      18.032 -23.730  47.933  1.00 73.55           H  
ATOM   2820 HD22 LEU A 191      17.050 -24.048  46.483  1.00 73.55           H  
ATOM   2821 HD23 LEU A 191      18.093 -25.327  47.150  1.00 73.55           H  
ATOM   2822  N   ILE A 192      18.636 -19.536  44.630  1.00 74.85           N  
ATOM   2823  CA  ILE A 192      18.652 -18.076  44.710  1.00 75.81           C  
ATOM   2824  C   ILE A 192      17.328 -17.499  44.193  1.00 81.93           C  
ATOM   2825  O   ILE A 192      16.745 -16.654  44.869  1.00 81.98           O  
ATOM   2826  CB  ILE A 192      19.919 -17.475  44.044  1.00 79.32           C  
ATOM   2827  CG1 ILE A 192      21.170 -17.841  44.884  1.00 77.31           C  
ATOM   2828  CG2 ILE A 192      19.792 -15.947  43.854  1.00 82.43           C  
ATOM   2829  CD1 ILE A 192      22.528 -17.392  44.346  1.00 87.60           C  
ATOM   2830  H   ILE A 192      19.384 -19.991  44.126  1.00 74.85           H  
ATOM   2831  HA  ILE A 192      18.726 -17.776  45.755  1.00 75.81           H  
ATOM   2832  HB  ILE A 192      20.027 -17.905  43.048  1.00 79.32           H  
ATOM   2833 HG12 ILE A 192      21.197 -18.927  44.977  1.00 77.31           H  
ATOM   2834 HG13 ILE A 192      21.044 -17.395  45.871  1.00 77.31           H  
ATOM   2835 HG21 ILE A 192      18.918 -15.729  43.240  1.00 82.43           H  
ATOM   2836 HG22 ILE A 192      19.681 -15.468  44.827  1.00 82.43           H  
ATOM   2837 HG23 ILE A 192      20.687 -15.567  43.361  1.00 82.43           H  
ATOM   2838 HD11 ILE A 192      22.687 -17.821  43.357  1.00 87.60           H  
ATOM   2839 HD12 ILE A 192      22.550 -16.304  44.278  1.00 87.60           H  
ATOM   2840 HD13 ILE A 192      23.315 -17.730  45.020  1.00 87.60           H  
ATOM   2841  N   ASN A 193      16.811 -18.024  43.059  1.00 79.60           N  
ATOM   2842  CA  ASN A 193      15.528 -17.606  42.493  1.00 81.51           C  
ATOM   2843  C   ASN A 193      14.387 -17.847  43.480  1.00 86.07           C  
ATOM   2844  O   ASN A 193      13.530 -16.973  43.625  1.00 88.72           O  
ATOM   2845  CB  ASN A 193      15.262 -18.280  41.153  1.00 81.22           C  
ATOM   2846  CG  ASN A 193      16.070 -17.715  40.008  1.00106.84           C  
ATOM   2847  OD1 ASN A 193      16.402 -16.523  39.950  1.00104.06           O  
ATOM   2848  ND2 ASN A 193      16.380 -18.557  39.044  1.00101.08           N  
ATOM   2849  H   ASN A 193      17.337 -18.740  42.579  1.00 79.60           H  
ATOM   2850  HA  ASN A 193      15.582 -16.533  42.307  1.00 81.51           H  
ATOM   2851  HB2 ASN A 193      14.204 -18.165  40.916  1.00 81.22           H  
ATOM   2852  HB3 ASN A 193      15.499 -19.339  41.250  1.00 81.22           H  
ATOM   2853 HD21 ASN A 193      16.898 -18.235  38.239  1.00101.08           H  
ATOM   2854 HD22 ASN A 193      16.100 -19.525  39.110  1.00101.08           H  
ATOM   2855  N   GLY A 194      14.428 -18.987  44.184  1.00 79.44           N  
ATOM   2856  CA  GLY A 194      13.458 -19.337  45.219  1.00 78.71           C  
ATOM   2857  C   GLY A 194      13.526 -18.382  46.399  1.00 81.42           C  
ATOM   2858  O   GLY A 194      12.486 -17.956  46.921  1.00 82.04           O  
ATOM   2859  H   GLY A 194      15.172 -19.641  43.988  1.00 79.44           H  
ATOM   2860  HA2 GLY A 194      13.665 -20.348  45.570  1.00 78.71           H  
ATOM   2861  HA3 GLY A 194      12.456 -19.299  44.791  1.00 78.71           H  
ATOM   2862  N   VAL A 195      14.766 -18.007  46.794  1.00 75.78           N  
ATOM   2863  CA  VAL A 195      15.041 -17.058  47.881  1.00 74.84           C  
ATOM   2864  C   VAL A 195      14.464 -15.677  47.512  1.00 82.47           C  
ATOM   2865  O   VAL A 195      13.822 -15.035  48.351  1.00 84.01           O  
ATOM   2866  CB  VAL A 195      16.555 -16.980  48.224  1.00 75.88           C  
ATOM   2867  CG1 VAL A 195      16.820 -15.976  49.345  1.00 75.20           C  
ATOM   2868  CG2 VAL A 195      17.106 -18.352  48.598  1.00 73.33           C  
ATOM   2869  H   VAL A 195      15.556 -18.407  46.308  1.00 75.78           H  
ATOM   2870  HA  VAL A 195      14.549 -17.416  48.786  1.00 74.84           H  
ATOM   2871  HB  VAL A 195      17.073 -16.635  47.329  1.00 75.88           H  
ATOM   2872 HG11 VAL A 195      16.447 -14.995  49.050  1.00 75.20           H  
ATOM   2873 HG12 VAL A 195      16.310 -16.301  50.252  1.00 75.20           H  
ATOM   2874 HG13 VAL A 195      17.892 -15.915  49.532  1.00 75.20           H  
ATOM   2875 HG21 VAL A 195      16.599 -18.716  49.492  1.00 73.33           H  
ATOM   2876 HG22 VAL A 195      16.937 -19.048  47.776  1.00 73.33           H  
ATOM   2877 HG23 VAL A 195      18.176 -18.273  48.793  1.00 73.33           H  
ATOM   2878  N   LEU A 196      14.677 -15.244  46.247  1.00 79.28           N  
ATOM   2879  CA  LEU A 196      14.182 -13.973  45.714  1.00 80.87           C  
ATOM   2880  C   LEU A 196      12.660 -13.973  45.694  1.00 87.73           C  
ATOM   2881  O   LEU A 196      12.055 -12.971  46.058  1.00 89.02           O  
ATOM   2882  CB  LEU A 196      14.759 -13.679  44.308  1.00 81.34           C  
ATOM   2883  CG  LEU A 196      16.284 -13.494  44.213  1.00 83.23           C  
ATOM   2884  CD1 LEU A 196      16.765 -13.552  42.785  1.00 83.88           C  
ATOM   2885  CD2 LEU A 196      16.728 -12.221  44.854  1.00 85.51           C  
ATOM   2886  H   LEU A 196      15.213 -15.837  45.630  1.00 79.28           H  
ATOM   2887  HA  LEU A 196      14.523 -13.173  46.372  1.00 80.87           H  
ATOM   2888  HB2 LEU A 196      14.292 -12.764  43.944  1.00 81.34           H  
ATOM   2889  HB3 LEU A 196      14.486 -14.510  43.658  1.00 81.34           H  
ATOM   2890  HG  LEU A 196      16.732 -14.325  44.758  1.00 83.23           H  
ATOM   2891 HD11 LEU A 196      16.463 -14.499  42.338  1.00 83.88           H  
ATOM   2892 HD12 LEU A 196      16.328 -12.728  42.221  1.00 83.88           H  
ATOM   2893 HD13 LEU A 196      17.852 -13.470  42.764  1.00 83.88           H  
ATOM   2894 HD21 LEU A 196      16.291 -11.375  44.323  1.00 85.51           H  
ATOM   2895 HD22 LEU A 196      16.402 -12.205  45.894  1.00 85.51           H  
ATOM   2896 HD23 LEU A 196      17.815 -12.153  44.813  1.00 85.51           H  
ATOM   2897  N   SER A 197      12.044 -15.113  45.326  1.00 85.57           N  
ATOM   2898  CA  SER A 197      10.586 -15.270  45.287  1.00 88.43           C  
ATOM   2899  C   SER A 197       9.962 -15.222  46.702  1.00 92.80           C  
ATOM   2900  O   SER A 197       8.862 -14.677  46.868  1.00 95.18           O  
ATOM   2901  CB  SER A 197      10.195 -16.544  44.540  1.00 92.58           C  
ATOM   2902  OG  SER A 197      10.541 -16.454  43.166  1.00102.81           O  
ATOM   2903  H   SER A 197      12.617 -15.902  45.063  1.00 85.57           H  
ATOM   2904  HA  SER A 197      10.178 -14.422  44.736  1.00 88.43           H  
ATOM   2905  HB2 SER A 197       9.119 -16.693  44.628  1.00 92.58           H  
ATOM   2906  HB3 SER A 197      10.716 -17.392  44.984  1.00 92.58           H  
ATOM   2907  HG  SER A 197      10.272 -17.274  42.745  1.00102.81           H  
ATOM   2908  N   LEU A 198      10.691 -15.758  47.716  1.00 85.66           N  
ATOM   2909  CA  LEU A 198      10.285 -15.766  49.124  1.00 83.99           C  
ATOM   2910  C   LEU A 198      10.345 -14.355  49.741  1.00 89.86           C  
ATOM   2911  O   LEU A 198       9.444 -13.987  50.500  1.00 91.34           O  
ATOM   2912  CB  LEU A 198      11.164 -16.744  49.917  1.00 80.40           C  
ATOM   2913  CG  LEU A 198      11.082 -16.688  51.449  1.00 83.42           C  
ATOM   2914  CD1 LEU A 198       9.794 -17.284  51.963  1.00 84.12           C  
ATOM   2915  CD2 LEU A 198      12.244 -17.397  52.066  1.00 82.64           C  
ATOM   2916  H   LEU A 198      11.577 -16.182  47.482  1.00 85.66           H  
ATOM   2917  HA  LEU A 198       9.248 -16.098  49.175  1.00 83.99           H  
ATOM   2918  HB2 LEU A 198      12.200 -16.552  49.638  1.00 80.40           H  
ATOM   2919  HB3 LEU A 198      10.887 -17.753  49.612  1.00 80.40           H  
ATOM   2920  HG  LEU A 198      11.108 -15.636  51.733  1.00 83.42           H  
ATOM   2921 HD11 LEU A 198       8.948 -16.756  51.522  1.00 84.12           H  
ATOM   2922 HD12 LEU A 198       9.747 -18.338  51.690  1.00 84.12           H  
ATOM   2923 HD13 LEU A 198       9.757 -17.188  53.048  1.00 84.12           H  
ATOM   2924 HD21 LEU A 198      12.220 -18.449  51.783  1.00 82.64           H  
ATOM   2925 HD22 LEU A 198      13.173 -16.948  51.714  1.00 82.64           H  
ATOM   2926 HD23 LEU A 198      12.187 -17.311  53.151  1.00 82.64           H  
ATOM   2927  N   SER A 199      11.413 -13.584  49.435  1.00 85.76           N  
ATOM   2928  CA  SER A 199      11.602 -12.221  49.942  1.00 86.75           C  
ATOM   2929  C   SER A 199      10.487 -11.277  49.470  1.00 94.66           C  
ATOM   2930  O   SER A 199      10.058 -10.397  50.224  1.00 95.51           O  
ATOM   2931  CB  SER A 199      12.971 -11.684  49.542  1.00 89.13           C  
ATOM   2932  OG  SER A 199      13.157 -11.681  48.136  1.00 98.93           O  
ATOM   2933  H   SER A 199      12.119 -13.968  48.824  1.00 85.76           H  
ATOM   2934  HA  SER A 199      11.551 -12.266  51.030  1.00 86.75           H  
ATOM   2935  HB2 SER A 199      13.740 -12.310  49.996  1.00 89.13           H  
ATOM   2936  HB3 SER A 199      13.069 -10.663  49.911  1.00 89.13           H  
ATOM   2937  HG  SER A 199      13.068 -12.586  47.829  1.00 98.93           H  
ATOM   2938  N   LYS A 200      10.004 -11.496  48.232  1.00 92.53           N  
ATOM   2939  CA  LYS A 200       8.933 -10.734  47.595  1.00 95.42           C  
ATOM   2940  C   LYS A 200       7.554 -11.199  48.077  1.00102.69           C  
ATOM   2941  O   LYS A 200       6.623 -10.387  48.106  1.00106.06           O  
ATOM   2942  CB  LYS A 200       9.026 -10.854  46.068  1.00 97.68           C  
ATOM   2943  CG  LYS A 200      10.240 -10.181  45.451  1.00 97.77           C  
ATOM   2944  CD  LYS A 200      10.461 -10.702  44.045  1.00105.39           C  
ATOM   2945  CE  LYS A 200      11.582  -9.988  43.333  1.00118.10           C  
ATOM   2946  NZ  LYS A 200      11.509 -10.176  41.863  1.00131.86           N1+
ATOM   2947  H   LYS A 200      10.416 -12.249  47.700  1.00 92.53           H  
ATOM   2948  HA  LYS A 200       9.055  -9.689  47.878  1.00 95.42           H  
ATOM   2949  HB2 LYS A 200       8.132 -10.403  45.637  1.00 97.68           H  
ATOM   2950  HB3 LYS A 200       9.058 -11.913  45.812  1.00 97.68           H  
ATOM   2951  HG2 LYS A 200      11.119 -10.396  46.058  1.00 97.77           H  
ATOM   2952  HG3 LYS A 200      10.077  -9.104  45.416  1.00 97.77           H  
ATOM   2953  HD2 LYS A 200       9.542 -10.567  43.474  1.00105.39           H  
ATOM   2954  HD3 LYS A 200      10.702 -11.764  44.100  1.00105.39           H  
ATOM   2955  HE2 LYS A 200      12.534 -10.379  43.692  1.00118.10           H  
ATOM   2956  HE3 LYS A 200      11.520  -8.923  43.556  1.00118.10           H  
ATOM   2957  HZ1 LYS A 200      11.566 -11.161  41.646  1.00131.86           H  
ATOM   2958  HZ2 LYS A 200      10.635  -9.806  41.519  1.00131.86           H  
ATOM   2959  HZ3 LYS A 200      12.277  -9.690  41.423  1.00131.86           H  
ATOM   2960  N   ASN A 201       7.416 -12.499  48.430  1.00 97.69           N  
ATOM   2961  CA  ASN A 201       6.160 -13.080  48.915  1.00 98.85           C  
ATOM   2962  C   ASN A 201       6.373 -13.969  50.164  1.00101.23           C  
ATOM   2963  O   ASN A 201       6.647 -15.168  50.027  1.00 98.04           O  
ATOM   2964  CB  ASN A 201       5.412 -13.822  47.788  1.00100.36           C  
ATOM   2965  CG  ASN A 201       4.159 -14.587  48.201  1.00119.75           C  
ATOM   2966  OD1 ASN A 201       3.493 -14.294  49.208  1.00106.26           O  
ATOM   2967  ND2 ASN A 201       3.804 -15.589  47.413  1.00114.96           N  
ATOM   2968  H   ASN A 201       8.223 -13.102  48.355  1.00 97.69           H  
ATOM   2969  HA  ASN A 201       5.523 -12.255  49.233  1.00 98.85           H  
ATOM   2970  HB2 ASN A 201       6.105 -14.535  47.342  1.00100.36           H  
ATOM   2971  HB3 ASN A 201       5.120 -13.084  47.041  1.00100.36           H  
ATOM   2972 HD21 ASN A 201       4.358 -15.812  46.599  1.00114.96           H  
ATOM   2973 HD22 ASN A 201       2.979 -16.131  47.626  1.00114.96           H  
ATOM   2974  N   PRO A 202       6.227 -13.403  51.391  1.00 99.07           N  
ATOM   2975  CA  PRO A 202       6.424 -14.208  52.613  1.00 96.91           C  
ATOM   2976  C   PRO A 202       5.451 -15.374  52.815  1.00100.83           C  
ATOM   2977  O   PRO A 202       5.802 -16.329  53.504  1.00 98.05           O  
ATOM   2978  CB  PRO A 202       6.301 -13.175  53.740  1.00 99.47           C  
ATOM   2979  CG  PRO A 202       6.572 -11.872  53.090  1.00105.38           C  
ATOM   2980  CD  PRO A 202       5.943 -12.001  51.738  1.00102.76           C  
ATOM   2981  HA  PRO A 202       7.383 -14.725  52.569  1.00 96.91           H  
ATOM   2982  HB2 PRO A 202       7.032 -13.373  54.524  1.00 99.47           H  
ATOM   2983  HB3 PRO A 202       5.298 -13.190  54.167  1.00 99.47           H  
ATOM   2984  HG2 PRO A 202       7.645 -11.699  53.003  1.00105.38           H  
ATOM   2985  HG3 PRO A 202       6.117 -11.057  53.652  1.00105.38           H  
ATOM   2986  HD2 PRO A 202       4.870 -11.815  51.783  1.00102.76           H  
ATOM   2987  HD3 PRO A 202       6.401 -11.317  51.023  1.00102.76           H  
ATOM   2988  N   ASP A 203       4.248 -15.310  52.220  1.00100.37           N  
ATOM   2989  CA  ASP A 203       3.234 -16.369  52.334  1.00100.70           C  
ATOM   2990  C   ASP A 203       3.271 -17.352  51.143  1.00102.28           C  
ATOM   2991  O   ASP A 203       2.271 -18.006  50.847  1.00102.20           O  
ATOM   2992  CB  ASP A 203       1.825 -15.760  52.538  1.00106.40           C  
ATOM   2993  CG  ASP A 203       1.754 -14.650  53.580  1.00117.09           C  
ATOM   2994  OD1 ASP A 203       1.876 -14.958  54.786  1.00116.81           O  
ATOM   2995  OD2 ASP A 203       1.549 -13.484  53.190  1.00122.14           O1-
ATOM   2996  H   ASP A 203       4.029 -14.494  51.667  1.00100.37           H  
ATOM   2997  HA  ASP A 203       3.476 -16.958  53.219  1.00100.70           H  
ATOM   2998  HB2 ASP A 203       1.152 -16.559  52.847  1.00106.40           H  
ATOM   2999  HB3 ASP A 203       1.491 -15.352  51.584  1.00106.40           H  
ATOM   3000  N   ILE A 204       4.443 -17.467  50.484  1.00 97.55           N  
ATOM   3001  CA  ILE A 204       4.683 -18.361  49.347  1.00 97.38           C  
ATOM   3002  C   ILE A 204       4.509 -19.838  49.758  1.00100.32           C  
ATOM   3003  O   ILE A 204       5.017 -20.251  50.806  1.00 97.71           O  
ATOM   3004  CB  ILE A 204       6.061 -18.064  48.657  1.00 98.90           C  
ATOM   3005  CG1 ILE A 204       6.140 -18.664  47.245  1.00100.28           C  
ATOM   3006  CG2 ILE A 204       7.269 -18.482  49.512  1.00 96.03           C  
ATOM   3007  CD1 ILE A 204       6.947 -17.863  46.242  1.00108.71           C  
ATOM   3008  H   ILE A 204       5.213 -16.894  50.798  1.00 97.55           H  
ATOM   3009  HA  ILE A 204       3.926 -18.162  48.589  1.00 97.38           H  
ATOM   3010  HB  ILE A 204       6.113 -16.980  48.560  1.00 98.90           H  
ATOM   3011 HG12 ILE A 204       5.124 -18.757  46.862  1.00100.28           H  
ATOM   3012 HG13 ILE A 204       6.590 -19.654  47.325  1.00100.28           H  
ATOM   3013 HG21 ILE A 204       7.208 -17.999  50.487  1.00 96.03           H  
ATOM   3014 HG22 ILE A 204       7.265 -19.564  49.642  1.00 96.03           H  
ATOM   3015 HG23 ILE A 204       8.190 -18.179  49.013  1.00 96.03           H  
ATOM   3016 HD11 ILE A 204       6.517 -16.866  46.143  1.00108.71           H  
ATOM   3017 HD12 ILE A 204       7.978 -17.782  46.587  1.00108.71           H  
ATOM   3018 HD13 ILE A 204       6.926 -18.365  45.275  1.00108.71           H  
ATOM   3019  N   SER A 205       3.766 -20.615  48.952  1.00 98.00           N  
ATOM   3020  CA  SER A 205       3.565 -22.038  49.228  1.00 96.54           C  
ATOM   3021  C   SER A 205       4.785 -22.839  48.752  1.00 98.26           C  
ATOM   3022  O   SER A 205       5.543 -22.359  47.906  1.00 98.43           O  
ATOM   3023  CB  SER A 205       2.286 -22.549  48.563  1.00102.42           C  
ATOM   3024  OG  SER A 205       2.355 -22.581  47.146  1.00110.13           O  
ATOM   3025  H   SER A 205       3.335 -20.207  48.135  1.00 98.00           H  
ATOM   3026  HA  SER A 205       3.455 -22.172  50.304  1.00 96.54           H  
ATOM   3027  HB2 SER A 205       1.463 -21.896  48.853  1.00102.42           H  
ATOM   3028  HB3 SER A 205       2.092 -23.560  48.921  1.00102.42           H  
ATOM   3029  HG  SER A 205       2.526 -21.686  46.843  1.00110.13           H  
ATOM   3030  N   ILE A 206       4.976 -24.055  49.292  1.00 92.65           N  
ATOM   3031  CA  ILE A 206       6.054 -24.958  48.882  1.00 89.94           C  
ATOM   3032  C   ILE A 206       5.862 -25.286  47.398  1.00 95.72           C  
ATOM   3033  O   ILE A 206       6.833 -25.271  46.642  1.00 94.84           O  
ATOM   3034  CB  ILE A 206       6.115 -26.196  49.807  1.00 91.05           C  
ATOM   3035  CG1 ILE A 206       6.935 -25.858  51.052  1.00 89.17           C  
ATOM   3036  CG2 ILE A 206       6.690 -27.429  49.111  1.00 90.92           C  
ATOM   3037  CD1 ILE A 206       6.232 -26.134  52.332  1.00 98.77           C  
ATOM   3038  H   ILE A 206       4.344 -24.362  50.018  1.00 92.65           H  
ATOM   3039  HA  ILE A 206       7.030 -24.485  48.990  1.00 89.94           H  
ATOM   3040  HB  ILE A 206       5.092 -26.448  50.087  1.00 91.05           H  
ATOM   3041 HG12 ILE A 206       7.185 -24.798  51.020  1.00 89.17           H  
ATOM   3042 HG13 ILE A 206       7.851 -26.448  51.030  1.00 89.17           H  
ATOM   3043 HG21 ILE A 206       6.091 -27.662  48.230  1.00 90.92           H  
ATOM   3044 HG22 ILE A 206       7.718 -27.229  48.809  1.00 90.92           H  
ATOM   3045 HG23 ILE A 206       6.671 -28.276  49.797  1.00 90.92           H  
ATOM   3046 HD11 ILE A 206       5.311 -25.552  52.374  1.00 98.77           H  
ATOM   3047 HD12 ILE A 206       5.994 -27.196  52.394  1.00 98.77           H  
ATOM   3048 HD13 ILE A 206       6.875 -25.857  53.167  1.00 98.77           H  
ATOM   3049  N   ALA A 207       4.589 -25.482  46.978  1.00 94.34           N  
ATOM   3050  CA  ALA A 207       4.193 -25.716  45.593  1.00 95.82           C  
ATOM   3051  C   ALA A 207       4.715 -24.576  44.703  1.00 99.30           C  
ATOM   3052  O   ALA A 207       5.389 -24.854  43.708  1.00 98.77           O  
ATOM   3053  CB  ALA A 207       2.679 -25.814  45.498  1.00 99.55           C  
ATOM   3054  H   ALA A 207       3.859 -25.465  47.676  1.00 94.34           H  
ATOM   3055  HA  ALA A 207       4.625 -26.655  45.248  1.00 95.82           H  
ATOM   3056  HB1 ALA A 207       2.328 -26.635  46.123  1.00 99.55           H  
ATOM   3057  HB2 ALA A 207       2.232 -24.881  45.840  1.00 99.55           H  
ATOM   3058  HB3 ALA A 207       2.391 -25.996  44.463  1.00 99.55           H  
ATOM   3059  N   GLU A 208       4.463 -23.302  45.106  1.00 95.68           N  
ATOM   3060  CA  GLU A 208       4.911 -22.091  44.405  1.00 95.80           C  
ATOM   3061  C   GLU A 208       6.441 -22.020  44.337  1.00 97.13           C  
ATOM   3062  O   GLU A 208       6.982 -21.724  43.274  1.00 97.52           O  
ATOM   3063  CB  GLU A 208       4.405 -20.825  45.119  1.00  0.00           C  
ATOM   3064  CG  GLU A 208       2.923 -20.530  44.830  1.00  0.00           C  
ATOM   3065  CD  GLU A 208       2.605 -20.284  43.349  1.00  0.00           C  
ATOM   3066  OE1 GLU A 208       1.597 -20.722  42.799  1.00  0.00           O  
ATOM   3067  OE2 GLU A 208       3.529 -19.531  42.680  1.00  0.00           O1-
ATOM   3068  H   GLU A 208       3.926 -23.179  45.953  1.00 95.68           H  
ATOM   3069  HA  GLU A 208       4.501 -22.141  43.396  1.00 95.80           H  
ATOM   3070  HB2 GLU A 208       5.002 -19.974  44.786  1.00  0.00           H  
ATOM   3071  HB3 GLU A 208       4.531 -20.956  46.194  1.00  0.00           H  
ATOM   3072  HG2 GLU A 208       2.634 -19.641  45.392  1.00  0.00           H  
ATOM   3073  HG3 GLU A 208       2.333 -21.382  45.168  1.00  0.00           H  
ATOM   3074  N   LEU A 209       7.134 -22.333  45.455  1.00 90.73           N  
ATOM   3075  CA  LEU A 209       8.599 -22.354  45.539  1.00 87.75           C  
ATOM   3076  C   LEU A 209       9.196 -23.373  44.566  1.00 90.62           C  
ATOM   3077  O   LEU A 209      10.244 -23.115  43.972  1.00 89.44           O  
ATOM   3078  CB  LEU A 209       9.052 -22.703  46.964  1.00 85.31           C  
ATOM   3079  CG  LEU A 209       9.027 -21.592  48.017  1.00 89.70           C  
ATOM   3080  CD1 LEU A 209       9.165 -22.179  49.417  1.00 88.05           C  
ATOM   3081  CD2 LEU A 209      10.141 -20.589  47.787  1.00 90.65           C  
ATOM   3082  H   LEU A 209       6.610 -22.567  46.286  1.00 90.73           H  
ATOM   3083  HA  LEU A 209       8.954 -21.358  45.273  1.00 87.75           H  
ATOM   3084  HB2 LEU A 209      10.078 -23.065  46.899  1.00 85.31           H  
ATOM   3085  HB3 LEU A 209       8.406 -23.504  47.323  1.00 85.31           H  
ATOM   3086  HG  LEU A 209       8.069 -21.080  47.927  1.00 89.70           H  
ATOM   3087 HD11 LEU A 209       8.357 -22.889  49.594  1.00 88.05           H  
ATOM   3088 HD12 LEU A 209      10.124 -22.690  49.504  1.00 88.05           H  
ATOM   3089 HD13 LEU A 209       9.112 -21.378  50.154  1.00 88.05           H  
ATOM   3090 HD21 LEU A 209      11.105 -21.090  47.875  1.00 90.65           H  
ATOM   3091 HD22 LEU A 209      10.044 -20.160  46.790  1.00 90.65           H  
ATOM   3092 HD23 LEU A 209      10.075 -19.796  48.532  1.00 90.65           H  
ATOM   3093  N   MET A 210       8.506 -24.516  44.385  1.00 87.29           N  
ATOM   3094  CA  MET A 210       8.916 -25.605  43.500  1.00 86.47           C  
ATOM   3095  C   MET A 210       8.903 -25.245  42.001  1.00 94.17           C  
ATOM   3096  O   MET A 210       9.389 -26.041  41.185  1.00 94.74           O  
ATOM   3097  CB  MET A 210       8.106 -26.864  43.776  1.00 88.54           C  
ATOM   3098  CG  MET A 210       8.579 -27.590  45.001  1.00 88.67           C  
ATOM   3099  SD  MET A 210       7.850 -29.221  45.216  1.00 92.49           S  
ATOM   3100  CE  MET A 210       8.576 -30.084  43.804  1.00 89.61           C  
ATOM   3101  H   MET A 210       7.643 -24.629  44.898  1.00 87.29           H  
ATOM   3102  HA  MET A 210       9.962 -25.798  43.737  1.00 86.47           H  
ATOM   3103  HB2 MET A 210       8.192 -27.531  42.918  1.00 88.54           H  
ATOM   3104  HB3 MET A 210       7.062 -26.585  43.916  1.00 88.54           H  
ATOM   3105  HG2 MET A 210       8.331 -26.986  45.874  1.00 88.67           H  
ATOM   3106  HG3 MET A 210       9.661 -27.705  44.935  1.00 88.67           H  
ATOM   3107  HE1 MET A 210       8.279 -29.586  42.881  1.00 89.61           H  
ATOM   3108  HE2 MET A 210       9.663 -30.071  43.890  1.00 89.61           H  
ATOM   3109  HE3 MET A 210       8.225 -31.116  43.789  1.00 89.61           H  
ATOM   3110  N   GLU A 211       8.394 -24.037  41.646  1.00 91.57           N  
ATOM   3111  CA  GLU A 211       8.416 -23.524  40.280  1.00 93.40           C  
ATOM   3112  C   GLU A 211       9.834 -23.033  39.995  1.00 95.10           C  
ATOM   3113  O   GLU A 211      10.249 -23.003  38.836  1.00 96.30           O  
ATOM   3114  CB  GLU A 211       7.417 -22.379  40.105  1.00 97.63           C  
ATOM   3115  CG  GLU A 211       5.964 -22.815  40.061  1.00111.05           C  
ATOM   3116  CD  GLU A 211       4.945 -21.690  40.113  1.00134.08           C  
ATOM   3117  OE1 GLU A 211       5.203 -20.608  39.537  1.00126.39           O  
ATOM   3118  OE2 GLU A 211       3.888 -21.889  40.754  1.00131.74           O1-
ATOM   3119  H   GLU A 211       7.978 -23.463  42.366  1.00 91.57           H  
ATOM   3120  HA  GLU A 211       8.131 -24.312  39.583  1.00 93.40           H  
ATOM   3121  HB2 GLU A 211       7.647 -21.866  39.171  1.00 97.63           H  
ATOM   3122  HB3 GLU A 211       7.540 -21.689  40.939  1.00 97.63           H  
ATOM   3123  HG2 GLU A 211       5.784 -23.472  40.912  1.00111.05           H  
ATOM   3124  HG3 GLU A 211       5.807 -23.369  39.135  1.00111.05           H  
ATOM   3125  N   ASP A 212      10.569 -22.651  41.069  1.00 88.25           N  
ATOM   3126  CA  ASP A 212      11.962 -22.217  41.043  1.00 85.77           C  
ATOM   3127  C   ASP A 212      12.840 -23.413  41.396  1.00 87.97           C  
ATOM   3128  O   ASP A 212      13.657 -23.816  40.573  1.00 88.22           O  
ATOM   3129  CB  ASP A 212      12.211 -21.064  42.030  1.00 85.90           C  
ATOM   3130  CG  ASP A 212      11.605 -19.745  41.624  1.00 91.64           C  
ATOM   3131  OD1 ASP A 212      11.877 -19.292  40.492  1.00 93.68           O  
ATOM   3132  OD2 ASP A 212      10.912 -19.134  42.459  1.00 94.00           O1-
ATOM   3133  H   ASP A 212      10.110 -22.669  41.969  1.00 88.25           H  
ATOM   3134  HA  ASP A 212      12.205 -21.846  40.047  1.00 85.77           H  
ATOM   3135  HB2 ASP A 212      13.288 -20.927  42.127  1.00 85.90           H  
ATOM   3136  HB3 ASP A 212      11.792 -21.347  42.996  1.00 85.90           H  
ATOM   3137  N   ILE A 213      12.657 -23.992  42.604  1.00 82.92           N  
ATOM   3138  CA  ILE A 213      13.418 -25.155  43.086  1.00 80.73           C  
ATOM   3139  C   ILE A 213      12.694 -26.443  42.659  1.00 87.75           C  
ATOM   3140  O   ILE A 213      11.793 -26.916  43.350  1.00 87.99           O  
ATOM   3141  CB  ILE A 213      13.707 -25.069  44.617  1.00 81.04           C  
ATOM   3142  CG1 ILE A 213      14.421 -23.736  44.980  1.00 81.29           C  
ATOM   3143  CG2 ILE A 213      14.514 -26.276  45.102  1.00 78.04           C  
ATOM   3144  CD1 ILE A 213      14.069 -23.142  46.332  1.00 89.17           C  
ATOM   3145  H   ILE A 213      11.953 -23.601  43.214  1.00 82.92           H  
ATOM   3146  HA  ILE A 213      14.405 -25.165  42.624  1.00 80.73           H  
ATOM   3147  HB  ILE A 213      12.747 -25.085  45.133  1.00 81.04           H  
ATOM   3148 HG12 ILE A 213      14.166 -23.002  44.216  1.00 81.29           H  
ATOM   3149 HG13 ILE A 213      15.496 -23.918  44.965  1.00 81.29           H  
ATOM   3150 HG21 ILE A 213      13.972 -27.193  44.868  1.00 78.04           H  
ATOM   3151 HG22 ILE A 213      15.483 -26.289  44.603  1.00 78.04           H  
ATOM   3152 HG23 ILE A 213      14.661 -26.205  46.180  1.00 78.04           H  
ATOM   3153 HD11 ILE A 213      12.997 -22.949  46.376  1.00 89.17           H  
ATOM   3154 HD12 ILE A 213      14.345 -23.843  47.120  1.00 89.17           H  
ATOM   3155 HD13 ILE A 213      14.612 -22.207  46.471  1.00 89.17           H  
ATOM   3156  N   GLU A 214      13.081 -26.982  41.492  1.00 85.83           N  
ATOM   3157  CA  GLU A 214      12.504 -28.191  40.886  1.00 86.81           C  
ATOM   3158  C   GLU A 214      12.762 -29.469  41.686  1.00 88.87           C  
ATOM   3159  O   GLU A 214      11.978 -30.413  41.609  1.00 89.27           O  
ATOM   3160  CB  GLU A 214      13.017 -28.366  39.451  1.00 89.68           C  
ATOM   3161  CG  GLU A 214      12.392 -27.393  38.464  1.00102.09           C  
ATOM   3162  CD  GLU A 214      12.779 -27.582  37.010  1.00116.15           C  
ATOM   3163  OE1 GLU A 214      13.300 -28.666  36.655  1.00112.71           O  
ATOM   3164  OE2 GLU A 214      12.548 -26.636  36.222  1.00101.52           O1-
ATOM   3165  H   GLU A 214      13.827 -26.521  40.991  1.00 85.83           H  
ATOM   3166  HA  GLU A 214      11.425 -28.038  40.886  1.00 86.81           H  
ATOM   3167  HB2 GLU A 214      12.792 -29.381  39.125  1.00 89.68           H  
ATOM   3168  HB3 GLU A 214      14.096 -28.215  39.449  1.00 89.68           H  
ATOM   3169  HG2 GLU A 214      12.684 -26.385  38.759  1.00102.09           H  
ATOM   3170  HG3 GLU A 214      11.309 -27.493  38.537  1.00102.09           H  
ATOM   3171  N   GLY A 215      13.860 -29.486  42.428  1.00 83.38           N  
ATOM   3172  CA  GLY A 215      14.269 -30.622  43.238  1.00 81.36           C  
ATOM   3173  C   GLY A 215      15.770 -30.675  43.446  1.00 82.72           C  
ATOM   3174  O   GLY A 215      16.471 -29.709  43.131  1.00 81.33           O  
ATOM   3175  H   GLY A 215      14.446 -28.663  42.431  1.00 83.38           H  
ATOM   3176  HA2 GLY A 215      13.952 -31.539  42.740  1.00 81.36           H  
ATOM   3177  HA3 GLY A 215      13.783 -30.551  44.211  1.00 81.36           H  
ATOM   3178  N   PRO A 216      16.306 -31.796  43.977  1.00 78.20           N  
ATOM   3179  CA  PRO A 216      17.762 -31.886  44.169  1.00 76.36           C  
ATOM   3180  C   PRO A 216      18.524 -31.913  42.854  1.00 82.60           C  
ATOM   3181  O   PRO A 216      18.020 -32.413  41.847  1.00 84.80           O  
ATOM   3182  CB  PRO A 216      17.955 -33.200  44.930  1.00 76.72           C  
ATOM   3183  CG  PRO A 216      16.612 -33.587  45.396  1.00 82.29           C  
ATOM   3184  CD  PRO A 216      15.637 -33.030  44.421  1.00 80.05           C  
ATOM   3185  HA  PRO A 216      18.148 -31.016  44.701  1.00 76.36           H  
ATOM   3186  HB2 PRO A 216      18.625 -33.054  45.777  1.00 76.72           H  
ATOM   3187  HB3 PRO A 216      18.364 -33.965  44.271  1.00 76.72           H  
ATOM   3188  HG2 PRO A 216      16.427 -33.175  46.388  1.00 82.29           H  
ATOM   3189  HG3 PRO A 216      16.527 -34.673  45.432  1.00 82.29           H  
ATOM   3190  HD2 PRO A 216      15.478 -33.714  43.588  1.00 80.05           H  
ATOM   3191  HD3 PRO A 216      14.682 -32.811  44.899  1.00 80.05           H  
ATOM   3192  N   ASP A 217      19.731 -31.356  42.874  1.00 78.25           N  
ATOM   3193  CA  ASP A 217      20.634 -31.327  41.738  1.00 79.29           C  
ATOM   3194  C   ASP A 217      21.954 -31.899  42.244  1.00 83.37           C  
ATOM   3195  O   ASP A 217      22.632 -31.265  43.056  1.00 82.36           O  
ATOM   3196  CB  ASP A 217      20.790 -29.891  41.218  1.00 82.00           C  
ATOM   3197  CG  ASP A 217      21.541 -29.778  39.914  1.00 93.33           C  
ATOM   3198  OD1 ASP A 217      21.664 -30.798  39.212  1.00 95.09           O  
ATOM   3199  OD2 ASP A 217      21.979 -28.662  39.581  1.00 98.66           O1-
ATOM   3200  H   ASP A 217      20.039 -30.926  43.734  1.00 78.25           H  
ATOM   3201  HA  ASP A 217      20.260 -31.912  40.898  1.00 79.29           H  
ATOM   3202  HB2 ASP A 217      21.325 -29.312  41.971  1.00 82.00           H  
ATOM   3203  HB3 ASP A 217      19.795 -29.470  41.076  1.00 82.00           H  
ATOM   3204  N   PHE A 218      22.270 -33.139  41.852  1.00 80.77           N  
ATOM   3205  CA  PHE A 218      23.474 -33.817  42.331  1.00 79.13           C  
ATOM   3206  C   PHE A 218      24.720 -33.477  41.533  1.00 83.78           C  
ATOM   3207  O   PHE A 218      24.614 -33.318  40.317  1.00 84.94           O  
ATOM   3208  CB  PHE A 218      23.261 -35.340  42.372  1.00 81.20           C  
ATOM   3209  CG  PHE A 218      22.033 -35.753  43.143  1.00 82.43           C  
ATOM   3210  CD1 PHE A 218      21.989 -35.639  44.524  1.00 83.34           C  
ATOM   3211  CD2 PHE A 218      20.910 -36.234  42.485  1.00 86.68           C  
ATOM   3212  CE1 PHE A 218      20.850 -36.009  45.238  1.00 84.25           C  
ATOM   3213  CE2 PHE A 218      19.770 -36.616  43.202  1.00 89.55           C  
ATOM   3214  CZ  PHE A 218      19.746 -36.496  44.573  1.00 85.53           C  
ATOM   3215  H   PHE A 218      21.660 -33.620  41.207  1.00 80.77           H  
ATOM   3216  HA  PHE A 218      23.646 -33.447  43.342  1.00 79.13           H  
ATOM   3217  HB2 PHE A 218      24.133 -35.798  42.839  1.00 81.20           H  
ATOM   3218  HB3 PHE A 218      23.165 -35.703  41.349  1.00 81.20           H  
ATOM   3219  HD1 PHE A 218      22.849 -35.258  45.054  1.00 83.34           H  
ATOM   3220  HD2 PHE A 218      20.916 -36.315  41.408  1.00 86.68           H  
ATOM   3221  HE1 PHE A 218      20.833 -35.914  46.314  1.00 84.25           H  
ATOM   3222  HE2 PHE A 218      18.909 -37.005  42.679  1.00 89.55           H  
ATOM   3223  HZ  PHE A 218      18.864 -36.783  45.126  1.00 85.53           H  
ATOM   3224  N   PRO A 219      25.921 -33.423  42.166  1.00 80.30           N  
ATOM   3225  CA  PRO A 219      27.150 -33.165  41.387  1.00 81.53           C  
ATOM   3226  C   PRO A 219      27.468 -34.287  40.399  1.00 88.47           C  
ATOM   3227  O   PRO A 219      28.090 -34.052  39.358  1.00 89.95           O  
ATOM   3228  CB  PRO A 219      28.237 -33.035  42.462  1.00 81.37           C  
ATOM   3229  CG  PRO A 219      27.712 -33.764  43.641  1.00 84.02           C  
ATOM   3230  CD  PRO A 219      26.223 -33.597  43.603  1.00 80.06           C  
ATOM   3231  HA  PRO A 219      27.059 -32.278  40.761  1.00 81.53           H  
ATOM   3232  HB2 PRO A 219      28.408 -31.987  42.707  1.00 81.37           H  
ATOM   3233  HB3 PRO A 219      29.169 -33.485  42.119  1.00 81.37           H  
ATOM   3234  HG2 PRO A 219      28.117 -33.339  44.560  1.00 84.02           H  
ATOM   3235  HG3 PRO A 219      27.976 -34.820  43.581  1.00 84.02           H  
ATOM   3236  HD2 PRO A 219      25.723 -34.481  44.000  1.00 80.06           H  
ATOM   3237  HD3 PRO A 219      25.917 -32.720  44.173  1.00 80.06           H  
ATOM   3238  N   THR A 220      26.990 -35.505  40.726  1.00 85.52           N  
ATOM   3239  CA  THR A 220      27.130 -36.750  39.971  1.00 87.23           C  
ATOM   3240  C   THR A 220      26.102 -36.839  38.839  1.00 94.03           C  
ATOM   3241  O   THR A 220      26.093 -37.830  38.111  1.00 95.56           O  
ATOM   3242  CB  THR A 220      26.965 -37.938  40.942  1.00 97.05           C  
ATOM   3243  OG1 THR A 220      25.738 -37.772  41.662  1.00 96.46           O  
ATOM   3244  CG2 THR A 220      28.141 -38.075  41.918  1.00 94.08           C  
ATOM   3245  H   THR A 220      26.475 -35.564  41.593  1.00 85.52           H  
ATOM   3246  HA  THR A 220      28.118 -36.776  39.512  1.00 87.23           H  
ATOM   3247  HB  THR A 220      26.946 -38.856  40.355  1.00 97.05           H  
ATOM   3248 HG21 THR A 220      29.067 -38.199  41.356  1.00 94.08           H  
ATOM   3249 HG22 THR A 220      28.208 -37.179  42.535  1.00 94.08           H  
ATOM   3250 HG23 THR A 220      27.984 -38.944  42.556  1.00 94.08           H  
ATOM   3251  HG1 THR A 220      25.638 -38.529  42.244  1.00 96.46           H  
ATOM   3252  N   ALA A 221      25.245 -35.799  38.698  1.00 91.65           N  
ATOM   3253  CA  ALA A 221      24.152 -35.650  37.726  1.00 94.29           C  
ATOM   3254  C   ALA A 221      23.134 -36.799  37.833  1.00 98.78           C  
ATOM   3255  O   ALA A 221      22.601 -37.030  38.915  1.00 97.49           O  
ATOM   3256  CB  ALA A 221      24.696 -35.494  36.307  1.00 97.47           C  
ATOM   3257  H   ALA A 221      25.373 -35.030  39.341  1.00 91.65           H  
ATOM   3258  HA  ALA A 221      23.614 -34.734  37.969  1.00 94.29           H  
ATOM   3259  HB1 ALA A 221      25.366 -34.635  36.267  1.00 97.47           H  
ATOM   3260  HB2 ALA A 221      25.243 -36.394  36.026  1.00 97.47           H  
ATOM   3261  HB3 ALA A 221      23.868 -35.341  35.615  1.00 97.47           H  
ATOM   3262  N   GLY A 222      22.903 -37.513  36.741  1.00 96.79           N  
ATOM   3263  CA  GLY A 222      21.980 -38.636  36.718  1.00 97.54           C  
ATOM   3264  C   GLY A 222      20.539 -38.228  36.527  1.00102.08           C  
ATOM   3265  O   GLY A 222      20.256 -37.167  35.960  1.00102.96           O  
ATOM   3266  H   GLY A 222      23.388 -37.267  35.890  1.00 96.79           H  
ATOM   3267  HA2 GLY A 222      22.064 -39.171  37.664  1.00 97.54           H  
ATOM   3268  HA3 GLY A 222      22.262 -39.298  35.899  1.00 97.54           H  
ATOM   3269  N   LEU A 223      19.622 -39.081  37.007  1.00 98.17           N  
ATOM   3270  CA  LEU A 223      18.178 -38.887  36.884  1.00 99.59           C  
ATOM   3271  C   LEU A 223      17.411 -39.097  38.192  1.00100.31           C  
ATOM   3272  O   LEU A 223      17.809 -39.923  39.017  1.00 98.30           O  
ATOM   3273  CB  LEU A 223      17.611 -39.847  35.823  1.00103.18           C  
ATOM   3274  CG  LEU A 223      17.972 -39.577  34.364  1.00111.05           C  
ATOM   3275  CD1 LEU A 223      19.140 -40.437  33.919  1.00111.76           C  
ATOM   3276  CD2 LEU A 223      16.800 -39.847  33.472  1.00116.43           C  
ATOM   3277  H   LEU A 223      19.949 -39.909  37.483  1.00 98.17           H  
ATOM   3278  HA  LEU A 223      18.040 -37.845  36.594  1.00 99.59           H  
ATOM   3279  HB2 LEU A 223      16.524 -39.816  35.902  1.00103.18           H  
ATOM   3280  HB3 LEU A 223      17.964 -40.849  36.067  1.00103.18           H  
ATOM   3281  HG  LEU A 223      18.255 -38.527  34.289  1.00111.05           H  
ATOM   3282 HD11 LEU A 223      20.000 -40.241  34.559  1.00111.76           H  
ATOM   3283 HD12 LEU A 223      18.865 -41.489  33.992  1.00111.76           H  
ATOM   3284 HD13 LEU A 223      19.394 -40.198  32.886  1.00111.76           H  
ATOM   3285 HD21 LEU A 223      16.519 -40.897  33.549  1.00116.43           H  
ATOM   3286 HD22 LEU A 223      15.960 -39.223  33.777  1.00116.43           H  
ATOM   3287 HD23 LEU A 223      17.068 -39.618  32.441  1.00116.43           H  
ATOM   3288  N   ILE A 224      16.293 -38.363  38.355  1.00 95.96           N  
ATOM   3289  CA  ILE A 224      15.362 -38.484  39.478  1.00 94.27           C  
ATOM   3290  C   ILE A 224      14.038 -38.999  38.902  1.00101.96           C  
ATOM   3291  O   ILE A 224      13.564 -38.470  37.890  1.00104.60           O  
ATOM   3292  CB  ILE A 224      15.199 -37.164  40.275  1.00 95.19           C  
ATOM   3293  CG1 ILE A 224      16.424 -36.927  41.166  1.00 92.47           C  
ATOM   3294  CG2 ILE A 224      13.925 -37.182  41.125  1.00 95.49           C  
ATOM   3295  CD1 ILE A 224      16.552 -35.520  41.723  1.00 95.86           C  
ATOM   3296  H   ILE A 224      16.081 -37.675  37.647  1.00 95.96           H  
ATOM   3297  HA  ILE A 224      15.752 -39.185  40.216  1.00 94.27           H  
ATOM   3298  HB  ILE A 224      15.116 -36.347  39.558  1.00 95.19           H  
ATOM   3299 HG12 ILE A 224      17.316 -37.140  40.577  1.00 92.47           H  
ATOM   3300 HG13 ILE A 224      16.370 -37.619  42.006  1.00 92.47           H  
ATOM   3301 HG21 ILE A 224      13.060 -37.335  40.480  1.00 95.49           H  
ATOM   3302 HG22 ILE A 224      13.984 -37.992  41.852  1.00 95.49           H  
ATOM   3303 HG23 ILE A 224      13.824 -36.231  41.648  1.00 95.49           H  
ATOM   3304 HD11 ILE A 224      16.608 -34.807  40.900  1.00 95.86           H  
ATOM   3305 HD12 ILE A 224      15.683 -35.293  42.341  1.00 95.86           H  
ATOM   3306 HD13 ILE A 224      17.456 -35.449  42.327  1.00 95.86           H  
ATOM   3307  N   LEU A 225      13.453 -40.038  39.528  1.00 97.90           N  
ATOM   3308  CA  LEU A 225      12.204 -40.634  39.062  1.00 99.89           C  
ATOM   3309  C   LEU A 225      10.968 -40.050  39.761  1.00103.40           C  
ATOM   3310  O   LEU A 225      10.683 -40.380  40.916  1.00102.22           O  
ATOM   3311  CB  LEU A 225      12.267 -42.165  39.167  1.00100.35           C  
ATOM   3312  CG  LEU A 225      13.318 -42.848  38.286  1.00105.14           C  
ATOM   3313  CD1 LEU A 225      13.772 -44.140  38.889  1.00104.80           C  
ATOM   3314  CD2 LEU A 225      12.803 -43.085  36.892  1.00111.18           C  
ATOM   3315  H   LEU A 225      13.895 -40.420  40.352  1.00 97.90           H  
ATOM   3316  HA  LEU A 225      12.090 -40.374  38.010  1.00 99.89           H  
ATOM   3317  HB2 LEU A 225      11.290 -42.560  38.890  1.00100.35           H  
ATOM   3318  HB3 LEU A 225      12.482 -42.421  40.204  1.00100.35           H  
ATOM   3319  HG  LEU A 225      14.171 -42.172  38.225  1.00105.14           H  
ATOM   3320 HD11 LEU A 225      14.170 -43.955  39.887  1.00104.80           H  
ATOM   3321 HD12 LEU A 225      12.928 -44.826  38.956  1.00104.80           H  
ATOM   3322 HD13 LEU A 225      14.549 -44.580  38.264  1.00104.80           H  
ATOM   3323 HD21 LEU A 225      11.948 -43.760  36.930  1.00111.18           H  
ATOM   3324 HD22 LEU A 225      12.497 -42.136  36.452  1.00111.18           H  
ATOM   3325 HD23 LEU A 225      13.591 -43.530  36.284  1.00111.18           H  
ATOM   3326  N   GLY A 226      10.282 -39.148  39.058  1.00100.69           N  
ATOM   3327  CA  GLY A 226       9.077 -38.474  39.537  1.00100.74           C  
ATOM   3328  C   GLY A 226       9.292 -37.327  40.511  1.00100.38           C  
ATOM   3329  O   GLY A 226      10.306 -37.279  41.214  1.00 96.83           O  
ATOM   3330  H   GLY A 226      10.617 -38.915  38.134  1.00100.69           H  
ATOM   3331  HA2 GLY A 226       8.454 -39.219  40.032  1.00100.74           H  
ATOM   3332  HA3 GLY A 226       8.550 -38.079  38.669  1.00100.74           H  
ATOM   3333  N   LYS A 227       8.310 -36.396  40.564  1.00 96.98           N  
ATOM   3334  CA  LYS A 227       8.298 -35.224  41.454  1.00 94.03           C  
ATOM   3335  C   LYS A 227       7.638 -35.559  42.803  1.00 96.04           C  
ATOM   3336  O   LYS A 227       7.742 -34.772  43.745  1.00 94.41           O  
ATOM   3337  CB  LYS A 227       7.521 -34.059  40.819  1.00  0.00           C  
ATOM   3338  CG  LYS A 227       8.391 -33.233  39.862  1.00  0.00           C  
ATOM   3339  CD  LYS A 227       7.576 -32.081  39.248  1.00  0.00           C  
ATOM   3340  CE  LYS A 227       8.455 -31.076  38.491  1.00  0.00           C  
ATOM   3341  NZ  LYS A 227       9.230 -30.223  39.409  1.00  0.00           N1+
ATOM   3342  H   LYS A 227       7.523 -36.516  39.943  1.00 96.98           H  
ATOM   3343  HA  LYS A 227       9.337 -34.936  41.612  1.00 94.03           H  
ATOM   3344  HB2 LYS A 227       7.157 -33.406  41.613  1.00  0.00           H  
ATOM   3345  HB3 LYS A 227       6.675 -34.463  40.264  1.00  0.00           H  
ATOM   3346  HG2 LYS A 227       8.757 -33.879  39.063  1.00  0.00           H  
ATOM   3347  HG3 LYS A 227       9.236 -32.820  40.412  1.00  0.00           H  
ATOM   3348  HD2 LYS A 227       7.055 -31.556  40.048  1.00  0.00           H  
ATOM   3349  HD3 LYS A 227       6.848 -32.499  38.553  1.00  0.00           H  
ATOM   3350  HE2 LYS A 227       7.816 -30.443  37.875  1.00  0.00           H  
ATOM   3351  HE3 LYS A 227       9.146 -31.624  37.851  1.00  0.00           H  
ATOM   3352  HZ1 LYS A 227       8.597 -29.709  40.007  1.00  0.00           H  
ATOM   3353  HZ2 LYS A 227       9.834 -30.799  39.976  1.00  0.00           H  
ATOM   3354  HZ3 LYS A 227       9.788 -29.573  38.874  1.00  0.00           H  
ATOM   3355  N   SER A 228       6.982 -36.732  42.892  1.00 92.82           N  
ATOM   3356  CA  SER A 228       6.284 -37.238  44.079  1.00 91.99           C  
ATOM   3357  C   SER A 228       7.179 -37.294  45.324  1.00 91.61           C  
ATOM   3358  O   SER A 228       6.819 -36.728  46.360  1.00 90.45           O  
ATOM   3359  CB  SER A 228       5.685 -38.612  43.792  1.00 98.35           C  
ATOM   3360  OG  SER A 228       4.936 -38.605  42.586  1.00112.41           O  
ATOM   3361  H   SER A 228       6.970 -37.315  42.068  1.00 92.82           H  
ATOM   3362  HA  SER A 228       5.486 -36.529  44.301  1.00 91.99           H  
ATOM   3363  HB2 SER A 228       5.029 -38.893  44.616  1.00 98.35           H  
ATOM   3364  HB3 SER A 228       6.491 -39.340  43.705  1.00 98.35           H  
ATOM   3365  HG  SER A 228       4.582 -39.488  42.459  1.00112.41           H  
ATOM   3366  N   GLY A 229       8.340 -37.946  45.196  1.00 85.43           N  
ATOM   3367  CA  GLY A 229       9.314 -38.094  46.273  1.00 81.46           C  
ATOM   3368  C   GLY A 229       9.823 -36.767  46.782  1.00 82.01           C  
ATOM   3369  O   GLY A 229       9.897 -36.555  47.993  1.00 78.99           O  
ATOM   3370  H   GLY A 229       8.556 -38.361  44.301  1.00 85.43           H  
ATOM   3371  HA2 GLY A 229      10.160 -38.673  45.902  1.00 81.46           H  
ATOM   3372  HA3 GLY A 229       8.843 -38.627  47.099  1.00 81.46           H  
ATOM   3373  N   ILE A 230      10.135 -35.859  45.840  1.00 79.94           N  
ATOM   3374  CA  ILE A 230      10.623 -34.489  46.070  1.00 79.05           C  
ATOM   3375  C   ILE A 230       9.590 -33.657  46.862  1.00 83.90           C  
ATOM   3376  O   ILE A 230       9.945 -33.054  47.878  1.00 81.58           O  
ATOM   3377  CB  ILE A 230      11.007 -33.818  44.710  1.00 83.17           C  
ATOM   3378  CG1 ILE A 230      12.156 -34.578  43.994  1.00 83.29           C  
ATOM   3379  CG2 ILE A 230      11.335 -32.335  44.876  1.00 81.42           C  
ATOM   3380  CD1 ILE A 230      12.210 -34.359  42.513  1.00 92.01           C  
ATOM   3381  H   ILE A 230      10.023 -36.146  44.878  1.00 79.94           H  
ATOM   3382  HA  ILE A 230      11.524 -34.533  46.682  1.00 79.05           H  
ATOM   3383  HB  ILE A 230      10.128 -33.883  44.069  1.00 83.17           H  
ATOM   3384 HG12 ILE A 230      12.026 -35.645  44.177  1.00 83.29           H  
ATOM   3385 HG13 ILE A 230      13.102 -34.249  44.423  1.00 83.29           H  
ATOM   3386 HG21 ILE A 230      10.488 -31.825  45.334  1.00 81.42           H  
ATOM   3387 HG22 ILE A 230      12.213 -32.226  45.513  1.00 81.42           H  
ATOM   3388 HG23 ILE A 230      11.539 -31.896  43.899  1.00 81.42           H  
ATOM   3389 HD11 ILE A 230      11.271 -34.683  42.063  1.00 92.01           H  
ATOM   3390 HD12 ILE A 230      12.365 -33.300  42.308  1.00 92.01           H  
ATOM   3391 HD13 ILE A 230      13.033 -34.935  42.090  1.00 92.01           H  
ATOM   3392  N   ARG A 231       8.323 -33.627  46.388  1.00 83.61           N  
ATOM   3393  CA  ARG A 231       7.213 -32.889  47.007  1.00 85.04           C  
ATOM   3394  C   ARG A 231       7.055 -33.215  48.483  1.00 89.06           C  
ATOM   3395  O   ARG A 231       6.930 -32.288  49.281  1.00 88.29           O  
ATOM   3396  CB  ARG A 231       5.882 -33.138  46.271  1.00 88.39           C  
ATOM   3397  CG  ARG A 231       5.627 -32.194  45.105  1.00 98.97           C  
ATOM   3398  CD  ARG A 231       4.251 -32.411  44.502  1.00102.88           C  
ATOM   3399  NE  ARG A 231       4.306 -32.489  43.041  1.00104.85           N  
ATOM   3400  CZ  ARG A 231       4.170 -33.611  42.342  1.00117.30           C  
ATOM   3401  NH1 ARG A 231       3.954 -34.767  42.960  1.00107.19           N  
ATOM   3402  NH2 ARG A 231       4.232 -33.585  41.018  1.00101.64           N1+
ATOM   3403  H   ARG A 231       8.126 -34.150  45.547  1.00 83.61           H  
ATOM   3404  HA  ARG A 231       7.468 -31.833  46.920  1.00 85.04           H  
ATOM   3405  HB2 ARG A 231       5.069 -33.023  46.988  1.00 88.39           H  
ATOM   3406  HB3 ARG A 231       5.889 -34.159  45.889  1.00 88.39           H  
ATOM   3407  HG2 ARG A 231       6.381 -32.368  44.337  1.00 98.97           H  
ATOM   3408  HG3 ARG A 231       5.700 -31.166  45.460  1.00 98.97           H  
ATOM   3409  HD2 ARG A 231       3.605 -31.580  44.787  1.00102.88           H  
ATOM   3410  HD3 ARG A 231       3.838 -33.342  44.890  1.00102.88           H  
ATOM   3411  HE  ARG A 231       4.458 -31.631  42.529  1.00104.85           H  
ATOM   3412 HH11 ARG A 231       3.905 -34.799  43.968  1.00107.19           H  
ATOM   3413 HH12 ARG A 231       3.839 -35.614  42.422  1.00107.19           H  
ATOM   3414 HH21 ARG A 231       4.116 -34.438  40.490  1.00101.64           H  
ATOM   3415 HH22 ARG A 231       4.396 -32.712  40.537  1.00101.64           H  
ATOM   3416  N   ARG A 232       7.075 -34.526  48.847  1.00 86.22           N  
ATOM   3417  CA  ARG A 232       6.939 -34.985  50.234  1.00 85.17           C  
ATOM   3418  C   ARG A 232       8.111 -34.479  51.078  1.00 86.21           C  
ATOM   3419  O   ARG A 232       7.890 -33.935  52.165  1.00 85.39           O  
ATOM   3420  CB  ARG A 232       6.808 -36.514  50.297  1.00 86.28           C  
ATOM   3421  CG  ARG A 232       6.580 -37.064  51.713  1.00 98.89           C  
ATOM   3422  CD  ARG A 232       6.060 -38.489  51.715  1.00115.67           C  
ATOM   3423  NE  ARG A 232       7.002 -39.457  51.138  1.00129.44           N  
ATOM   3424  CZ  ARG A 232       6.882 -40.011  49.932  1.00147.25           C  
ATOM   3425  NH1 ARG A 232       5.853 -39.702  49.149  1.00135.76           N  
ATOM   3426  NH2 ARG A 232       7.791 -40.877  49.500  1.00133.48           N1+
ATOM   3427  H   ARG A 232       7.190 -35.221  48.123  1.00 86.22           H  
ATOM   3428  HA  ARG A 232       6.023 -34.568  50.652  1.00 85.17           H  
ATOM   3429  HB2 ARG A 232       7.724 -36.953  49.902  1.00 86.28           H  
ATOM   3430  HB3 ARG A 232       5.965 -36.812  49.674  1.00 86.28           H  
ATOM   3431  HG2 ARG A 232       5.855 -36.428  52.221  1.00 98.89           H  
ATOM   3432  HG3 ARG A 232       7.527 -37.038  52.253  1.00 98.89           H  
ATOM   3433  HD2 ARG A 232       5.136 -38.520  51.137  1.00115.67           H  
ATOM   3434  HD3 ARG A 232       5.854 -38.780  52.745  1.00115.67           H  
ATOM   3435  HE  ARG A 232       7.800 -39.723  51.697  1.00129.44           H  
ATOM   3436 HH11 ARG A 232       5.156 -39.044  49.467  1.00135.76           H  
ATOM   3437 HH12 ARG A 232       5.769 -40.125  48.236  1.00135.76           H  
ATOM   3438 HH21 ARG A 232       7.697 -41.294  48.585  1.00133.48           H  
ATOM   3439 HH22 ARG A 232       8.577 -41.119  50.087  1.00133.48           H  
ATOM   3440  N   ALA A 233       9.346 -34.623  50.554  1.00 80.69           N  
ATOM   3441  CA  ALA A 233      10.565 -34.180  51.221  1.00 78.01           C  
ATOM   3442  C   ALA A 233      10.555 -32.660  51.475  1.00 82.00           C  
ATOM   3443  O   ALA A 233      11.070 -32.211  52.499  1.00 80.41           O  
ATOM   3444  CB  ALA A 233      11.780 -34.573  50.394  1.00 77.64           C  
ATOM   3445  H   ALA A 233       9.431 -35.062  49.649  1.00 80.69           H  
ATOM   3446  HA  ALA A 233      10.616 -34.673  52.192  1.00 78.01           H  
ATOM   3447  HB1 ALA A 233      11.790 -35.654  50.255  1.00 77.64           H  
ATOM   3448  HB2 ALA A 233      11.732 -34.082  49.422  1.00 77.64           H  
ATOM   3449  HB3 ALA A 233      12.688 -34.265  50.913  1.00 77.64           H  
ATOM   3450  N   TYR A 234       9.935 -31.881  50.571  1.00 79.44           N  
ATOM   3451  CA  TYR A 234       9.879 -30.425  50.707  1.00 78.99           C  
ATOM   3452  C   TYR A 234       8.807 -29.937  51.671  1.00 82.70           C  
ATOM   3453  O   TYR A 234       9.027 -28.947  52.363  1.00 81.78           O  
ATOM   3454  CB  TYR A 234       9.740 -29.747  49.341  1.00 81.38           C  
ATOM   3455  CG  TYR A 234      10.990 -29.788  48.484  1.00 81.27           C  
ATOM   3456  CD1 TYR A 234      12.202 -30.248  48.997  1.00 80.32           C  
ATOM   3457  CD2 TYR A 234      10.967 -29.350  47.165  1.00 83.51           C  
ATOM   3458  CE1 TYR A 234      13.352 -30.288  48.211  1.00 79.69           C  
ATOM   3459  CE2 TYR A 234      12.119 -29.353  46.380  1.00 83.50           C  
ATOM   3460  CZ  TYR A 234      13.305 -29.839  46.902  1.00 87.38           C  
ATOM   3461  OH  TYR A 234      14.436 -29.861  46.129  1.00 86.11           O  
ATOM   3462  H   TYR A 234       9.494 -32.315  49.773  1.00 79.44           H  
ATOM   3463  HA  TYR A 234      10.832 -30.134  51.150  1.00 78.99           H  
ATOM   3464  HB2 TYR A 234       9.475 -28.703  49.506  1.00 81.38           H  
ATOM   3465  HB3 TYR A 234       8.938 -30.244  48.795  1.00 81.38           H  
ATOM   3466  HD1 TYR A 234      12.251 -30.580  50.024  1.00 80.32           H  
ATOM   3467  HD2 TYR A 234      10.038 -29.000  46.740  1.00 83.51           H  
ATOM   3468  HE1 TYR A 234      14.276 -30.668  48.621  1.00 79.69           H  
ATOM   3469  HE2 TYR A 234      12.086 -28.977  45.368  1.00 83.50           H  
ATOM   3470  HH  TYR A 234      15.260 -29.767  46.613  1.00 86.11           H  
ATOM   3471  N   GLU A 235       7.660 -30.617  51.706  1.00 80.13           N  
ATOM   3472  CA  GLU A 235       6.539 -30.279  52.580  1.00 81.26           C  
ATOM   3473  C   GLU A 235       6.795 -30.678  54.039  1.00 83.75           C  
ATOM   3474  O   GLU A 235       6.396 -29.945  54.950  1.00 84.85           O  
ATOM   3475  CB  GLU A 235       5.248 -30.978  52.106  1.00 85.08           C  
ATOM   3476  CG  GLU A 235       4.655 -30.479  50.804  1.00 97.02           C  
ATOM   3477  CD  GLU A 235       3.815 -29.219  50.863  1.00125.65           C  
ATOM   3478  OE1 GLU A 235       3.714 -28.592  51.944  1.00121.16           O  
ATOM   3479  OE2 GLU A 235       3.250 -28.859  49.806  1.00124.81           O1-
ATOM   3480  H   GLU A 235       7.561 -31.413  51.092  1.00 80.13           H  
ATOM   3481  HA  GLU A 235       6.427 -29.196  52.528  1.00 81.26           H  
ATOM   3482  HB2 GLU A 235       4.496 -30.850  52.884  1.00 85.08           H  
ATOM   3483  HB3 GLU A 235       5.469 -32.038  51.986  1.00 85.08           H  
ATOM   3484  HG2 GLU A 235       4.026 -31.274  50.404  1.00 97.02           H  
ATOM   3485  HG3 GLU A 235       5.481 -30.290  50.118  1.00 97.02           H  
ATOM   3486  N   THR A 236       7.406 -31.856  54.263  1.00 77.05           N  
ATOM   3487  CA  THR A 236       7.615 -32.401  55.609  1.00 74.88           C  
ATOM   3488  C   THR A 236       9.064 -32.431  56.117  1.00 76.00           C  
ATOM   3489  O   THR A 236       9.260 -32.577  57.329  1.00 75.04           O  
ATOM   3490  CB  THR A 236       7.022 -33.809  55.704  1.00 80.03           C  
ATOM   3491  OG1 THR A 236       7.772 -34.701  54.873  1.00 77.45           O  
ATOM   3492  CG2 THR A 236       5.552 -33.850  55.333  1.00 81.68           C  
ATOM   3493  H   THR A 236       7.735 -32.388  53.470  1.00 77.05           H  
ATOM   3494  HA  THR A 236       7.101 -31.695  56.261  1.00 74.88           H  
ATOM   3495  HB  THR A 236       7.090 -34.125  56.745  1.00 80.03           H  
ATOM   3496 HG21 THR A 236       4.995 -33.174  55.981  1.00 81.68           H  
ATOM   3497 HG22 THR A 236       5.430 -33.540  54.295  1.00 81.68           H  
ATOM   3498 HG23 THR A 236       5.174 -34.865  55.456  1.00 81.68           H  
ATOM   3499  HG1 THR A 236       7.690 -34.393  53.968  1.00 77.45           H  
ATOM   3500  N   GLY A 237      10.046 -32.363  55.212  1.00 69.98           N  
ATOM   3501  CA  GLY A 237      11.454 -32.456  55.573  1.00 66.84           C  
ATOM   3502  C   GLY A 237      11.969 -33.863  55.378  1.00 70.30           C  
ATOM   3503  O   GLY A 237      13.176 -34.090  55.304  1.00 67.69           O  
ATOM   3504  H   GLY A 237       9.802 -32.242  54.239  1.00 69.98           H  
ATOM   3505  HA2 GLY A 237      11.574 -32.174  56.619  1.00 66.84           H  
ATOM   3506  HA3 GLY A 237      12.029 -31.775  54.945  1.00 66.84           H  
ATOM   3507  N   ARG A 238      11.038 -34.818  55.284  1.00 70.14           N  
ATOM   3508  CA  ARG A 238      11.308 -36.243  55.105  1.00 70.11           C  
ATOM   3509  C   ARG A 238      10.598 -36.765  53.853  1.00 78.10           C  
ATOM   3510  O   ARG A 238       9.414 -36.461  53.613  1.00 78.81           O  
ATOM   3511  CB  ARG A 238      10.861 -37.077  56.325  1.00 68.28           C  
ATOM   3512  CG  ARG A 238      11.084 -36.455  57.699  1.00 76.71           C  
ATOM   3513  CD  ARG A 238      12.175 -37.128  58.498  1.00 88.48           C  
ATOM   3514  NE  ARG A 238      11.780 -38.438  59.017  1.00102.00           N  
ATOM   3515  CZ  ARG A 238      12.143 -39.603  58.486  1.00115.16           C  
ATOM   3516  NH1 ARG A 238      12.914 -39.638  57.405  1.00 94.91           N  
ATOM   3517  NH2 ARG A 238      11.736 -40.742  59.034  1.00107.64           N1+
ATOM   3518  H   ARG A 238      10.071 -34.532  55.341  1.00 70.14           H  
ATOM   3519  HA  ARG A 238      12.387 -36.351  54.996  1.00 70.11           H  
ATOM   3520  HB2 ARG A 238      11.406 -38.021  56.297  1.00 68.28           H  
ATOM   3521  HB3 ARG A 238       9.794 -37.271  56.219  1.00 68.28           H  
ATOM   3522  HG2 ARG A 238      10.153 -36.522  58.262  1.00 76.71           H  
ATOM   3523  HG3 ARG A 238      11.353 -35.407  57.563  1.00 76.71           H  
ATOM   3524  HD2 ARG A 238      12.436 -36.486  59.339  1.00 88.48           H  
ATOM   3525  HD3 ARG A 238      13.046 -37.257  57.856  1.00 88.48           H  
ATOM   3526  HE  ARG A 238      11.190 -38.459  59.836  1.00102.00           H  
ATOM   3527 HH11 ARG A 238      13.186 -40.526  57.007  1.00 94.91           H  
ATOM   3528 HH12 ARG A 238      13.229 -38.777  56.981  1.00 94.91           H  
ATOM   3529 HH21 ARG A 238      11.150 -40.726  59.856  1.00107.64           H  
ATOM   3530 HH22 ARG A 238      12.013 -41.625  58.629  1.00107.64           H  
ATOM   3531  N   GLY A 239      11.337 -37.574  53.094  1.00 75.39           N  
ATOM   3532  CA  GLY A 239      10.874 -38.214  51.870  1.00 76.87           C  
ATOM   3533  C   GLY A 239      11.950 -39.049  51.212  1.00 79.34           C  
ATOM   3534  O   GLY A 239      13.139 -38.839  51.471  1.00 77.07           O  
ATOM   3535  H   GLY A 239      12.286 -37.756  53.389  1.00 75.39           H  
ATOM   3536  HA2 GLY A 239      10.554 -37.441  51.171  1.00 76.87           H  
ATOM   3537  HA3 GLY A 239      10.029 -38.859  52.111  1.00 76.87           H  
ATOM   3538  N   SER A 240      11.535 -40.009  50.360  1.00 77.09           N  
ATOM   3539  CA  SER A 240      12.454 -40.877  49.626  1.00 76.36           C  
ATOM   3540  C   SER A 240      12.468 -40.470  48.163  1.00 81.96           C  
ATOM   3541  O   SER A 240      11.414 -40.468  47.520  1.00 83.60           O  
ATOM   3542  CB  SER A 240      12.079 -42.348  49.790  1.00 79.37           C  
ATOM   3543  OG  SER A 240      13.058 -43.196  49.211  1.00 85.86           O  
ATOM   3544  H   SER A 240      10.542 -40.134  50.223  1.00 77.09           H  
ATOM   3545  HA  SER A 240      13.457 -40.759  50.036  1.00 76.36           H  
ATOM   3546  HB2 SER A 240      11.121 -42.527  49.302  1.00 79.37           H  
ATOM   3547  HB3 SER A 240      11.994 -42.577  50.852  1.00 79.37           H  
ATOM   3548  HG  SER A 240      12.769 -44.103  49.340  1.00 85.86           H  
ATOM   3549  N   ILE A 241      13.665 -40.092  47.651  1.00 77.53           N  
ATOM   3550  CA  ILE A 241      13.873 -39.675  46.261  1.00 78.95           C  
ATOM   3551  C   ILE A 241      14.632 -40.766  45.461  1.00 84.53           C  
ATOM   3552  O   ILE A 241      15.780 -41.084  45.778  1.00 82.18           O  
ATOM   3553  CB  ILE A 241      14.518 -38.265  46.158  1.00 80.42           C  
ATOM   3554  CG1 ILE A 241      13.613 -37.210  46.830  1.00 80.32           C  
ATOM   3555  CG2 ILE A 241      14.823 -37.890  44.690  1.00 82.70           C  
ATOM   3556  CD1 ILE A 241      14.244 -35.879  47.110  1.00 80.17           C  
ATOM   3557  H   ILE A 241      14.465 -40.098  48.267  1.00 77.53           H  
ATOM   3558  HA  ILE A 241      12.895 -39.572  45.791  1.00 78.95           H  
ATOM   3559  HB  ILE A 241      15.470 -38.287  46.689  1.00 80.42           H  
ATOM   3560 HG12 ILE A 241      13.270 -37.622  47.779  1.00 80.32           H  
ATOM   3561 HG13 ILE A 241      12.757 -37.041  46.177  1.00 80.32           H  
ATOM   3562 HG21 ILE A 241      15.488 -38.636  44.255  1.00 82.70           H  
ATOM   3563 HG22 ILE A 241      13.893 -37.857  44.123  1.00 82.70           H  
ATOM   3564 HG23 ILE A 241      15.303 -36.912  44.657  1.00 82.70           H  
ATOM   3565 HD11 ILE A 241      15.106 -36.016  47.763  1.00 80.17           H  
ATOM   3566 HD12 ILE A 241      14.567 -35.425  46.173  1.00 80.17           H  
ATOM   3567 HD13 ILE A 241      13.518 -35.228  47.598  1.00 80.17           H  
ATOM   3568  N   GLN A 242      13.976 -41.313  44.418  1.00 83.26           N  
ATOM   3569  CA  GLN A 242      14.529 -42.350  43.563  1.00 83.91           C  
ATOM   3570  C   GLN A 242      15.549 -41.797  42.576  1.00 88.99           C  
ATOM   3571  O   GLN A 242      15.182 -41.009  41.699  1.00 89.97           O  
ATOM   3572  CB  GLN A 242      13.388 -43.072  42.840  1.00 87.91           C  
ATOM   3573  CG  GLN A 242      13.432 -44.595  42.947  1.00 92.80           C  
ATOM   3574  CD  GLN A 242      13.698 -45.145  44.330  1.00100.50           C  
ATOM   3575  OE1 GLN A 242      14.658 -45.893  44.533  1.00 95.89           O  
ATOM   3576  NE2 GLN A 242      12.853 -44.808  45.303  1.00 86.26           N  
ATOM   3577  H   GLN A 242      13.043 -40.982  44.219  1.00 83.26           H  
ATOM   3578  HA  GLN A 242      15.066 -43.063  44.189  1.00 83.91           H  
ATOM   3579  HB2 GLN A 242      13.430 -42.804  41.784  1.00 87.91           H  
ATOM   3580  HB3 GLN A 242      12.445 -42.728  43.265  1.00 87.91           H  
ATOM   3581  HG2 GLN A 242      14.220 -44.955  42.286  1.00 92.80           H  
ATOM   3582  HG3 GLN A 242      12.470 -44.983  42.611  1.00 92.80           H  
ATOM   3583 HE21 GLN A 242      12.989 -45.167  46.237  1.00 86.26           H  
ATOM   3584 HE22 GLN A 242      12.076 -44.194  45.107  1.00 86.26           H  
ATOM   3585  N   MET A 243      16.839 -42.182  42.744  1.00 84.92           N  
ATOM   3586  CA  MET A 243      17.938 -41.760  41.862  1.00 85.20           C  
ATOM   3587  C   MET A 243      18.273 -42.920  40.933  1.00 92.48           C  
ATOM   3588  O   MET A 243      18.472 -44.040  41.405  1.00 92.59           O  
ATOM   3589  CB  MET A 243      19.218 -41.378  42.642  1.00 84.92           C  
ATOM   3590  CG  MET A 243      19.041 -40.333  43.731  1.00 86.77           C  
ATOM   3591  SD  MET A 243      20.581 -40.057  44.648  1.00 88.00           S  
ATOM   3592  CE  MET A 243      20.656 -41.592  45.609  1.00 84.38           C  
ATOM   3593  H   MET A 243      17.057 -42.793  43.518  1.00 84.92           H  
ATOM   3594  HA  MET A 243      17.607 -40.876  41.317  1.00 85.20           H  
ATOM   3595  HB2 MET A 243      19.945 -40.995  41.925  1.00 84.92           H  
ATOM   3596  HB3 MET A 243      19.609 -42.283  43.107  1.00 84.92           H  
ATOM   3597  HG2 MET A 243      18.272 -40.672  44.425  1.00 86.77           H  
ATOM   3598  HG3 MET A 243      18.729 -39.394  43.273  1.00 86.77           H  
ATOM   3599  HE1 MET A 243      19.772 -41.668  46.242  1.00 84.38           H  
ATOM   3600  HE2 MET A 243      20.692 -42.444  44.930  1.00 84.38           H  
ATOM   3601  HE3 MET A 243      21.550 -41.587  46.233  1.00 84.38           H  
ATOM   3602  N   ARG A 244      18.367 -42.650  39.627  1.00 91.10           N  
ATOM   3603  CA  ARG A 244      18.688 -43.653  38.617  1.00 93.02           C  
ATOM   3604  C   ARG A 244      19.865 -43.198  37.758  1.00 98.68           C  
ATOM   3605  O   ARG A 244      19.955 -42.021  37.401  1.00 98.44           O  
ATOM   3606  CB  ARG A 244      17.450 -43.934  37.747  1.00 94.76           C  
ATOM   3607  CG  ARG A 244      17.670 -44.976  36.663  1.00105.72           C  
ATOM   3608  CD  ARG A 244      16.451 -45.165  35.798  1.00113.92           C  
ATOM   3609  NE  ARG A 244      15.569 -46.186  36.352  1.00121.91           N  
ATOM   3610  CZ  ARG A 244      14.340 -46.429  35.915  1.00140.33           C  
ATOM   3611  NH1 ARG A 244      13.830 -45.718  34.917  1.00129.35           N  
ATOM   3612  NH2 ARG A 244      13.609 -47.383  36.472  1.00130.29           N1+
ATOM   3613  H   ARG A 244      18.207 -41.700  39.323  1.00 91.10           H  
ATOM   3614  HA  ARG A 244      18.979 -44.576  39.118  1.00 93.02           H  
ATOM   3615  HB2 ARG A 244      17.151 -43.002  37.268  1.00 94.76           H  
ATOM   3616  HB3 ARG A 244      16.648 -44.282  38.397  1.00 94.76           H  
ATOM   3617  HG2 ARG A 244      17.916 -45.927  37.135  1.00105.72           H  
ATOM   3618  HG3 ARG A 244      18.501 -44.657  36.034  1.00105.72           H  
ATOM   3619  HD2 ARG A 244      16.766 -45.470  34.800  1.00113.92           H  
ATOM   3620  HD3 ARG A 244      15.909 -44.222  35.736  1.00113.92           H  
ATOM   3621  HE  ARG A 244      15.916 -46.745  37.118  1.00121.91           H  
ATOM   3622 HH11 ARG A 244      12.893 -45.907  34.590  1.00129.35           H  
ATOM   3623 HH12 ARG A 244      14.379 -44.988  34.485  1.00129.35           H  
ATOM   3624 HH21 ARG A 244      13.987 -47.930  37.232  1.00130.29           H  
ATOM   3625 HH22 ARG A 244      12.674 -47.563  36.137  1.00130.29           H  
ATOM   3626  N   SER A 245      20.753 -44.143  37.415  1.00 80.45           N  
ATOM   3627  CA  SER A 245      21.910 -43.928  36.548  1.00 79.95           C  
ATOM   3628  C   SER A 245      21.487 -43.576  35.118  1.00 88.50           C  
ATOM   3629  O   SER A 245      20.433 -44.021  34.662  1.00 90.21           O  
ATOM   3630  CB  SER A 245      22.756 -45.195  36.473  1.00 80.63           C  
ATOM   3631  OG  SER A 245      23.406 -45.475  37.697  1.00 85.57           O  
ATOM   3632  H   SER A 245      20.612 -45.073  37.783  1.00 80.45           H  
ATOM   3633  HA  SER A 245      22.477 -43.102  36.978  1.00 79.95           H  
ATOM   3634  HB2 SER A 245      23.510 -45.069  35.696  1.00 80.63           H  
ATOM   3635  HB3 SER A 245      22.109 -46.035  36.219  1.00 80.63           H  
ATOM   3636  HG  SER A 245      22.727 -45.595  38.365  1.00 85.57           H  
ATOM   3637  N   ARG A 246      22.330 -42.820  34.396  1.00 86.69           N  
ATOM   3638  CA  ARG A 246      22.078 -42.532  32.993  1.00 88.72           C  
ATOM   3639  C   ARG A 246      22.708 -43.680  32.213  1.00 95.43           C  
ATOM   3640  O   ARG A 246      23.932 -43.850  32.223  1.00 94.90           O  
ATOM   3641  CB  ARG A 246      22.651 -41.174  32.559  1.00 88.97           C  
ATOM   3642  CG  ARG A 246      22.265 -40.801  31.129  1.00 98.69           C  
ATOM   3643  CD  ARG A 246      22.543 -39.357  30.788  1.00109.68           C  
ATOM   3644  NE  ARG A 246      21.733 -38.439  31.592  1.00116.70           N  
ATOM   3645  CZ  ARG A 246      20.547 -37.958  31.230  1.00128.94           C  
ATOM   3646  NH1 ARG A 246      20.010 -38.301  30.064  1.00112.15           N  
ATOM   3647  NH2 ARG A 246      19.892 -37.126  32.027  1.00117.51           N1+
ATOM   3648  H   ARG A 246      23.157 -42.443  34.837  1.00 86.69           H  
ATOM   3649  HA  ARG A 246      21.007 -42.457  32.803  1.00 88.72           H  
ATOM   3650  HB2 ARG A 246      23.738 -41.216  32.627  1.00 88.97           H  
ATOM   3651  HB3 ARG A 246      22.275 -40.405  33.234  1.00 88.97           H  
ATOM   3652  HG2 ARG A 246      21.199 -40.987  31.000  1.00 98.69           H  
ATOM   3653  HG3 ARG A 246      22.830 -41.432  30.443  1.00 98.69           H  
ATOM   3654  HD2 ARG A 246      22.318 -39.194  29.734  1.00109.68           H  
ATOM   3655  HD3 ARG A 246      23.597 -39.149  30.971  1.00109.68           H  
ATOM   3656  HE  ARG A 246      22.102 -38.150  32.487  1.00116.70           H  
ATOM   3657 HH11 ARG A 246      19.111 -37.928  29.793  1.00112.15           H  
ATOM   3658 HH12 ARG A 246      20.501 -38.934  29.449  1.00112.15           H  
ATOM   3659 HH21 ARG A 246      20.291 -36.859  32.916  1.00117.51           H  
ATOM   3660 HH22 ARG A 246      18.994 -36.759  31.746  1.00117.51           H  
ATOM   3661  N   ALA A 247      21.856 -44.502  31.593  1.00 94.33           N  
ATOM   3662  CA  ALA A 247      22.289 -45.647  30.805  1.00 94.73           C  
ATOM   3663  C   ALA A 247      21.635 -45.648  29.439  1.00100.86           C  
ATOM   3664  O   ALA A 247      20.426 -45.418  29.323  1.00101.60           O  
ATOM   3665  CB  ALA A 247      21.982 -46.939  31.535  1.00 94.80           C  
ATOM   3666  H   ALA A 247      20.866 -44.320  31.675  1.00 94.33           H  
ATOM   3667  HA  ALA A 247      23.367 -45.570  30.665  1.00 94.73           H  
ATOM   3668  HB1 ALA A 247      22.481 -46.936  32.504  1.00 94.80           H  
ATOM   3669  HB2 ALA A 247      20.905 -47.027  31.681  1.00 94.80           H  
ATOM   3670  HB3 ALA A 247      22.339 -47.783  30.945  1.00 94.80           H  
ATOM   3671  N   VAL A 248      22.446 -45.896  28.405  1.00 97.96           N  
ATOM   3672  CA  VAL A 248      21.991 -45.935  27.016  1.00 99.82           C  
ATOM   3673  C   VAL A 248      22.295 -47.279  26.359  1.00103.16           C  
ATOM   3674  O   VAL A 248      23.338 -47.878  26.637  1.00102.04           O  
ATOM   3675  CB  VAL A 248      22.500 -44.739  26.163  1.00105.18           C  
ATOM   3676  CG1 VAL A 248      21.727 -43.468  26.484  1.00105.37           C  
ATOM   3677  CG2 VAL A 248      24.012 -44.527  26.310  1.00104.40           C  
ATOM   3678  H   VAL A 248      23.424 -46.065  28.593  1.00 97.96           H  
ATOM   3679  HA  VAL A 248      20.907 -45.826  27.054  1.00 99.82           H  
ATOM   3680  HB  VAL A 248      22.316 -44.988  25.118  1.00105.18           H  
ATOM   3681 HG11 VAL A 248      20.663 -43.638  26.318  1.00105.37           H  
ATOM   3682 HG12 VAL A 248      21.893 -43.195  27.526  1.00105.37           H  
ATOM   3683 HG13 VAL A 248      22.071 -42.661  25.838  1.00105.37           H  
ATOM   3684 HG21 VAL A 248      24.245 -44.274  27.344  1.00104.40           H  
ATOM   3685 HG22 VAL A 248      24.536 -45.442  26.033  1.00104.40           H  
ATOM   3686 HG23 VAL A 248      24.330 -43.714  25.657  1.00104.40           H  
ATOM   3687  N   ILE A 249      21.376 -47.751  25.495  1.00100.12           N  
ATOM   3688  CA  ILE A 249      21.538 -49.003  24.754  1.00100.37           C  
ATOM   3689  C   ILE A 249      21.974 -48.644  23.332  1.00105.61           C  
ATOM   3690  O   ILE A 249      21.167 -48.142  22.549  1.00106.94           O  
ATOM   3691  CB  ILE A 249      20.266 -49.898  24.816  1.00103.89           C  
ATOM   3692  CG1 ILE A 249      19.952 -50.301  26.273  1.00102.18           C  
ATOM   3693  CG2 ILE A 249      20.420 -51.140  23.928  1.00106.14           C  
ATOM   3694  CD1 ILE A 249      18.490 -50.389  26.602  1.00110.06           C  
ATOM   3695  H   ILE A 249      20.533 -47.214  25.351  1.00100.12           H  
ATOM   3696  HA  ILE A 249      22.309 -49.621  25.214  1.00100.37           H  
ATOM   3697  HB  ILE A 249      19.427 -49.316  24.434  1.00103.89           H  
ATOM   3698 HG12 ILE A 249      20.404 -49.562  26.934  1.00102.18           H  
ATOM   3699 HG13 ILE A 249      20.400 -51.277  26.459  1.00102.18           H  
ATOM   3700 HG21 ILE A 249      20.612 -50.831  22.901  1.00106.14           H  
ATOM   3701 HG22 ILE A 249      21.254 -51.743  24.288  1.00106.14           H  
ATOM   3702 HG23 ILE A 249      19.504 -51.729  23.965  1.00106.14           H  
ATOM   3703 HD11 ILE A 249      18.019 -49.422  26.424  1.00110.06           H  
ATOM   3704 HD12 ILE A 249      18.020 -51.144  25.971  1.00110.06           H  
ATOM   3705 HD13 ILE A 249      18.369 -50.664  27.650  1.00110.06           H  
ATOM   3706  N   GLU A 250      23.263 -48.864  23.020  1.00101.80           N  
ATOM   3707  CA  GLU A 250      23.844 -48.555  21.715  1.00104.13           C  
ATOM   3708  C   GLU A 250      23.789 -49.759  20.778  1.00110.69           C  
ATOM   3709  O   GLU A 250      23.900 -50.900  21.229  1.00109.66           O  
ATOM   3710  CB  GLU A 250      25.326 -48.121  21.864  1.00  0.00           C  
ATOM   3711  CG  GLU A 250      25.491 -46.888  22.771  1.00  0.00           C  
ATOM   3712  CD  GLU A 250      24.727 -45.669  22.255  1.00  0.00           C  
ATOM   3713  OE1 GLU A 250      25.107 -44.978  21.313  1.00  0.00           O  
ATOM   3714  OE2 GLU A 250      23.572 -45.415  22.936  1.00  0.00           O1-
ATOM   3715  H   GLU A 250      23.863 -49.265  23.727  1.00101.80           H  
ATOM   3716  HA  GLU A 250      23.255 -47.742  21.291  1.00104.13           H  
ATOM   3717  HB2 GLU A 250      25.721 -47.883  20.875  1.00  0.00           H  
ATOM   3718  HB3 GLU A 250      25.892 -48.948  22.291  1.00  0.00           H  
ATOM   3719  HG2 GLU A 250      26.550 -46.636  22.828  1.00  0.00           H  
ATOM   3720  HG3 GLU A 250      25.123 -47.135  23.766  1.00  0.00           H  
ATOM   3721  N   GLU A 251      23.577 -49.502  19.483  1.00110.92           N  
ATOM   3722  CA  GLU A 251      23.460 -50.548  18.467  1.00114.30           C  
ATOM   3723  C   GLU A 251      24.775 -50.744  17.691  1.00122.47           C  
ATOM   3724  O   GLU A 251      24.951 -50.215  16.584  1.00124.83           O  
ATOM   3725  CB  GLU A 251      22.251 -50.283  17.544  1.00117.93           C  
ATOM   3726  CG  GLU A 251      20.909 -50.209  18.265  1.00122.65           C  
ATOM   3727  CD  GLU A 251      20.396 -51.499  18.877  1.00127.56           C  
ATOM   3728  OE1 GLU A 251      20.069 -51.491  20.086  1.00106.88           O  
ATOM   3729  OE2 GLU A 251      20.307 -52.514  18.150  1.00119.28           O1-
ATOM   3730  H   GLU A 251      23.494 -48.538  19.192  1.00110.92           H  
ATOM   3731  HA  GLU A 251      23.272 -51.494  18.975  1.00114.30           H  
ATOM   3732  HB2 GLU A 251      22.200 -51.088  16.811  1.00117.93           H  
ATOM   3733  HB3 GLU A 251      22.415 -49.335  17.032  1.00117.93           H  
ATOM   3734  HG2 GLU A 251      20.165 -49.865  17.546  1.00122.65           H  
ATOM   3735  HG3 GLU A 251      21.004 -49.477  19.067  1.00122.65           H  
ATOM   3736  N   ARG A 252      25.700 -51.516  18.299  1.00119.27           N  
ATOM   3737  CA  ARG A 252      27.036 -51.795  17.770  1.00121.56           C  
ATOM   3738  C   ARG A 252      27.049 -52.813  16.600  1.00131.24           C  
ATOM   3739  O   ARG A 252      26.986 -52.397  15.437  1.00133.88           O  
ATOM   3740  CB  ARG A 252      27.936 -52.287  18.920  1.00  0.00           C  
ATOM   3741  CG  ARG A 252      29.413 -52.334  18.494  1.00  0.00           C  
ATOM   3742  CD  ARG A 252      30.349 -52.684  19.654  1.00  0.00           C  
ATOM   3743  NE  ARG A 252      30.204 -54.084  20.079  1.00  0.00           N  
ATOM   3744  CZ  ARG A 252      30.915 -54.668  21.061  1.00  0.00           C  
ATOM   3745  NH1 ARG A 252      30.713 -55.965  21.325  1.00  0.00           N  
ATOM   3746  NH2 ARG A 252      31.821 -53.985  21.778  1.00  0.00           N1+
ATOM   3747  H   ARG A 252      25.452 -51.932  19.185  1.00119.27           H  
ATOM   3748  HA  ARG A 252      27.416 -50.863  17.351  1.00121.56           H  
ATOM   3749  HB2 ARG A 252      27.841 -51.599  19.763  1.00  0.00           H  
ATOM   3750  HB3 ARG A 252      27.610 -53.278  19.241  1.00  0.00           H  
ATOM   3751  HG2 ARG A 252      29.549 -53.065  17.696  1.00  0.00           H  
ATOM   3752  HG3 ARG A 252      29.698 -51.352  18.113  1.00  0.00           H  
ATOM   3753  HD2 ARG A 252      31.376 -52.525  19.329  1.00  0.00           H  
ATOM   3754  HD3 ARG A 252      30.145 -52.023  20.496  1.00  0.00           H  
ATOM   3755  HE  ARG A 252      29.530 -54.644  19.579  1.00  0.00           H  
ATOM   3756 HH11 ARG A 252      31.242 -56.419  22.055  1.00  0.00           H  
ATOM   3757 HH12 ARG A 252      30.039 -56.489  20.787  1.00  0.00           H  
ATOM   3758 HH21 ARG A 252      32.344 -54.450  22.505  1.00  0.00           H  
ATOM   3759 HH22 ARG A 252      31.981 -53.006  21.588  1.00  0.00           H  
ATOM   3760  N   GLY A 253      27.131 -54.112  16.930  1.00128.96           N  
ATOM   3761  CA  GLY A 253      27.216 -55.242  16.002  1.00132.56           C  
ATOM   3762  C   GLY A 253      26.017 -55.516  15.116  1.00138.15           C  
ATOM   3763  O   GLY A 253      24.987 -54.840  15.210  1.00135.74           O  
ATOM   3764  H   GLY A 253      27.134 -54.332  17.916  1.00128.96           H  
ATOM   3765  HA2 GLY A 253      27.394 -56.139  16.596  1.00132.56           H  
ATOM   3766  HA3 GLY A 253      28.070 -55.063  15.349  1.00132.56           H  
ATOM   3767  N   GLY A 254      26.170 -56.534  14.263  1.00139.24           N  
ATOM   3768  CA  GLY A 254      25.182 -56.990  13.282  1.00142.36           C  
ATOM   3769  C   GLY A 254      23.848 -57.386  13.874  1.00144.28           C  
ATOM   3770  O   GLY A 254      22.838 -57.430  13.167  1.00145.37           O  
ATOM   3771  H   GLY A 254      27.047 -57.034  14.298  1.00139.24           H  
ATOM   3772  HA2 GLY A 254      25.593 -57.854  12.761  1.00142.36           H  
ATOM   3773  HA3 GLY A 254      25.012 -56.183  12.569  1.00142.36           H  
ATOM   3774  N   GLY A 255      23.875 -57.674  15.168  1.00138.21           N  
ATOM   3775  CA  GLY A 255      22.739 -58.023  16.009  1.00136.75           C  
ATOM   3776  C   GLY A 255      23.062 -57.694  17.454  1.00137.24           C  
ATOM   3777  O   GLY A 255      22.161 -57.527  18.286  1.00134.98           O  
ATOM   3778  H   GLY A 255      24.779 -57.649  15.618  1.00138.21           H  
ATOM   3779  HA2 GLY A 255      22.532 -59.089  15.916  1.00136.75           H  
ATOM   3780  HA3 GLY A 255      21.864 -57.454  15.693  1.00136.75           H  
ATOM   3781  N   ARG A 256      24.376 -57.579  17.741  1.00132.73           N  
ATOM   3782  CA  ARG A 256      24.960 -57.280  19.049  1.00128.41           C  
ATOM   3783  C   ARG A 256      24.595 -55.866  19.529  1.00128.54           C  
ATOM   3784  O   ARG A 256      24.387 -54.959  18.716  1.00128.59           O  
ATOM   3785  CB  ARG A 256      26.484 -57.500  18.976  1.00  0.00           C  
ATOM   3786  CG  ARG A 256      27.105 -57.812  20.347  1.00  0.00           C  
ATOM   3787  CD  ARG A 256      28.595 -58.140  20.205  1.00  0.00           C  
ATOM   3788  NE  ARG A 256      29.166 -58.597  21.479  1.00  0.00           N  
ATOM   3789  CZ  ARG A 256      30.470 -58.569  21.808  1.00  0.00           C  
ATOM   3790  NH1 ARG A 256      31.394 -58.038  20.991  1.00  0.00           N  
ATOM   3791  NH2 ARG A 256      30.857 -59.088  22.981  1.00  0.00           N1+
ATOM   3792  H   ARG A 256      25.021 -57.713  16.976  1.00132.73           H  
ATOM   3793  HA  ARG A 256      24.543 -57.958  19.794  1.00128.41           H  
ATOM   3794  HB2 ARG A 256      26.682 -58.350  18.322  1.00  0.00           H  
ATOM   3795  HB3 ARG A 256      26.962 -56.619  18.544  1.00  0.00           H  
ATOM   3796  HG2 ARG A 256      26.995 -56.957  21.013  1.00  0.00           H  
ATOM   3797  HG3 ARG A 256      26.593 -58.671  20.783  1.00  0.00           H  
ATOM   3798  HD2 ARG A 256      28.720 -58.933  19.466  1.00  0.00           H  
ATOM   3799  HD3 ARG A 256      29.120 -57.249  19.860  1.00  0.00           H  
ATOM   3800  HE  ARG A 256      28.519 -59.002  22.142  1.00  0.00           H  
ATOM   3801 HH11 ARG A 256      32.367 -58.033  21.263  1.00  0.00           H  
ATOM   3802 HH12 ARG A 256      31.115 -57.644  20.103  1.00  0.00           H  
ATOM   3803 HH21 ARG A 256      30.172 -59.493  23.604  1.00  0.00           H  
ATOM   3804 HH22 ARG A 256      31.832 -59.076  23.243  1.00  0.00           H  
ATOM   3805  N   GLN A 257      24.502 -55.696  20.855  1.00121.86           N  
ATOM   3806  CA  GLN A 257      24.149 -54.433  21.516  1.00118.47           C  
ATOM   3807  C   GLN A 257      24.845 -54.307  22.879  1.00119.12           C  
ATOM   3808  O   GLN A 257      25.134 -55.330  23.508  1.00118.80           O  
ATOM   3809  CB  GLN A 257      22.620 -54.284  21.646  1.00119.59           C  
ATOM   3810  CG  GLN A 257      21.899 -55.543  22.153  1.00136.16           C  
ATOM   3811  CD  GLN A 257      20.396 -55.417  22.260  1.00154.98           C  
ATOM   3812  NE2 GLN A 257      19.797 -54.353  22.044  1.00148.43           N  
ATOM   3813  OE1 GLN A 257      19.752 -56.515  22.619  1.00150.96           O  
ATOM   3814  H   GLN A 257      24.688 -56.496  21.443  1.00121.86           H  
ATOM   3815  HA  GLN A 257      24.507 -53.616  20.890  1.00118.47           H  
ATOM   3816  HB2 GLN A 257      22.218 -54.033  20.665  1.00119.59           H  
ATOM   3817  HB3 GLN A 257      22.415 -53.470  22.342  1.00119.59           H  
ATOM   3818  HG2 GLN A 257      22.290 -55.782  23.142  1.00136.16           H  
ATOM   3819  HG3 GLN A 257      22.122 -56.360  21.467  1.00136.16           H  
ATOM   3820 HE21 GLN A 257      18.793 -54.310  22.141  1.00148.43           H  
ATOM   3821 HE22 GLN A 257      20.314 -53.529  21.771  1.00148.43           H  
ATOM   3822  N   ARG A 258      25.130 -53.056  23.320  1.00113.27           N  
ATOM   3823  CA  ARG A 258      25.828 -52.766  24.583  1.00110.16           C  
ATOM   3824  C   ARG A 258      25.201 -51.637  25.394  1.00110.69           C  
ATOM   3825  O   ARG A 258      24.768 -50.631  24.826  1.00110.08           O  
ATOM   3826  CB  ARG A 258      27.320 -52.494  24.291  1.00  0.00           C  
ATOM   3827  CG  ARG A 258      27.597 -51.234  23.455  1.00  0.00           C  
ATOM   3828  CD  ARG A 258      29.104 -51.076  23.218  1.00  0.00           C  
ATOM   3829  NE  ARG A 258      29.401 -49.885  22.406  1.00  0.00           N  
ATOM   3830  CZ  ARG A 258      30.632 -49.433  22.102  1.00  0.00           C  
ATOM   3831  NH1 ARG A 258      30.758 -48.331  21.349  1.00  0.00           N  
ATOM   3832  NH2 ARG A 258      31.739 -50.058  22.535  1.00  0.00           N1+
ATOM   3833  H   ARG A 258      24.846 -52.275  22.746  1.00113.27           H  
ATOM   3834  HA  ARG A 258      25.729 -53.648  25.215  1.00110.16           H  
ATOM   3835  HB2 ARG A 258      27.849 -52.405  25.242  1.00  0.00           H  
ATOM   3836  HB3 ARG A 258      27.733 -53.358  23.768  1.00  0.00           H  
ATOM   3837  HG2 ARG A 258      27.091 -51.313  22.492  1.00  0.00           H  
ATOM   3838  HG3 ARG A 258      27.225 -50.354  23.982  1.00  0.00           H  
ATOM   3839  HD2 ARG A 258      29.608 -50.986  24.181  1.00  0.00           H  
ATOM   3840  HD3 ARG A 258      29.481 -51.961  22.703  1.00  0.00           H  
ATOM   3841  HE  ARG A 258      28.605 -49.372  22.053  1.00  0.00           H  
ATOM   3842 HH11 ARG A 258      31.677 -47.984  21.113  1.00  0.00           H  
ATOM   3843 HH12 ARG A 258      29.934 -47.851  21.017  1.00  0.00           H  
ATOM   3844 HH21 ARG A 258      32.651 -49.698  22.293  1.00  0.00           H  
ATOM   3845 HH22 ARG A 258      31.658 -50.890  23.102  1.00  0.00           H  
ATOM   3846  N   ILE A 259      25.184 -51.809  26.733  1.00105.12           N  
ATOM   3847  CA  ILE A 259      24.691 -50.826  27.708  1.00102.71           C  
ATOM   3848  C   ILE A 259      25.879 -49.949  28.120  1.00104.79           C  
ATOM   3849  O   ILE A 259      26.963 -50.469  28.402  1.00104.03           O  
ATOM   3850  CB  ILE A 259      24.003 -51.469  28.958  1.00104.66           C  
ATOM   3851  CG1 ILE A 259      22.958 -52.545  28.576  1.00106.94           C  
ATOM   3852  CG2 ILE A 259      23.371 -50.389  29.845  1.00104.22           C  
ATOM   3853  CD1 ILE A 259      22.542 -53.484  29.717  1.00112.08           C  
ATOM   3854  H   ILE A 259      25.539 -52.683  27.094  1.00105.12           H  
ATOM   3855  HA  ILE A 259      23.908 -50.233  27.236  1.00102.71           H  
ATOM   3856  HB  ILE A 259      24.785 -51.976  29.522  1.00104.66           H  
ATOM   3857 HG12 ILE A 259      23.377 -53.153  27.774  1.00106.94           H  
ATOM   3858 HG13 ILE A 259      22.065 -52.035  28.216  1.00106.94           H  
ATOM   3859 HG21 ILE A 259      24.135 -49.671  30.143  1.00104.22           H  
ATOM   3860 HG22 ILE A 259      22.587 -49.875  29.289  1.00104.22           H  
ATOM   3861 HG23 ILE A 259      22.942 -50.853  30.733  1.00104.22           H  
ATOM   3862 HD11 ILE A 259      23.420 -54.007  30.095  1.00112.08           H  
ATOM   3863 HD12 ILE A 259      22.092 -52.902  30.521  1.00112.08           H  
ATOM   3864 HD13 ILE A 259      21.819 -54.210  29.345  1.00112.08           H  
ATOM   3865  N   VAL A 260      25.680 -48.622  28.128  1.00100.51           N  
ATOM   3866  CA  VAL A 260      26.720 -47.673  28.527  1.00 99.21           C  
ATOM   3867  C   VAL A 260      26.176 -46.805  29.679  1.00101.30           C  
ATOM   3868  O   VAL A 260      25.174 -46.105  29.497  1.00101.13           O  
ATOM   3869  CB  VAL A 260      27.252 -46.822  27.330  1.00104.61           C  
ATOM   3870  CG1 VAL A 260      28.353 -45.862  27.771  1.00103.93           C  
ATOM   3871  CG2 VAL A 260      27.756 -47.707  26.199  1.00106.60           C  
ATOM   3872  H   VAL A 260      24.778 -48.264  27.848  1.00100.51           H  
ATOM   3873  HA  VAL A 260      27.591 -48.226  28.878  1.00 99.21           H  
ATOM   3874  HB  VAL A 260      26.411 -46.235  26.961  1.00104.61           H  
ATOM   3875 HG11 VAL A 260      27.975 -45.214  28.562  1.00103.93           H  
ATOM   3876 HG12 VAL A 260      29.204 -46.432  28.144  1.00103.93           H  
ATOM   3877 HG13 VAL A 260      28.666 -45.254  26.922  1.00103.93           H  
ATOM   3878 HG21 VAL A 260      28.599 -48.302  26.551  1.00106.60           H  
ATOM   3879 HG22 VAL A 260      26.955 -48.370  25.872  1.00106.60           H  
ATOM   3880 HG23 VAL A 260      28.075 -47.083  25.364  1.00106.60           H  
ATOM   3881  N   VAL A 261      26.835 -46.860  30.858  1.00 95.94           N  
ATOM   3882  CA  VAL A 261      26.455 -46.065  32.029  1.00 94.39           C  
ATOM   3883  C   VAL A 261      27.374 -44.839  32.074  1.00 99.30           C  
ATOM   3884  O   VAL A 261      28.580 -44.989  32.277  1.00 99.03           O  
ATOM   3885  CB  VAL A 261      26.463 -46.871  33.358  1.00 96.76           C  
ATOM   3886  CG1 VAL A 261      25.898 -46.041  34.502  1.00 95.70           C  
ATOM   3887  CG2 VAL A 261      25.677 -48.173  33.222  1.00 97.18           C  
ATOM   3888  H   VAL A 261      27.629 -47.480  30.936  1.00 95.94           H  
ATOM   3889  HA  VAL A 261      25.416 -45.751  31.926  1.00 94.39           H  
ATOM   3890  HB  VAL A 261      27.501 -47.117  33.582  1.00 96.76           H  
ATOM   3891 HG11 VAL A 261      26.480 -45.126  34.609  1.00 95.70           H  
ATOM   3892 HG12 VAL A 261      24.859 -45.788  34.289  1.00 95.70           H  
ATOM   3893 HG13 VAL A 261      25.950 -46.615  35.427  1.00 95.70           H  
ATOM   3894 HG21 VAL A 261      24.635 -47.946  32.997  1.00 97.18           H  
ATOM   3895 HG22 VAL A 261      26.101 -48.771  32.415  1.00 97.18           H  
ATOM   3896 HG23 VAL A 261      25.734 -48.731  34.156  1.00 97.18           H  
ATOM   3897  N   THR A 262      26.808 -43.637  31.842  1.00 96.72           N  
ATOM   3898  CA  THR A 262      27.566 -42.378  31.805  1.00 97.25           C  
ATOM   3899  C   THR A 262      27.495 -41.574  33.098  1.00 98.86           C  
ATOM   3900  O   THR A 262      28.443 -40.854  33.415  1.00 99.17           O  
ATOM   3901  CB  THR A 262      27.169 -41.525  30.600  1.00112.12           C  
ATOM   3902  OG1 THR A 262      25.741 -41.457  30.504  1.00115.01           O  
ATOM   3903  CG2 THR A 262      27.765 -42.044  29.304  1.00113.63           C  
ATOM   3904  H   THR A 262      25.811 -43.600  31.685  1.00 96.72           H  
ATOM   3905  HA  THR A 262      28.611 -42.669  31.697  1.00 97.25           H  
ATOM   3906  HB  THR A 262      27.573 -40.525  30.756  1.00112.12           H  
ATOM   3907 HG21 THR A 262      28.851 -42.075  29.390  1.00113.63           H  
ATOM   3908 HG22 THR A 262      27.387 -43.047  29.106  1.00113.63           H  
ATOM   3909 HG23 THR A 262      27.485 -41.382  28.484  1.00113.63           H  
ATOM   3910  HG1 THR A 262      25.416 -42.350  30.368  1.00115.01           H  
ATOM   3911  N   GLU A 263      26.370 -41.668  33.819  1.00 93.37           N  
ATOM   3912  CA  GLU A 263      26.138 -40.980  35.089  1.00 92.04           C  
ATOM   3913  C   GLU A 263      25.629 -42.003  36.109  1.00 93.55           C  
ATOM   3914  O   GLU A 263      24.777 -42.805  35.757  1.00 93.93           O  
ATOM   3915  CB  GLU A 263      25.110 -39.849  34.898  1.00 94.80           C  
ATOM   3916  CG  GLU A 263      25.608 -38.674  34.062  1.00101.33           C  
ATOM   3917  CD  GLU A 263      24.557 -37.844  33.345  1.00109.59           C  
ATOM   3918  OE1 GLU A 263      24.853 -37.361  32.230  1.00111.40           O  
ATOM   3919  OE2 GLU A 263      23.447 -37.660  33.892  1.00 89.95           O1-
ATOM   3920  H   GLU A 263      25.630 -42.255  33.461  1.00 93.37           H  
ATOM   3921  HA  GLU A 263      27.066 -40.535  35.449  1.00 92.04           H  
ATOM   3922  HB2 GLU A 263      24.832 -39.472  35.882  1.00 94.80           H  
ATOM   3923  HB3 GLU A 263      24.231 -40.267  34.407  1.00 94.80           H  
ATOM   3924  HG2 GLU A 263      26.285 -39.072  33.306  1.00101.33           H  
ATOM   3925  HG3 GLU A 263      26.157 -38.007  34.726  1.00101.33           H  
ATOM   3926  N   ILE A 264      26.174 -42.019  37.339  1.00 87.59           N  
ATOM   3927  CA  ILE A 264      25.744 -42.959  38.392  1.00 85.78           C  
ATOM   3928  C   ILE A 264      25.066 -42.197  39.553  1.00 89.15           C  
ATOM   3929  O   ILE A 264      25.270 -40.978  39.636  1.00 89.86           O  
ATOM   3930  CB  ILE A 264      26.867 -43.936  38.867  1.00 87.57           C  
ATOM   3931  CG1 ILE A 264      28.009 -43.212  39.624  1.00 87.40           C  
ATOM   3932  CG2 ILE A 264      27.387 -44.778  37.708  1.00 88.33           C  
ATOM   3933  CD1 ILE A 264      28.692 -44.033  40.703  1.00 88.52           C  
ATOM   3934  H   ILE A 264      26.909 -41.359  37.551  1.00 87.59           H  
ATOM   3935  HA  ILE A 264      24.999 -43.618  37.946  1.00 85.78           H  
ATOM   3936  HB  ILE A 264      26.415 -44.615  39.591  1.00 87.57           H  
ATOM   3937 HG12 ILE A 264      27.591 -42.321  40.092  1.00 87.40           H  
ATOM   3938 HG13 ILE A 264      28.764 -42.919  38.895  1.00 87.40           H  
ATOM   3939 HG21 ILE A 264      26.559 -45.322  37.254  1.00 88.33           H  
ATOM   3940 HG22 ILE A 264      27.846 -44.127  36.964  1.00 88.33           H  
ATOM   3941 HG23 ILE A 264      28.128 -45.487  38.078  1.00 88.33           H  
ATOM   3942 HD11 ILE A 264      27.956 -44.339  41.447  1.00 88.52           H  
ATOM   3943 HD12 ILE A 264      29.145 -44.917  40.255  1.00 88.52           H  
ATOM   3944 HD13 ILE A 264      29.465 -43.432  41.182  1.00 88.52           H  
ATOM   3945  N   PRO A 265      24.270 -42.844  40.460  1.00 83.51           N  
ATOM   3946  CA  PRO A 265      23.628 -42.068  41.537  1.00 83.15           C  
ATOM   3947  C   PRO A 265      24.598 -41.419  42.510  1.00 83.99           C  
ATOM   3948  O   PRO A 265      25.751 -41.842  42.634  1.00 82.26           O  
ATOM   3949  CB  PRO A 265      22.712 -43.089  42.222  1.00 85.28           C  
ATOM   3950  CG  PRO A 265      22.559 -44.207  41.231  1.00 89.40           C  
ATOM   3951  CD  PRO A 265      23.878 -44.267  40.543  1.00 84.14           C  
ATOM   3952  HA  PRO A 265      23.092 -41.208  41.136  1.00 83.15           H  
ATOM   3953  HB2 PRO A 265      21.743 -42.643  42.448  1.00 85.28           H  
ATOM   3954  HB3 PRO A 265      23.167 -43.454  43.143  1.00 85.28           H  
ATOM   3955  HG2 PRO A 265      21.762 -43.988  40.521  1.00 89.40           H  
ATOM   3956  HG3 PRO A 265      22.345 -45.147  41.739  1.00 89.40           H  
ATOM   3957  HD2 PRO A 265      24.599 -44.839  41.126  1.00 84.14           H  
ATOM   3958  HD3 PRO A 265      23.783 -44.707  39.550  1.00 84.14           H  
ATOM   3959  N   PHE A 266      24.131 -40.353  43.164  1.00 80.40           N  
ATOM   3960  CA  PHE A 266      24.895 -39.602  44.149  1.00 79.67           C  
ATOM   3961  C   PHE A 266      25.238 -40.457  45.362  1.00 82.82           C  
ATOM   3962  O   PHE A 266      24.403 -41.230  45.824  1.00 83.23           O  
ATOM   3963  CB  PHE A 266      24.122 -38.350  44.554  1.00 83.31           C  
ATOM   3964  CG  PHE A 266      24.800 -37.467  45.574  1.00 85.45           C  
ATOM   3965  CD1 PHE A 266      26.049 -36.913  45.320  1.00 88.23           C  
ATOM   3966  CD2 PHE A 266      24.179 -37.170  46.777  1.00 88.30           C  
ATOM   3967  CE1 PHE A 266      26.677 -36.109  46.267  1.00 90.34           C  
ATOM   3968  CE2 PHE A 266      24.798 -36.349  47.712  1.00 92.17           C  
ATOM   3969  CZ  PHE A 266      26.043 -35.827  47.453  1.00 90.22           C  
ATOM   3970  H   PHE A 266      23.189 -40.049  42.963  1.00 80.40           H  
ATOM   3971  HA  PHE A 266      25.840 -39.301  43.698  1.00 79.67           H  
ATOM   3972  HB2 PHE A 266      23.164 -38.666  44.968  1.00 83.31           H  
ATOM   3973  HB3 PHE A 266      23.952 -37.756  43.656  1.00 83.31           H  
ATOM   3974  HD1 PHE A 266      26.538 -37.109  44.377  1.00 88.23           H  
ATOM   3975  HD2 PHE A 266      23.203 -37.581  46.990  1.00 88.30           H  
ATOM   3976  HE1 PHE A 266      27.660 -35.708  46.070  1.00 90.34           H  
ATOM   3977  HE2 PHE A 266      24.300 -36.121  48.643  1.00 92.17           H  
ATOM   3978  HZ  PHE A 266      26.524 -35.194  48.184  1.00 90.22           H  
ATOM   3979  N   GLN A 267      26.491 -40.342  45.842  1.00 78.86           N  
ATOM   3980  CA  GLN A 267      27.073 -41.055  46.992  1.00 78.32           C  
ATOM   3981  C   GLN A 267      27.253 -42.574  46.761  1.00 82.38           C  
ATOM   3982  O   GLN A 267      27.749 -43.263  47.661  1.00 81.87           O  
ATOM   3983  CB  GLN A 267      26.319 -40.772  48.305  1.00 81.01           C  
ATOM   3984  CG  GLN A 267      26.511 -39.352  48.827  1.00 96.07           C  
ATOM   3985  CD  GLN A 267      25.655 -39.086  50.036  1.00119.96           C  
ATOM   3986  OE1 GLN A 267      24.414 -39.129  49.982  1.00117.83           O  
ATOM   3987  NE2 GLN A 267      26.306 -38.782  51.152  1.00112.64           N  
ATOM   3988  H   GLN A 267      27.099 -39.695  45.360  1.00 78.86           H  
ATOM   3989  HA  GLN A 267      28.078 -40.644  47.094  1.00 78.32           H  
ATOM   3990  HB2 GLN A 267      26.675 -41.469  49.064  1.00 81.01           H  
ATOM   3991  HB3 GLN A 267      25.255 -40.935  48.133  1.00 81.01           H  
ATOM   3992  HG2 GLN A 267      26.242 -38.647  48.041  1.00 96.07           H  
ATOM   3993  HG3 GLN A 267      27.558 -39.213  49.097  1.00 96.07           H  
ATOM   3994 HE21 GLN A 267      25.792 -38.576  51.996  1.00112.64           H  
ATOM   3995 HE22 GLN A 267      27.316 -38.757  51.157  1.00112.64           H  
ATOM   3996  N   VAL A 268      26.907 -43.083  45.554  1.00 79.61           N  
ATOM   3997  CA  VAL A 268      27.058 -44.501  45.186  1.00 79.43           C  
ATOM   3998  C   VAL A 268      28.518 -44.760  44.791  1.00 84.47           C  
ATOM   3999  O   VAL A 268      29.073 -44.008  43.988  1.00 83.48           O  
ATOM   4000  CB  VAL A 268      26.051 -44.906  44.065  1.00 83.56           C  
ATOM   4001  CG1 VAL A 268      26.486 -46.163  43.306  1.00 82.51           C  
ATOM   4002  CG2 VAL A 268      24.648 -45.075  44.630  1.00 84.92           C  
ATOM   4003  H   VAL A 268      26.522 -42.452  44.865  1.00 79.61           H  
ATOM   4004  HA  VAL A 268      26.818 -45.131  46.042  1.00 79.43           H  
ATOM   4005  HB  VAL A 268      26.042 -44.089  43.343  1.00 83.56           H  
ATOM   4006 HG11 VAL A 268      27.479 -46.008  42.885  1.00 82.51           H  
ATOM   4007 HG12 VAL A 268      26.510 -47.011  43.991  1.00 82.51           H  
ATOM   4008 HG13 VAL A 268      25.778 -46.365  42.502  1.00 82.51           H  
ATOM   4009 HG21 VAL A 268      24.644 -45.890  45.354  1.00 84.92           H  
ATOM   4010 HG22 VAL A 268      24.340 -44.152  45.120  1.00 84.92           H  
ATOM   4011 HG23 VAL A 268      23.955 -45.305  43.820  1.00 84.92           H  
ATOM   4012  N   ASN A 269      29.139 -45.808  45.365  1.00 83.24           N  
ATOM   4013  CA  ASN A 269      30.517 -46.185  45.044  1.00 83.94           C  
ATOM   4014  C   ASN A 269      30.510 -46.970  43.712  1.00 90.37           C  
ATOM   4015  O   ASN A 269      29.904 -48.053  43.627  1.00 90.35           O  
ATOM   4016  CB  ASN A 269      31.124 -47.016  46.184  1.00 84.48           C  
ATOM   4017  CG  ASN A 269      32.582 -47.383  46.009  1.00 98.30           C  
ATOM   4018  OD1 ASN A 269      33.009 -47.964  44.999  1.00 82.35           O  
ATOM   4019  ND2 ASN A 269      33.361 -47.141  47.043  1.00 93.33           N  
ATOM   4020  H   ASN A 269      28.633 -46.357  46.045  1.00 83.24           H  
ATOM   4021  HA  ASN A 269      31.136 -45.295  44.932  1.00 83.94           H  
ATOM   4022  HB2 ASN A 269      30.552 -47.940  46.269  1.00 84.48           H  
ATOM   4023  HB3 ASN A 269      31.029 -46.443  47.106  1.00 84.48           H  
ATOM   4024 HD21 ASN A 269      34.329 -47.430  47.025  1.00 93.33           H  
ATOM   4025 HD22 ASN A 269      32.991 -46.666  47.854  1.00 93.33           H  
ATOM   4026  N   LYS A 270      31.186 -46.408  42.683  1.00 87.58           N  
ATOM   4027  CA  LYS A 270      31.265 -46.966  41.332  1.00 87.96           C  
ATOM   4028  C   LYS A 270      31.837 -48.386  41.307  1.00 93.79           C  
ATOM   4029  O   LYS A 270      31.193 -49.275  40.745  1.00 94.35           O  
ATOM   4030  CB  LYS A 270      32.019 -46.017  40.383  1.00 90.78           C  
ATOM   4031  CG  LYS A 270      32.062 -46.470  38.915  1.00 98.32           C  
ATOM   4032  CD  LYS A 270      32.340 -45.337  37.904  1.00102.98           C  
ATOM   4033  CE  LYS A 270      33.707 -44.686  38.000  1.00107.92           C  
ATOM   4034  NZ  LYS A 270      34.820 -45.623  37.697  1.00112.07           N1+
ATOM   4035  H   LYS A 270      31.671 -45.540  42.860  1.00 87.58           H  
ATOM   4036  HA  LYS A 270      30.242 -47.055  40.965  1.00 87.96           H  
ATOM   4037  HB2 LYS A 270      33.045 -45.926  40.740  1.00 90.78           H  
ATOM   4038  HB3 LYS A 270      31.533 -45.042  40.422  1.00 90.78           H  
ATOM   4039  HG2 LYS A 270      31.099 -46.918  38.668  1.00 98.32           H  
ATOM   4040  HG3 LYS A 270      32.848 -47.218  38.812  1.00 98.32           H  
ATOM   4041  HD2 LYS A 270      31.589 -44.562  38.056  1.00102.98           H  
ATOM   4042  HD3 LYS A 270      32.237 -45.751  36.901  1.00102.98           H  
ATOM   4043  HE2 LYS A 270      33.840 -44.305  39.013  1.00107.92           H  
ATOM   4044  HE3 LYS A 270      33.748 -43.858  37.292  1.00107.92           H  
ATOM   4045  HZ1 LYS A 270      34.795 -46.397  38.346  1.00112.07           H  
ATOM   4046  HZ2 LYS A 270      34.720 -45.971  36.754  1.00112.07           H  
ATOM   4047  HZ3 LYS A 270      35.702 -45.138  37.785  1.00112.07           H  
ATOM   4048  N   ALA A 271      33.012 -48.605  41.943  1.00 90.74           N  
ATOM   4049  CA  ALA A 271      33.675 -49.914  42.014  1.00 91.47           C  
ATOM   4050  C   ALA A 271      32.798 -50.970  42.705  1.00 94.50           C  
ATOM   4051  O   ALA A 271      32.703 -52.096  42.219  1.00 93.70           O  
ATOM   4052  CB  ALA A 271      35.014 -49.784  42.723  1.00 92.97           C  
ATOM   4053  H   ALA A 271      33.460 -47.821  42.396  1.00 90.74           H  
ATOM   4054  HA  ALA A 271      33.842 -50.255  40.992  1.00 91.47           H  
ATOM   4055  HB1 ALA A 271      35.637 -49.063  42.194  1.00 92.97           H  
ATOM   4056  HB2 ALA A 271      34.852 -49.443  43.746  1.00 92.97           H  
ATOM   4057  HB3 ALA A 271      35.513 -50.753  42.738  1.00 92.97           H  
ATOM   4058  N   ARG A 272      32.132 -50.576  43.811  1.00 91.47           N  
ATOM   4059  CA  ARG A 272      31.224 -51.411  44.591  1.00 92.37           C  
ATOM   4060  C   ARG A 272      30.020 -51.803  43.734  1.00 97.93           C  
ATOM   4061  O   ARG A 272      29.592 -52.962  43.770  1.00 99.00           O  
ATOM   4062  CB  ARG A 272      30.760 -50.660  45.857  1.00 91.99           C  
ATOM   4063  CG  ARG A 272      30.187 -51.596  46.929  1.00104.19           C  
ATOM   4064  CD  ARG A 272      29.323 -50.987  48.049  1.00108.40           C  
ATOM   4065  NE  ARG A 272      29.746 -49.672  48.512  1.00112.14           N  
ATOM   4066  CZ  ARG A 272      30.770 -49.438  49.324  1.00126.43           C  
ATOM   4067  NH1 ARG A 272      31.094 -48.201  49.642  1.00108.06           N  
ATOM   4068  NH2 ARG A 272      31.506 -50.442  49.783  1.00118.32           N1+
ATOM   4069  H   ARG A 272      32.274 -49.626  44.124  1.00 91.47           H  
ATOM   4070  HA  ARG A 272      31.749 -52.315  44.900  1.00 92.37           H  
ATOM   4071  HB2 ARG A 272      29.990 -49.943  45.573  1.00 91.99           H  
ATOM   4072  HB3 ARG A 272      31.613 -50.129  46.279  1.00 91.99           H  
ATOM   4073  HG2 ARG A 272      31.031 -52.093  47.407  1.00104.19           H  
ATOM   4074  HG3 ARG A 272      29.573 -52.336  46.415  1.00104.19           H  
ATOM   4075  HD2 ARG A 272      29.345 -51.668  48.900  1.00108.40           H  
ATOM   4076  HD3 ARG A 272      28.301 -50.902  47.679  1.00108.40           H  
ATOM   4077  HE  ARG A 272      29.218 -48.874  48.189  1.00112.14           H  
ATOM   4078 HH11 ARG A 272      31.896 -48.024  50.230  1.00108.06           H  
ATOM   4079 HH12 ARG A 272      30.540 -47.430  49.298  1.00108.06           H  
ATOM   4080 HH21 ARG A 272      31.266 -51.394  49.545  1.00118.32           H  
ATOM   4081 HH22 ARG A 272      32.306 -50.254  50.370  1.00118.32           H  
ATOM   4082  N   MET A 273      29.477 -50.825  42.966  1.00 94.39           N  
ATOM   4083  CA  MET A 273      28.326 -51.018  42.075  1.00 94.33           C  
ATOM   4084  C   MET A 273      28.688 -52.041  40.992  1.00 98.63           C  
ATOM   4085  O   MET A 273      27.906 -52.960  40.756  1.00 99.57           O  
ATOM   4086  CB  MET A 273      27.886 -49.680  41.451  1.00 95.59           C  
ATOM   4087  CG  MET A 273      26.601 -49.769  40.648  1.00 99.50           C  
ATOM   4088  SD  MET A 273      26.408 -48.409  39.463  1.00102.98           S  
ATOM   4089  CE  MET A 273      27.618 -48.865  38.217  1.00 99.21           C  
ATOM   4090  H   MET A 273      29.891 -49.905  43.010  1.00 94.39           H  
ATOM   4091  HA  MET A 273      27.484 -51.399  42.653  1.00 94.33           H  
ATOM   4092  HB2 MET A 273      28.680 -49.332  40.790  1.00 95.59           H  
ATOM   4093  HB3 MET A 273      27.739 -48.958  42.255  1.00 95.59           H  
ATOM   4094  HG2 MET A 273      25.758 -49.750  41.339  1.00 99.50           H  
ATOM   4095  HG3 MET A 273      26.599 -50.711  40.099  1.00 99.50           H  
ATOM   4096  HE1 MET A 273      28.608 -48.909  38.671  1.00 99.21           H  
ATOM   4097  HE2 MET A 273      27.364 -49.841  37.804  1.00 99.21           H  
ATOM   4098  HE3 MET A 273      27.617 -48.122  37.420  1.00 99.21           H  
ATOM   4099  N   ILE A 274      29.896 -51.905  40.384  1.00 93.52           N  
ATOM   4100  CA  ILE A 274      30.428 -52.814  39.362  1.00 93.56           C  
ATOM   4101  C   ILE A 274      30.595 -54.225  39.945  1.00 98.07           C  
ATOM   4102  O   ILE A 274      30.143 -55.188  39.329  1.00 98.87           O  
ATOM   4103  CB  ILE A 274      31.725 -52.236  38.718  1.00 96.12           C  
ATOM   4104  CG1 ILE A 274      31.386 -51.025  37.827  1.00 95.45           C  
ATOM   4105  CG2 ILE A 274      32.496 -53.294  37.916  1.00 98.37           C  
ATOM   4106  CD1 ILE A 274      32.515 -50.026  37.648  1.00103.09           C  
ATOM   4107  H   ILE A 274      30.470 -51.120  40.656  1.00 93.52           H  
ATOM   4108  HA  ILE A 274      29.714 -52.902  38.543  1.00 93.56           H  
ATOM   4109  HB  ILE A 274      32.375 -51.912  39.531  1.00 96.12           H  
ATOM   4110 HG12 ILE A 274      30.540 -50.503  38.273  1.00 95.45           H  
ATOM   4111 HG13 ILE A 274      31.105 -51.398  36.842  1.00 95.45           H  
ATOM   4112 HG21 ILE A 274      32.745 -54.133  38.566  1.00 98.37           H  
ATOM   4113 HG22 ILE A 274      31.878 -53.645  37.090  1.00 98.37           H  
ATOM   4114 HG23 ILE A 274      33.413 -52.855  37.523  1.00 98.37           H  
ATOM   4115 HD11 ILE A 274      32.815 -49.638  38.622  1.00103.09           H  
ATOM   4116 HD12 ILE A 274      33.365 -50.519  37.176  1.00103.09           H  
ATOM   4117 HD13 ILE A 274      32.176 -49.204  37.018  1.00103.09           H  
ATOM   4118  N   GLU A 275      31.176 -54.323  41.159  1.00 95.08           N  
ATOM   4119  CA  GLU A 275      31.381 -55.566  41.910  1.00 97.43           C  
ATOM   4120  C   GLU A 275      30.049 -56.300  42.130  1.00104.03           C  
ATOM   4121  O   GLU A 275      30.007 -57.529  42.013  1.00106.00           O  
ATOM   4122  CB  GLU A 275      32.037 -55.270  43.271  1.00 98.82           C  
ATOM   4123  CG  GLU A 275      33.133 -56.246  43.676  1.00112.79           C  
ATOM   4124  CD  GLU A 275      32.843 -57.731  43.517  1.00137.10           C  
ATOM   4125  OE1 GLU A 275      32.057 -58.275  44.326  1.00137.10           O  
ATOM   4126  OE2 GLU A 275      33.396 -58.350  42.578  1.00128.77           O1-
ATOM   4127  H   GLU A 275      31.497 -53.467  41.587  1.00 95.08           H  
ATOM   4128  HA  GLU A 275      32.041 -56.205  41.324  1.00 97.43           H  
ATOM   4129  HB2 GLU A 275      31.260 -55.296  44.035  1.00 98.82           H  
ATOM   4130  HB3 GLU A 275      32.471 -54.271  43.228  1.00 98.82           H  
ATOM   4131  HG2 GLU A 275      33.357 -56.068  44.728  1.00112.79           H  
ATOM   4132  HG3 GLU A 275      34.012 -56.018  43.073  1.00112.79           H  
ATOM   4133  N   LYS A 276      28.965 -55.537  42.438  1.00100.21           N  
ATOM   4134  CA  LYS A 276      27.612 -56.061  42.662  1.00100.94           C  
ATOM   4135  C   LYS A 276      27.034 -56.649  41.378  1.00105.53           C  
ATOM   4136  O   LYS A 276      26.377 -57.687  41.438  1.00108.10           O  
ATOM   4137  CB  LYS A 276      26.662 -54.944  43.157  1.00  0.00           C  
ATOM   4138  CG  LYS A 276      25.344 -55.427  43.782  1.00  0.00           C  
ATOM   4139  CD  LYS A 276      25.555 -56.087  45.160  1.00  0.00           C  
ATOM   4140  CE  LYS A 276      24.237 -56.569  45.779  1.00  0.00           C  
ATOM   4141  NZ  LYS A 276      23.652 -57.704  45.038  1.00  0.00           N1+
ATOM   4142  H   LYS A 276      29.101 -54.539  42.518  1.00100.21           H  
ATOM   4143  HA  LYS A 276      27.692 -56.840  43.420  1.00100.94           H  
ATOM   4144  HB2 LYS A 276      26.418 -54.309  42.304  1.00  0.00           H  
ATOM   4145  HB3 LYS A 276      27.195 -54.358  43.905  1.00  0.00           H  
ATOM   4146  HG2 LYS A 276      24.883 -56.153  43.112  1.00  0.00           H  
ATOM   4147  HG3 LYS A 276      24.679 -54.571  43.902  1.00  0.00           H  
ATOM   4148  HD2 LYS A 276      26.012 -55.359  45.831  1.00  0.00           H  
ATOM   4149  HD3 LYS A 276      26.221 -56.941  45.041  1.00  0.00           H  
ATOM   4150  HE2 LYS A 276      23.525 -55.744  45.777  1.00  0.00           H  
ATOM   4151  HE3 LYS A 276      24.427 -56.882  46.806  1.00  0.00           H  
ATOM   4152  HZ1 LYS A 276      23.472 -57.425  44.085  1.00  0.00           H  
ATOM   4153  HZ2 LYS A 276      24.299 -58.480  45.046  1.00  0.00           H  
ATOM   4154  HZ3 LYS A 276      22.787 -57.981  45.477  1.00  0.00           H  
ATOM   4155  N   ILE A 277      27.306 -56.004  40.220  1.00100.23           N  
ATOM   4156  CA  ILE A 277      26.868 -56.472  38.900  1.00101.02           C  
ATOM   4157  C   ILE A 277      27.652 -57.754  38.560  1.00108.09           C  
ATOM   4158  O   ILE A 277      27.043 -58.752  38.170  1.00109.76           O  
ATOM   4159  CB  ILE A 277      27.034 -55.379  37.806  1.00102.20           C  
ATOM   4160  CG1 ILE A 277      26.232 -54.113  38.138  1.00100.87           C  
ATOM   4161  CG2 ILE A 277      26.654 -55.911  36.427  1.00104.17           C  
ATOM   4162  CD1 ILE A 277      26.869 -52.811  37.651  1.00104.84           C  
ATOM   4163  H   ILE A 277      27.842 -55.150  40.267  1.00100.23           H  
ATOM   4164  HA  ILE A 277      25.801 -56.693  38.929  1.00101.02           H  
ATOM   4165  HB  ILE A 277      28.089 -55.107  37.787  1.00102.20           H  
ATOM   4166 HG12 ILE A 277      26.123 -54.054  39.221  1.00100.87           H  
ATOM   4167 HG13 ILE A 277      25.248 -54.203  37.678  1.00100.87           H  
ATOM   4168 HG21 ILE A 277      27.262 -56.785  36.194  1.00104.17           H  
ATOM   4169 HG22 ILE A 277      25.600 -56.190  36.423  1.00104.17           H  
ATOM   4170 HG23 ILE A 277      26.828 -55.138  35.679  1.00104.17           H  
ATOM   4171 HD11 ILE A 277      27.856 -52.700  38.100  1.00104.84           H  
ATOM   4172 HD12 ILE A 277      26.964 -52.837  36.565  1.00104.84           H  
ATOM   4173 HD13 ILE A 277      26.241 -51.969  37.941  1.00104.84           H  
ATOM   4174  N   ALA A 278      28.996 -57.726  38.747  1.00104.97           N  
ATOM   4175  CA  ALA A 278      29.919 -58.842  38.504  1.00107.39           C  
ATOM   4176  C   ALA A 278      29.527 -60.084  39.303  1.00114.58           C  
ATOM   4177  O   ALA A 278      29.566 -61.198  38.771  1.00117.35           O  
ATOM   4178  CB  ALA A 278      31.337 -58.424  38.866  1.00107.42           C  
ATOM   4179  H   ALA A 278      29.396 -56.862  39.083  1.00104.97           H  
ATOM   4180  HA  ALA A 278      29.866 -59.095  37.445  1.00107.39           H  
ATOM   4181  HB1 ALA A 278      31.622 -57.555  38.273  1.00107.42           H  
ATOM   4182  HB2 ALA A 278      31.382 -58.172  39.926  1.00107.42           H  
ATOM   4183  HB3 ALA A 278      32.022 -59.246  38.658  1.00107.42           H  
ATOM   4184  N   GLU A 279      29.144 -59.873  40.580  1.00110.60           N  
ATOM   4185  CA  GLU A 279      28.702 -60.889  41.526  1.00113.00           C  
ATOM   4186  C   GLU A 279      27.451 -61.606  41.004  1.00117.56           C  
ATOM   4187  O   GLU A 279      27.420 -62.830  41.044  1.00120.87           O  
ATOM   4188  CB  GLU A 279      28.454 -60.247  42.902  1.00113.60           C  
ATOM   4189  CG  GLU A 279      28.039 -61.209  44.001  1.00131.73           C  
ATOM   4190  CD  GLU A 279      27.045 -60.603  44.971  1.00159.37           C  
ATOM   4191  OE1 GLU A 279      27.439 -60.303  46.121  1.00158.45           O  
ATOM   4192  OE2 GLU A 279      25.878 -60.395  44.568  1.00155.16           O1-
ATOM   4193  H   GLU A 279      29.166 -58.919  40.912  1.00110.60           H  
ATOM   4194  HA  GLU A 279      29.484 -61.640  41.637  1.00113.00           H  
ATOM   4195  HB2 GLU A 279      27.665 -59.503  42.790  1.00113.60           H  
ATOM   4196  HB3 GLU A 279      29.375 -59.755  43.215  1.00113.60           H  
ATOM   4197  HG2 GLU A 279      28.928 -61.508  44.556  1.00131.73           H  
ATOM   4198  HG3 GLU A 279      27.585 -62.087  43.541  1.00131.73           H  
ATOM   4199  N   LEU A 280      26.443 -60.858  40.491  1.00111.19           N  
ATOM   4200  CA  LEU A 280      25.192 -61.420  39.946  1.00112.35           C  
ATOM   4201  C   LEU A 280      25.439 -62.284  38.717  1.00116.48           C  
ATOM   4202  O   LEU A 280      24.787 -63.319  38.556  1.00119.39           O  
ATOM   4203  CB  LEU A 280      24.162 -60.325  39.618  1.00110.28           C  
ATOM   4204  CG  LEU A 280      23.591 -59.495  40.774  1.00113.53           C  
ATOM   4205  CD1 LEU A 280      22.576 -58.531  40.264  1.00112.42           C  
ATOM   4206  CD2 LEU A 280      22.927 -60.363  41.832  1.00118.64           C  
ATOM   4207  H   LEU A 280      26.555 -59.854  40.481  1.00111.19           H  
ATOM   4208  HA  LEU A 280      24.781 -62.054  40.732  1.00112.35           H  
ATOM   4209  HB2 LEU A 280      23.321 -60.811  39.123  1.00110.28           H  
ATOM   4210  HB3 LEU A 280      24.639 -59.630  38.926  1.00110.28           H  
ATOM   4211  HG  LEU A 280      24.433 -58.970  41.226  1.00113.53           H  
ATOM   4212 HD11 LEU A 280      23.032 -57.887  39.512  1.00112.42           H  
ATOM   4213 HD12 LEU A 280      21.746 -59.079  39.817  1.00112.42           H  
ATOM   4214 HD13 LEU A 280      22.207 -57.922  41.089  1.00112.42           H  
ATOM   4215 HD21 LEU A 280      22.083 -60.893  41.390  1.00118.64           H  
ATOM   4216 HD22 LEU A 280      23.649 -61.084  42.215  1.00118.64           H  
ATOM   4217 HD23 LEU A 280      22.573 -59.734  42.649  1.00118.64           H  
ATOM   4218  N   VAL A 281      26.396 -61.863  37.864  1.00110.43           N  
ATOM   4219  CA  VAL A 281      26.796 -62.573  36.645  1.00111.91           C  
ATOM   4220  C   VAL A 281      27.440 -63.927  37.003  1.00117.78           C  
ATOM   4221  O   VAL A 281      27.016 -64.954  36.463  1.00119.89           O  
ATOM   4222  CB  VAL A 281      27.694 -61.696  35.725  1.00113.71           C  
ATOM   4223  CG1 VAL A 281      28.131 -62.457  34.472  1.00116.36           C  
ATOM   4224  CG2 VAL A 281      26.984 -60.402  35.340  1.00110.41           C  
ATOM   4225  H   VAL A 281      26.870 -60.998  38.080  1.00110.43           H  
ATOM   4226  HA  VAL A 281      25.901 -62.783  36.059  1.00111.91           H  
ATOM   4227  HB  VAL A 281      28.589 -61.444  36.293  1.00113.71           H  
ATOM   4228 HG11 VAL A 281      28.660 -63.364  34.764  1.00116.36           H  
ATOM   4229 HG12 VAL A 281      27.253 -62.722  33.883  1.00116.36           H  
ATOM   4230 HG13 VAL A 281      28.791 -61.827  33.876  1.00116.36           H  
ATOM   4231 HG21 VAL A 281      26.085 -60.637  34.770  1.00110.41           H  
ATOM   4232 HG22 VAL A 281      26.710 -59.856  36.242  1.00110.41           H  
ATOM   4233 HG23 VAL A 281      27.650 -59.789  34.732  1.00110.41           H  
ATOM   4234  N   ARG A 282      28.427 -63.926  37.942  1.00113.64           N  
ATOM   4235  CA  ARG A 282      29.125 -65.136  38.397  1.00116.93           C  
ATOM   4236  C   ARG A 282      28.205 -66.099  39.176  1.00123.65           C  
ATOM   4237  O   ARG A 282      28.407 -67.315  39.100  1.00127.23           O  
ATOM   4238  CB  ARG A 282      30.423 -64.816  39.173  1.00115.16           C  
ATOM   4239  CG  ARG A 282      30.267 -64.181  40.544  1.00122.04           C  
ATOM   4240  CD  ARG A 282      31.584 -64.154  41.288  1.00131.00           C  
ATOM   4241  NE  ARG A 282      31.661 -63.028  42.219  1.00137.16           N  
ATOM   4242  CZ  ARG A 282      32.219 -61.857  41.929  1.00148.36           C  
ATOM   4243  NH1 ARG A 282      32.752 -61.645  40.731  1.00137.06           N  
ATOM   4244  NH2 ARG A 282      32.243 -60.886  42.830  1.00131.12           N1+
ATOM   4245  H   ARG A 282      28.695 -63.041  38.349  1.00113.64           H  
ATOM   4246  HA  ARG A 282      29.426 -65.664  37.492  1.00116.93           H  
ATOM   4247  HB2 ARG A 282      31.013 -64.135  38.560  1.00115.16           H  
ATOM   4248  HB3 ARG A 282      30.967 -65.751  39.304  1.00115.16           H  
ATOM   4249  HG2 ARG A 282      29.544 -64.756  41.122  1.00122.04           H  
ATOM   4250  HG3 ARG A 282      29.906 -63.160  40.424  1.00122.04           H  
ATOM   4251  HD2 ARG A 282      32.396 -64.070  40.565  1.00131.00           H  
ATOM   4252  HD3 ARG A 282      31.691 -65.083  41.848  1.00131.00           H  
ATOM   4253  HE  ARG A 282      31.265 -63.148  43.140  1.00137.16           H  
ATOM   4254 HH11 ARG A 282      32.740 -62.378  40.036  1.00137.06           H  
ATOM   4255 HH12 ARG A 282      33.170 -60.751  40.515  1.00137.06           H  
ATOM   4256 HH21 ARG A 282      32.663 -59.996  42.603  1.00131.12           H  
ATOM   4257 HH22 ARG A 282      31.841 -61.035  43.744  1.00131.12           H  
ATOM   4258  N   ASP A 283      27.182 -65.559  39.883  1.00118.63           N  
ATOM   4259  CA  ASP A 283      26.183 -66.337  40.631  1.00121.44           C  
ATOM   4260  C   ASP A 283      24.964 -66.731  39.763  1.00126.36           C  
ATOM   4261  O   ASP A 283      24.061 -67.407  40.262  1.00128.55           O  
ATOM   4262  CB  ASP A 283      25.735 -65.590  41.912  1.00121.13           C  
ATOM   4263  CG  ASP A 283      26.820 -65.300  42.945  1.00129.80           C  
ATOM   4264  OD1 ASP A 283      28.007 -65.637  42.687  1.00130.78           O  
ATOM   4265  OD2 ASP A 283      26.489 -64.705  43.996  1.00133.90           O1-
ATOM   4266  H   ASP A 283      27.100 -64.552  39.897  1.00118.63           H  
ATOM   4267  HA  ASP A 283      26.671 -67.265  40.929  1.00121.44           H  
ATOM   4268  HB2 ASP A 283      24.969 -66.195  42.397  1.00121.13           H  
ATOM   4269  HB3 ASP A 283      25.305 -64.636  41.606  1.00121.13           H  
ATOM   4270  N   LYS A 284      24.954 -66.317  38.466  1.00121.46           N  
ATOM   4271  CA  LYS A 284      23.906 -66.579  37.460  1.00122.95           C  
ATOM   4272  C   LYS A 284      22.517 -66.013  37.855  1.00127.74           C  
ATOM   4273  O   LYS A 284      21.481 -66.492  37.370  1.00129.76           O  
ATOM   4274  CB  LYS A 284      23.750 -68.107  37.235  1.00  0.00           C  
ATOM   4275  CG  LYS A 284      25.051 -68.769  36.738  1.00  0.00           C  
ATOM   4276  CD  LYS A 284      25.523 -68.235  35.374  1.00  0.00           C  
ATOM   4277  CE  LYS A 284      26.748 -68.995  34.852  1.00  0.00           C  
ATOM   4278  NZ  LYS A 284      27.945 -68.749  35.675  1.00  0.00           N1+
ATOM   4279  H   LYS A 284      25.748 -65.773  38.160  1.00121.46           H  
ATOM   4280  HA  LYS A 284      24.234 -66.072  36.553  1.00122.95           H  
ATOM   4281  HB2 LYS A 284      22.969 -68.272  36.491  1.00  0.00           H  
ATOM   4282  HB3 LYS A 284      23.459 -68.571  38.177  1.00  0.00           H  
ATOM   4283  HG2 LYS A 284      24.882 -69.842  36.651  1.00  0.00           H  
ATOM   4284  HG3 LYS A 284      25.835 -68.583  37.473  1.00  0.00           H  
ATOM   4285  HD2 LYS A 284      25.780 -67.182  35.478  1.00  0.00           H  
ATOM   4286  HD3 LYS A 284      24.709 -68.341  34.655  1.00  0.00           H  
ATOM   4287  HE2 LYS A 284      26.951 -68.674  33.830  1.00  0.00           H  
ATOM   4288  HE3 LYS A 284      26.528 -70.063  34.860  1.00  0.00           H  
ATOM   4289  HZ1 LYS A 284      28.157 -67.762  35.673  1.00  0.00           H  
ATOM   4290  HZ2 LYS A 284      27.772 -69.056  36.621  1.00  0.00           H  
ATOM   4291  HZ3 LYS A 284      28.727 -69.263  35.293  1.00  0.00           H  
ATOM   4292  N   LYS A 285      22.514 -64.960  38.703  1.00122.34           N  
ATOM   4293  CA  LYS A 285      21.314 -64.256  39.181  1.00121.92           C  
ATOM   4294  C   LYS A 285      20.803 -63.232  38.122  1.00124.58           C  
ATOM   4295  O   LYS A 285      19.689 -62.710  38.238  1.00124.50           O  
ATOM   4296  CB  LYS A 285      21.609 -63.491  40.488  1.00  0.00           C  
ATOM   4297  CG  LYS A 285      21.758 -64.460  41.673  1.00  0.00           C  
ATOM   4298  CD  LYS A 285      21.954 -63.692  42.991  1.00  0.00           C  
ATOM   4299  CE  LYS A 285      21.871 -64.614  44.215  1.00  0.00           C  
ATOM   4300  NZ  LYS A 285      22.963 -65.601  44.251  1.00  0.00           N1+
ATOM   4301  H   LYS A 285      23.409 -64.630  39.035  1.00122.34           H  
ATOM   4302  HA  LYS A 285      20.551 -65.014  39.357  1.00121.92           H  
ATOM   4303  HB2 LYS A 285      20.787 -62.803  40.692  1.00  0.00           H  
ATOM   4304  HB3 LYS A 285      22.534 -62.927  40.371  1.00  0.00           H  
ATOM   4305  HG2 LYS A 285      22.622 -65.103  41.501  1.00  0.00           H  
ATOM   4306  HG3 LYS A 285      20.859 -65.073  41.747  1.00  0.00           H  
ATOM   4307  HD2 LYS A 285      21.180 -62.929  43.072  1.00  0.00           H  
ATOM   4308  HD3 LYS A 285      22.934 -63.214  42.976  1.00  0.00           H  
ATOM   4309  HE2 LYS A 285      20.919 -65.145  44.188  1.00  0.00           H  
ATOM   4310  HE3 LYS A 285      21.921 -64.003  45.116  1.00  0.00           H  
ATOM   4311  HZ1 LYS A 285      22.927 -66.174  43.420  1.00  0.00           H  
ATOM   4312  HZ2 LYS A 285      23.850 -65.121  44.291  1.00  0.00           H  
ATOM   4313  HZ3 LYS A 285      22.860 -66.186  45.068  1.00  0.00           H  
ATOM   4314  N   ILE A 286      21.655 -62.954  37.104  1.00119.69           N  
ATOM   4315  CA  ILE A 286      21.421 -62.106  35.932  1.00117.92           C  
ATOM   4316  C   ILE A 286      22.087 -62.780  34.725  1.00124.36           C  
ATOM   4317  O   ILE A 286      23.306 -63.004  34.710  1.00122.83           O  
ATOM   4318  CB  ILE A 286      21.834 -60.603  36.109  1.00116.68           C  
ATOM   4319  CG1 ILE A 286      20.715 -59.810  36.835  1.00116.70           C  
ATOM   4320  CG2 ILE A 286      22.163 -59.947  34.755  1.00115.26           C  
ATOM   4321  CD1 ILE A 286      20.925 -58.246  37.004  1.00117.81           C  
ATOM   4322  H   ILE A 286      22.566 -63.386  37.161  1.00119.69           H  
ATOM   4323  HA  ILE A 286      20.345 -62.031  35.774  1.00117.92           H  
ATOM   4324  HB  ILE A 286      22.735 -60.578  36.722  1.00116.68           H  
ATOM   4325 HG12 ILE A 286      20.606 -60.236  37.833  1.00116.70           H  
ATOM   4326 HG13 ILE A 286      19.792 -59.958  36.274  1.00116.70           H  
ATOM   4327 HG21 ILE A 286      22.965 -60.501  34.268  1.00115.26           H  
ATOM   4328 HG22 ILE A 286      21.277 -59.958  34.121  1.00115.26           H  
ATOM   4329 HG23 ILE A 286      22.480 -58.917  34.918  1.00115.26           H  
ATOM   4330 HD11 ILE A 286      21.843 -58.061  37.562  1.00117.81           H  
ATOM   4331 HD12 ILE A 286      20.998 -57.781  36.021  1.00117.81           H  
ATOM   4332 HD13 ILE A 286      20.079 -57.822  37.545  1.00117.81           H  
ATOM   4333  N   ASP A 287      21.266 -63.139  33.736  1.00124.90           N  
ATOM   4334  CA  ASP A 287      21.752 -63.757  32.512  1.00127.38           C  
ATOM   4335  C   ASP A 287      21.542 -62.807  31.354  1.00130.16           C  
ATOM   4336  O   ASP A 287      20.507 -62.137  31.268  1.00128.99           O  
ATOM   4337  CB  ASP A 287      21.127 -65.148  32.263  1.00134.41           C  
ATOM   4338  CG  ASP A 287      19.642 -65.173  31.954  1.00147.91           C  
ATOM   4339  OD1 ASP A 287      18.885 -64.411  32.601  1.00147.01           O  
ATOM   4340  OD2 ASP A 287      19.228 -65.990  31.101  1.00158.02           O1-
ATOM   4341  H   ASP A 287      20.275 -62.976  33.841  1.00124.90           H  
ATOM   4342  HA  ASP A 287      22.821 -63.943  32.616  1.00127.38           H  
ATOM   4343  HB2 ASP A 287      21.290 -65.750  33.157  1.00134.41           H  
ATOM   4344  HB3 ASP A 287      21.649 -65.600  31.420  1.00134.41           H  
ATOM   4345  N   GLY A 288      22.558 -62.731  30.511  1.00126.60           N  
ATOM   4346  CA  GLY A 288      22.600 -61.867  29.340  1.00125.17           C  
ATOM   4347  C   GLY A 288      23.866 -61.042  29.192  1.00126.30           C  
ATOM   4348  O   GLY A 288      24.122 -60.516  28.108  1.00126.05           O  
ATOM   4349  H   GLY A 288      23.362 -63.314  30.693  1.00126.60           H  
ATOM   4350  HA2 GLY A 288      21.755 -61.181  29.396  1.00125.17           H  
ATOM   4351  HA3 GLY A 288      22.500 -62.494  28.454  1.00125.17           H  
ATOM   4352  N   ILE A 289      24.667 -60.911  30.266  1.00120.55           N  
ATOM   4353  CA  ILE A 289      25.907 -60.125  30.230  1.00117.77           C  
ATOM   4354  C   ILE A 289      27.110 -60.994  29.850  1.00124.30           C  
ATOM   4355  O   ILE A 289      27.443 -61.948  30.564  1.00125.97           O  
ATOM   4356  CB  ILE A 289      26.133 -59.317  31.540  1.00117.37           C  
ATOM   4357  CG1 ILE A 289      24.892 -58.447  31.884  1.00115.71           C  
ATOM   4358  CG2 ILE A 289      27.414 -58.481  31.441  1.00115.87           C  
ATOM   4359  CD1 ILE A 289      24.759 -57.983  33.319  1.00118.86           C  
ATOM   4360  H   ILE A 289      24.406 -61.370  31.127  1.00120.55           H  
ATOM   4361  HA  ILE A 289      25.797 -59.381  29.441  1.00117.77           H  
ATOM   4362  HB  ILE A 289      26.263 -60.020  32.363  1.00117.37           H  
ATOM   4363 HG12 ILE A 289      24.003 -59.030  31.643  1.00115.71           H  
ATOM   4364 HG13 ILE A 289      24.927 -57.559  31.252  1.00115.71           H  
ATOM   4365 HG21 ILE A 289      28.263 -59.138  31.250  1.00115.87           H  
ATOM   4366 HG22 ILE A 289      27.318 -57.765  30.625  1.00115.87           H  
ATOM   4367 HG23 ILE A 289      27.572 -57.946  32.377  1.00115.87           H  
ATOM   4368 HD11 ILE A 289      24.722 -58.850  33.979  1.00118.86           H  
ATOM   4369 HD12 ILE A 289      25.616 -57.363  33.581  1.00118.86           H  
ATOM   4370 HD13 ILE A 289      23.843 -57.402  33.430  1.00118.86           H  
ATOM   4371  N   THR A 290      27.758 -60.647  28.722  1.00120.94           N  
ATOM   4372  CA  THR A 290      28.939 -61.346  28.206  1.00122.98           C  
ATOM   4373  C   THR A 290      30.220 -60.792  28.858  1.00123.96           C  
ATOM   4374  O   THR A 290      31.072 -61.567  29.296  1.00124.91           O  
ATOM   4375  CB  THR A 290      28.985 -61.216  26.668  1.00  0.00           C  
ATOM   4376  CG2 THR A 290      30.121 -62.041  26.048  1.00  0.00           C  
ATOM   4377  OG1 THR A 290      27.766 -61.651  26.095  1.00  0.00           O  
ATOM   4378  H   THR A 290      27.409 -59.856  28.199  1.00120.94           H  
ATOM   4379  HA  THR A 290      28.875 -62.404  28.460  1.00122.98           H  
ATOM   4380  HB  THR A 290      29.131 -60.166  26.405  1.00  0.00           H  
ATOM   4381 HG21 THR A 290      31.085 -61.671  26.397  1.00  0.00           H  
ATOM   4382 HG22 THR A 290      30.017 -63.090  26.327  1.00  0.00           H  
ATOM   4383 HG23 THR A 290      30.090 -61.951  24.961  1.00  0.00           H  
ATOM   4384  HG1 THR A 290      27.045 -61.169  26.508  1.00  0.00           H  
ATOM   4385  N   ASP A 291      30.334 -59.451  28.934  1.00116.67           N  
ATOM   4386  CA  ASP A 291      31.465 -58.745  29.538  1.00114.04           C  
ATOM   4387  C   ASP A 291      31.015 -57.425  30.188  1.00110.51           C  
ATOM   4388  O   ASP A 291      30.002 -56.837  29.791  1.00108.56           O  
ATOM   4389  CB  ASP A 291      32.599 -58.526  28.507  1.00118.22           C  
ATOM   4390  CG  ASP A 291      33.939 -58.078  29.078  1.00129.48           C  
ATOM   4391  OD1 ASP A 291      34.298 -58.535  30.186  1.00131.14           O  
ATOM   4392  OD2 ASP A 291      34.648 -57.302  28.395  1.00132.87           O1-
ATOM   4393  H   ASP A 291      29.586 -58.894  28.547  1.00116.67           H  
ATOM   4394  HA  ASP A 291      31.868 -59.372  30.333  1.00114.04           H  
ATOM   4395  HB2 ASP A 291      32.266 -57.766  27.800  1.00118.22           H  
ATOM   4396  HB3 ASP A 291      32.758 -59.467  27.980  1.00118.22           H  
ATOM   4397  N   LEU A 292      31.751 -57.003  31.226  1.00103.30           N  
ATOM   4398  CA  LEU A 292      31.528 -55.781  31.999  1.00 99.07           C  
ATOM   4399  C   LEU A 292      32.888 -55.097  32.198  1.00102.68           C  
ATOM   4400  O   LEU A 292      33.857 -55.747  32.608  1.00103.03           O  
ATOM   4401  CB  LEU A 292      30.848 -56.134  33.341  1.00 97.62           C  
ATOM   4402  CG  LEU A 292      30.844 -55.113  34.470  1.00 99.58           C  
ATOM   4403  CD1 LEU A 292      29.956 -53.925  34.142  1.00 98.57           C  
ATOM   4404  CD2 LEU A 292      30.413 -55.756  35.783  1.00100.30           C  
ATOM   4405  H   LEU A 292      32.532 -57.582  31.500  1.00103.30           H  
ATOM   4406  HA  LEU A 292      30.863 -55.094  31.477  1.00 99.07           H  
ATOM   4407  HB2 LEU A 292      31.344 -57.027  33.722  1.00 97.62           H  
ATOM   4408  HB3 LEU A 292      29.806 -56.364  33.118  1.00 97.62           H  
ATOM   4409  HG  LEU A 292      31.864 -54.747  34.583  1.00 99.58           H  
ATOM   4410 HD11 LEU A 292      30.296 -53.462  33.216  1.00 98.57           H  
ATOM   4411 HD12 LEU A 292      28.927 -54.263  34.023  1.00 98.57           H  
ATOM   4412 HD13 LEU A 292      30.008 -53.198  34.952  1.00 98.57           H  
ATOM   4413 HD21 LEU A 292      29.393 -56.129  35.687  1.00100.30           H  
ATOM   4414 HD22 LEU A 292      31.082 -56.584  36.019  1.00100.30           H  
ATOM   4415 HD23 LEU A 292      30.456 -55.015  36.582  1.00100.30           H  
ATOM   4416  N   ARG A 293      32.978 -53.804  31.846  1.00 99.00           N  
ATOM   4417  CA  ARG A 293      34.240 -53.063  31.955  1.00 99.50           C  
ATOM   4418  C   ARG A 293      34.076 -51.595  32.356  1.00102.11           C  
ATOM   4419  O   ARG A 293      33.099 -50.939  31.984  1.00101.06           O  
ATOM   4420  CB  ARG A 293      35.091 -53.191  30.672  1.00102.50           C  
ATOM   4421  CG  ARG A 293      34.386 -52.788  29.385  1.00111.03           C  
ATOM   4422  CD  ARG A 293      35.231 -53.091  28.167  1.00117.36           C  
ATOM   4423  NE  ARG A 293      34.475 -52.874  26.935  1.00121.82           N  
ATOM   4424  CZ  ARG A 293      33.795 -53.822  26.301  1.00139.68           C  
ATOM   4425  NH1 ARG A 293      33.129 -53.538  25.190  1.00130.93           N  
ATOM   4426  NH2 ARG A 293      33.779 -55.064  26.770  1.00127.69           N1+
ATOM   4427  H   ARG A 293      32.157 -53.330  31.498  1.00 99.00           H  
ATOM   4428  HA  ARG A 293      34.773 -53.539  32.778  1.00 99.50           H  
ATOM   4429  HB2 ARG A 293      35.401 -54.231  30.575  1.00102.50           H  
ATOM   4430  HB3 ARG A 293      35.971 -52.559  30.787  1.00102.50           H  
ATOM   4431  HG2 ARG A 293      34.180 -51.718  29.415  1.00111.03           H  
ATOM   4432  HG3 ARG A 293      33.447 -53.337  29.309  1.00111.03           H  
ATOM   4433  HD2 ARG A 293      35.554 -54.131  28.208  1.00117.36           H  
ATOM   4434  HD3 ARG A 293      36.104 -52.439  28.168  1.00117.36           H  
ATOM   4435  HE  ARG A 293      34.470 -51.944  26.541  1.00121.82           H  
ATOM   4436 HH11 ARG A 293      33.135 -52.596  24.825  1.00130.93           H  
ATOM   4437 HH12 ARG A 293      32.616 -54.263  24.709  1.00130.93           H  
ATOM   4438 HH21 ARG A 293      33.263 -55.782  26.281  1.00127.69           H  
ATOM   4439 HH22 ARG A 293      34.283 -55.291  27.615  1.00127.69           H  
ATOM   4440  N   ASP A 294      35.054 -51.089  33.110  1.00 98.68           N  
ATOM   4441  CA  ASP A 294      35.069 -49.708  33.561  1.00 97.77           C  
ATOM   4442  C   ASP A 294      36.003 -48.902  32.652  1.00104.42           C  
ATOM   4443  O   ASP A 294      37.215 -48.841  32.869  1.00105.12           O  
ATOM   4444  CB  ASP A 294      35.480 -49.627  35.039  1.00 98.81           C  
ATOM   4445  CG  ASP A 294      35.119 -48.331  35.749  1.00107.38           C  
ATOM   4446  OD1 ASP A 294      34.548 -47.430  35.093  1.00106.58           O  
ATOM   4447  OD2 ASP A 294      35.373 -48.236  36.974  1.00112.85           O1-
ATOM   4448  H   ASP A 294      35.818 -51.693  33.379  1.00 98.68           H  
ATOM   4449  HA  ASP A 294      34.069 -49.279  33.494  1.00 97.77           H  
ATOM   4450  HB2 ASP A 294      36.562 -49.750  35.094  1.00 98.81           H  
ATOM   4451  HB3 ASP A 294      34.994 -50.447  35.568  1.00 98.81           H  
ATOM   4452  N   GLU A 295      35.418 -48.325  31.597  1.00102.35           N  
ATOM   4453  CA  GLU A 295      36.102 -47.530  30.578  1.00104.51           C  
ATOM   4454  C   GLU A 295      36.270 -46.052  30.995  1.00109.22           C  
ATOM   4455  O   GLU A 295      36.668 -45.216  30.173  1.00111.57           O  
ATOM   4456  CB  GLU A 295      35.352 -47.651  29.233  1.00107.01           C  
ATOM   4457  CG  GLU A 295      35.631 -48.941  28.474  1.00116.05           C  
ATOM   4458  CD  GLU A 295      35.110 -49.004  27.048  1.00129.97           C  
ATOM   4459  OE1 GLU A 295      35.035 -47.947  26.381  1.00123.34           O  
ATOM   4460  OE2 GLU A 295      34.798 -50.126  26.588  1.00120.35           O1-
ATOM   4461  H   GLU A 295      34.421 -48.449  31.496  1.00102.35           H  
ATOM   4462  HA  GLU A 295      37.110 -47.929  30.463  1.00104.51           H  
ATOM   4463  HB2 GLU A 295      35.646 -46.813  28.601  1.00107.01           H  
ATOM   4464  HB3 GLU A 295      34.282 -47.597  29.433  1.00107.01           H  
ATOM   4465  HG2 GLU A 295      35.176 -49.760  29.031  1.00116.05           H  
ATOM   4466  HG3 GLU A 295      36.712 -49.080  28.440  1.00116.05           H  
ATOM   4467  N   THR A 296      35.996 -45.746  32.280  1.00103.60           N  
ATOM   4468  CA  THR A 296      36.083 -44.407  32.867  1.00102.81           C  
ATOM   4469  C   THR A 296      37.487 -43.809  32.782  1.00108.60           C  
ATOM   4470  O   THR A 296      38.450 -44.431  33.228  1.00108.07           O  
ATOM   4471  CB  THR A 296      35.542 -44.432  34.301  1.00105.95           C  
ATOM   4472  OG1 THR A 296      34.192 -44.891  34.269  1.00104.78           O  
ATOM   4473  CG2 THR A 296      35.607 -43.078  34.989  1.00103.54           C  
ATOM   4474  H   THR A 296      35.708 -46.501  32.886  1.00103.60           H  
ATOM   4475  HA  THR A 296      35.457 -43.740  32.274  1.00102.81           H  
ATOM   4476  HB  THR A 296      36.174 -45.104  34.881  1.00105.95           H  
ATOM   4477 HG21 THR A 296      36.639 -42.727  35.003  1.00103.54           H  
ATOM   4478 HG22 THR A 296      34.988 -42.364  34.446  1.00103.54           H  
ATOM   4479 HG23 THR A 296      35.241 -43.172  36.011  1.00103.54           H  
ATOM   4480  HG1 THR A 296      34.150 -45.704  34.777  1.00104.78           H  
ATOM   4481  N   SER A 297      37.577 -42.588  32.214  1.00107.61           N  
ATOM   4482  CA  SER A 297      38.783 -41.757  32.064  1.00110.42           C  
ATOM   4483  C   SER A 297      38.404 -40.306  32.465  1.00114.27           C  
ATOM   4484  O   SER A 297      37.258 -40.090  32.877  1.00112.28           O  
ATOM   4485  CB  SER A 297      39.312 -41.832  30.632  1.00117.79           C  
ATOM   4486  OG  SER A 297      40.560 -41.178  30.469  1.00132.23           O  
ATOM   4487  H   SER A 297      36.719 -42.200  31.850  1.00107.61           H  
ATOM   4488  HA  SER A 297      39.585 -42.116  32.709  1.00110.42           H  
ATOM   4489  HB2 SER A 297      38.585 -41.364  29.968  1.00117.79           H  
ATOM   4490  HB3 SER A 297      39.431 -42.881  30.360  1.00117.79           H  
ATOM   4491  HG  SER A 297      41.192 -41.611  31.047  1.00132.23           H  
ATOM   4492  N   LEU A 298      39.343 -39.330  32.406  1.00112.67           N  
ATOM   4493  CA  LEU A 298      39.016 -37.954  32.811  1.00112.62           C  
ATOM   4494  C   LEU A 298      38.211 -37.197  31.749  1.00117.29           C  
ATOM   4495  O   LEU A 298      37.171 -36.621  32.081  1.00116.04           O  
ATOM   4496  CB  LEU A 298      40.248 -37.153  33.263  1.00115.17           C  
ATOM   4497  CG  LEU A 298      39.939 -35.826  33.975  1.00120.39           C  
ATOM   4498  CD1 LEU A 298      39.447 -36.059  35.396  1.00117.19           C  
ATOM   4499  CD2 LEU A 298      41.138 -34.891  33.954  1.00125.72           C  
ATOM   4500  H   LEU A 298      40.274 -39.549  32.082  1.00112.67           H  
ATOM   4501  HA  LEU A 298      38.371 -38.057  33.684  1.00112.62           H  
ATOM   4502  HB2 LEU A 298      40.848 -36.931  32.381  1.00115.17           H  
ATOM   4503  HB3 LEU A 298      40.824 -37.777  33.947  1.00115.17           H  
ATOM   4504  HG  LEU A 298      39.134 -35.341  33.423  1.00120.39           H  
ATOM   4505 HD11 LEU A 298      38.563 -36.696  35.375  1.00117.19           H  
ATOM   4506 HD12 LEU A 298      40.231 -36.545  35.977  1.00117.19           H  
ATOM   4507 HD13 LEU A 298      39.194 -35.103  35.854  1.00117.19           H  
ATOM   4508 HD21 LEU A 298      41.964 -35.347  34.499  1.00125.72           H  
ATOM   4509 HD22 LEU A 298      41.440 -34.710  32.922  1.00125.72           H  
ATOM   4510 HD23 LEU A 298      40.870 -33.945  34.425  1.00125.72           H  
ATOM   4511  N   ARG A 299      38.686 -37.200  30.485  1.00115.71           N  
ATOM   4512  CA  ARG A 299      38.001 -36.553  29.359  1.00117.21           C  
ATOM   4513  C   ARG A 299      36.738 -37.345  28.968  1.00117.25           C  
ATOM   4514  O   ARG A 299      35.791 -36.773  28.424  1.00117.63           O  
ATOM   4515  CB  ARG A 299      38.954 -36.351  28.159  1.00  0.00           C  
ATOM   4516  CG  ARG A 299      39.502 -37.611  27.453  1.00  0.00           C  
ATOM   4517  CD  ARG A 299      40.604 -38.379  28.200  1.00  0.00           C  
ATOM   4518  NE  ARG A 299      41.830 -37.579  28.344  1.00  0.00           N  
ATOM   4519  CZ  ARG A 299      42.948 -37.967  28.985  1.00  0.00           C  
ATOM   4520  NH1 ARG A 299      43.019 -39.142  29.630  1.00  0.00           N  
ATOM   4521  NH2 ARG A 299      44.018 -37.161  28.976  1.00  0.00           N1+
ATOM   4522  H   ARG A 299      39.560 -37.673  30.304  1.00115.71           H  
ATOM   4523  HA  ARG A 299      37.683 -35.560  29.676  1.00117.21           H  
ATOM   4524  HB2 ARG A 299      38.407 -35.778  27.410  1.00  0.00           H  
ATOM   4525  HB3 ARG A 299      39.792 -35.728  28.474  1.00  0.00           H  
ATOM   4526  HG2 ARG A 299      38.681 -38.296  27.242  1.00  0.00           H  
ATOM   4527  HG3 ARG A 299      39.911 -37.303  26.490  1.00  0.00           H  
ATOM   4528  HD2 ARG A 299      40.250 -38.696  29.179  1.00  0.00           H  
ATOM   4529  HD3 ARG A 299      40.846 -39.274  27.625  1.00  0.00           H  
ATOM   4530  HE  ARG A 299      41.835 -36.680  27.884  1.00  0.00           H  
ATOM   4531 HH11 ARG A 299      42.220 -39.759  29.642  1.00  0.00           H  
ATOM   4532 HH12 ARG A 299      43.871 -39.407  30.102  1.00  0.00           H  
ATOM   4533 HH21 ARG A 299      44.863 -37.439  29.453  1.00  0.00           H  
ATOM   4534 HH22 ARG A 299      43.979 -36.274  28.494  1.00  0.00           H  
ATOM   4535  N   THR A 300      36.741 -38.659  29.262  1.00109.80           N  
ATOM   4536  CA  THR A 300      35.669 -39.617  28.994  1.00106.85           C  
ATOM   4537  C   THR A 300      34.567 -39.528  30.056  1.00107.70           C  
ATOM   4538  O   THR A 300      33.389 -39.702  29.738  1.00106.34           O  
ATOM   4539  CB  THR A 300      36.283 -41.034  28.962  1.00111.21           C  
ATOM   4540  OG1 THR A 300      37.369 -41.061  28.039  1.00111.49           O  
ATOM   4541  CG2 THR A 300      35.279 -42.132  28.628  1.00108.32           C  
ATOM   4542  H   THR A 300      37.569 -39.020  29.714  1.00109.80           H  
ATOM   4543  HA  THR A 300      35.207 -39.388  28.034  1.00106.85           H  
ATOM   4544  HB  THR A 300      36.634 -41.247  29.972  1.00111.21           H  
ATOM   4545 HG21 THR A 300      34.458 -42.104  29.345  1.00108.32           H  
ATOM   4546 HG22 THR A 300      34.889 -41.974  27.623  1.00108.32           H  
ATOM   4547 HG23 THR A 300      35.772 -43.103  28.678  1.00108.32           H  
ATOM   4548  HG1 THR A 300      37.756 -41.939  28.072  1.00111.49           H  
ATOM   4549  N   GLY A 301      34.967 -39.309  31.307  1.00103.07           N  
ATOM   4550  CA  GLY A 301      34.059 -39.298  32.445  1.00100.21           C  
ATOM   4551  C   GLY A 301      33.649 -40.722  32.766  1.00101.48           C  
ATOM   4552  O   GLY A 301      34.289 -41.668  32.286  1.00100.90           O  
ATOM   4553  H   GLY A 301      35.949 -39.142  31.475  1.00103.07           H  
ATOM   4554  HA2 GLY A 301      33.175 -38.710  32.201  1.00100.21           H  
ATOM   4555  HA3 GLY A 301      34.560 -38.859  33.308  1.00100.21           H  
ATOM   4556  N   VAL A 302      32.564 -40.892  33.551  1.00 96.05           N  
ATOM   4557  CA  VAL A 302      32.058 -42.220  33.909  1.00 93.72           C  
ATOM   4558  C   VAL A 302      31.563 -42.948  32.664  1.00 97.21           C  
ATOM   4559  O   VAL A 302      30.746 -42.404  31.918  1.00 97.72           O  
ATOM   4560  CB  VAL A 302      31.015 -42.187  35.058  1.00 96.33           C  
ATOM   4561  CG1 VAL A 302      30.277 -43.517  35.204  1.00 95.00           C  
ATOM   4562  CG2 VAL A 302      31.674 -41.807  36.376  1.00 95.70           C  
ATOM   4563  H   VAL A 302      32.085 -40.076  33.904  1.00 96.05           H  
ATOM   4564  HA  VAL A 302      32.889 -42.794  34.318  1.00 93.72           H  
ATOM   4565  HB  VAL A 302      30.279 -41.427  34.796  1.00 96.33           H  
ATOM   4566 HG11 VAL A 302      29.791 -43.769  34.261  1.00 95.00           H  
ATOM   4567 HG12 VAL A 302      30.988 -44.300  35.467  1.00 95.00           H  
ATOM   4568 HG13 VAL A 302      29.525 -43.431  35.988  1.00 95.00           H  
ATOM   4569 HG21 VAL A 302      32.412 -42.563  36.644  1.00 95.70           H  
ATOM   4570 HG22 VAL A 302      32.166 -40.840  36.271  1.00 95.70           H  
ATOM   4571 HG23 VAL A 302      30.916 -41.746  37.157  1.00 95.70           H  
ATOM   4572  N   ARG A 303      32.124 -44.145  32.413  1.00 93.03           N  
ATOM   4573  CA  ARG A 303      31.769 -45.001  31.288  1.00 93.42           C  
ATOM   4574  C   ARG A 303      31.858 -46.470  31.707  1.00 96.45           C  
ATOM   4575  O   ARG A 303      32.933 -47.067  31.666  1.00 97.35           O  
ATOM   4576  CB  ARG A 303      32.626 -44.694  30.040  1.00 95.27           C  
ATOM   4577  CG  ARG A 303      32.149 -45.447  28.803  1.00105.23           C  
ATOM   4578  CD  ARG A 303      32.977 -45.167  27.572  1.00115.21           C  
ATOM   4579  NE  ARG A 303      32.715 -46.144  26.512  1.00125.43           N  
ATOM   4580  CZ  ARG A 303      31.764 -46.024  25.588  1.00140.60           C  
ATOM   4581  NH1 ARG A 303      30.959 -44.968  25.586  1.00125.58           N  
ATOM   4582  NH2 ARG A 303      31.610 -46.961  24.661  1.00129.47           N1+
ATOM   4583  H   ARG A 303      32.839 -44.472  33.047  1.00 93.03           H  
ATOM   4584  HA  ARG A 303      30.738 -44.792  31.002  1.00 93.42           H  
ATOM   4585  HB2 ARG A 303      33.658 -44.979  30.246  1.00 95.27           H  
ATOM   4586  HB3 ARG A 303      32.578 -43.624  29.838  1.00 95.27           H  
ATOM   4587  HG2 ARG A 303      31.118 -45.157  28.599  1.00105.23           H  
ATOM   4588  HG3 ARG A 303      32.192 -46.516  29.012  1.00105.23           H  
ATOM   4589  HD2 ARG A 303      34.033 -45.209  27.839  1.00115.21           H  
ATOM   4590  HD3 ARG A 303      32.735 -44.171  27.202  1.00115.21           H  
ATOM   4591  HE  ARG A 303      33.298 -46.968  26.480  1.00125.43           H  
ATOM   4592 HH11 ARG A 303      30.238 -44.884  24.884  1.00125.58           H  
ATOM   4593 HH12 ARG A 303      31.067 -44.249  26.287  1.00125.58           H  
ATOM   4594 HH21 ARG A 303      32.217 -47.768  24.653  1.00129.47           H  
ATOM   4595 HH22 ARG A 303      30.886 -46.867  23.963  1.00129.47           H  
ATOM   4596  N   VAL A 304      30.726 -47.040  32.134  1.00 91.41           N  
ATOM   4597  CA  VAL A 304      30.656 -48.442  32.540  1.00 90.89           C  
ATOM   4598  C   VAL A 304      29.914 -49.181  31.435  1.00 97.41           C  
ATOM   4599  O   VAL A 304      28.736 -48.907  31.182  1.00 97.00           O  
ATOM   4600  CB  VAL A 304      30.032 -48.637  33.937  1.00 92.67           C  
ATOM   4601  CG1 VAL A 304      30.055 -50.104  34.345  1.00 92.77           C  
ATOM   4602  CG2 VAL A 304      30.758 -47.789  34.971  1.00 91.55           C  
ATOM   4603  H   VAL A 304      29.887 -46.480  32.178  1.00 91.41           H  
ATOM   4604  HA  VAL A 304      31.658 -48.855  32.656  1.00 90.89           H  
ATOM   4605  HB  VAL A 304      28.992 -48.313  33.889  1.00 92.67           H  
ATOM   4606 HG11 VAL A 304      29.513 -50.695  33.607  1.00 92.77           H  
ATOM   4607 HG12 VAL A 304      31.087 -50.450  34.400  1.00 92.77           H  
ATOM   4608 HG13 VAL A 304      29.582 -50.217  35.320  1.00 92.77           H  
ATOM   4609 HG21 VAL A 304      31.800 -48.102  35.031  1.00 91.55           H  
ATOM   4610 HG22 VAL A 304      30.710 -46.740  34.679  1.00 91.55           H  
ATOM   4611 HG23 VAL A 304      30.284 -47.918  35.944  1.00 91.55           H  
ATOM   4612  N   VAL A 305      30.646 -50.076  30.741  1.00 96.28           N  
ATOM   4613  CA  VAL A 305      30.172 -50.837  29.584  1.00 97.86           C  
ATOM   4614  C   VAL A 305      29.743 -52.242  29.964  1.00101.32           C  
ATOM   4615  O   VAL A 305      30.525 -53.008  30.529  1.00100.27           O  
ATOM   4616  CB  VAL A 305      31.198 -50.833  28.414  1.00104.62           C  
ATOM   4617  CG1 VAL A 305      30.603 -51.442  27.144  1.00106.60           C  
ATOM   4618  CG2 VAL A 305      31.717 -49.423  28.135  1.00104.75           C  
ATOM   4619  H   VAL A 305      31.597 -50.234  31.044  1.00 96.28           H  
ATOM   4620  HA  VAL A 305      29.283 -50.325  29.217  1.00 97.86           H  
ATOM   4621  HB  VAL A 305      32.040 -51.452  28.724  1.00104.62           H  
ATOM   4622 HG11 VAL A 305      30.266 -52.457  27.352  1.00106.60           H  
ATOM   4623 HG12 VAL A 305      29.758 -50.839  26.813  1.00106.60           H  
ATOM   4624 HG13 VAL A 305      31.362 -51.464  26.362  1.00106.60           H  
ATOM   4625 HG21 VAL A 305      30.889 -48.786  27.823  1.00104.75           H  
ATOM   4626 HG22 VAL A 305      32.167 -49.016  29.040  1.00104.75           H  
ATOM   4627 HG23 VAL A 305      32.465 -49.461  27.343  1.00104.75           H  
ATOM   4628  N   ILE A 306      28.487 -52.565  29.638  1.00 99.12           N  
ATOM   4629  CA  ILE A 306      27.875 -53.869  29.869  1.00100.38           C  
ATOM   4630  C   ILE A 306      27.533 -54.427  28.473  1.00108.64           C  
ATOM   4631  O   ILE A 306      26.600 -53.920  27.847  1.00108.52           O  
ATOM   4632  CB  ILE A 306      26.604 -53.726  30.770  1.00101.85           C  
ATOM   4633  CG1 ILE A 306      26.929 -53.114  32.143  1.00 99.95           C  
ATOM   4634  CG2 ILE A 306      25.894 -55.063  30.940  1.00103.99           C  
ATOM   4635  CD1 ILE A 306      25.768 -52.352  32.807  1.00106.41           C  
ATOM   4636  H   ILE A 306      27.920 -51.853  29.199  1.00 99.12           H  
ATOM   4637  HA  ILE A 306      28.544 -54.547  30.400  1.00100.38           H  
ATOM   4638  HB  ILE A 306      25.933 -53.039  30.255  1.00101.85           H  
ATOM   4639 HG12 ILE A 306      27.760 -52.420  32.016  1.00 99.95           H  
ATOM   4640 HG13 ILE A 306      27.229 -53.922  32.811  1.00 99.95           H  
ATOM   4641 HG21 ILE A 306      25.634 -55.463  29.960  1.00103.99           H  
ATOM   4642 HG22 ILE A 306      26.553 -55.762  31.455  1.00103.99           H  
ATOM   4643 HG23 ILE A 306      24.987 -54.920  31.527  1.00103.99           H  
ATOM   4644 HD11 ILE A 306      25.449 -51.537  32.157  1.00106.41           H  
ATOM   4645 HD12 ILE A 306      24.933 -53.033  32.972  1.00106.41           H  
ATOM   4646 HD13 ILE A 306      26.099 -51.946  33.763  1.00106.41           H  
ATOM   4647  N   ASP A 307      28.290 -55.418  27.952  1.00108.69           N  
ATOM   4648  CA  ASP A 307      27.922 -55.921  26.628  1.00112.29           C  
ATOM   4649  C   ASP A 307      26.971 -57.118  26.746  1.00118.99           C  
ATOM   4650  O   ASP A 307      27.221 -58.061  27.501  1.00119.20           O  
ATOM   4651  CB  ASP A 307      29.105 -56.168  25.666  1.00117.10           C  
ATOM   4652  CG  ASP A 307      30.267 -56.995  26.175  1.00129.91           C  
ATOM   4653  OD1 ASP A 307      30.180 -58.243  26.109  1.00132.89           O  
ATOM   4654  OD2 ASP A 307      31.322 -56.403  26.477  1.00134.16           O1-
ATOM   4655  H   ASP A 307      29.079 -55.797  28.457  1.00108.69           H  
ATOM   4656  HA  ASP A 307      27.382 -55.110  26.140  1.00112.29           H  
ATOM   4657  HB2 ASP A 307      29.500 -55.193  25.379  1.00117.10           H  
ATOM   4658  HB3 ASP A 307      28.708 -56.672  24.785  1.00117.10           H  
ATOM   4659  N   VAL A 308      25.841 -57.014  26.025  1.00117.22           N  
ATOM   4660  CA  VAL A 308      24.711 -57.940  25.993  1.00119.11           C  
ATOM   4661  C   VAL A 308      24.930 -59.048  24.957  1.00127.95           C  
ATOM   4662  O   VAL A 308      25.338 -58.773  23.824  1.00128.82           O  
ATOM   4663  CB  VAL A 308      23.383 -57.148  25.754  1.00122.30           C  
ATOM   4664  CG1 VAL A 308      22.162 -58.064  25.732  1.00124.22           C  
ATOM   4665  CG2 VAL A 308      23.199 -56.038  26.790  1.00118.80           C  
ATOM   4666  H   VAL A 308      25.764 -56.198  25.435  1.00117.22           H  
ATOM   4667  HA  VAL A 308      24.630 -58.439  26.959  1.00119.11           H  
ATOM   4668  HB  VAL A 308      23.469 -56.689  24.769  1.00122.30           H  
ATOM   4669 HG11 VAL A 308      22.295 -58.829  24.967  1.00124.22           H  
ATOM   4670 HG12 VAL A 308      22.048 -58.540  26.706  1.00124.22           H  
ATOM   4671 HG13 VAL A 308      21.271 -57.477  25.508  1.00124.22           H  
ATOM   4672 HG21 VAL A 308      23.111 -56.479  27.783  1.00118.80           H  
ATOM   4673 HG22 VAL A 308      24.060 -55.370  26.764  1.00118.80           H  
ATOM   4674 HG23 VAL A 308      22.295 -55.474  26.561  1.00118.80           H  
ATOM   4675  N   ARG A 309      24.651 -60.304  25.365  1.00127.54           N  
ATOM   4676  CA  ARG A 309      24.733 -61.505  24.532  1.00131.98           C  
ATOM   4677  C   ARG A 309      23.667 -61.430  23.434  1.00138.52           C  
ATOM   4678  O   ARG A 309      22.630 -60.788  23.632  1.00136.75           O  
ATOM   4679  CB  ARG A 309      24.590 -62.754  25.419  1.00  0.00           C  
ATOM   4680  CG  ARG A 309      24.736 -64.070  24.636  1.00  0.00           C  
ATOM   4681  CD  ARG A 309      24.769 -65.297  25.555  1.00  0.00           C  
ATOM   4682  NE  ARG A 309      23.499 -65.480  26.278  1.00  0.00           N  
ATOM   4683  CZ  ARG A 309      23.276 -65.203  27.577  1.00  0.00           C  
ATOM   4684  NH1 ARG A 309      22.055 -65.414  28.083  1.00  0.00           N  
ATOM   4685  NH2 ARG A 309      24.240 -64.719  28.377  1.00  0.00           N1+
ATOM   4686  H   ARG A 309      24.362 -60.425  26.325  1.00127.54           H  
ATOM   4687  HA  ARG A 309      25.703 -61.571  24.039  1.00131.98           H  
ATOM   4688  HB2 ARG A 309      25.361 -62.720  26.190  1.00  0.00           H  
ATOM   4689  HB3 ARG A 309      23.613 -62.731  25.905  1.00  0.00           H  
ATOM   4690  HG2 ARG A 309      23.906 -64.178  23.937  1.00  0.00           H  
ATOM   4691  HG3 ARG A 309      25.667 -64.042  24.067  1.00  0.00           H  
ATOM   4692  HD2 ARG A 309      24.944 -66.184  24.945  1.00  0.00           H  
ATOM   4693  HD3 ARG A 309      25.601 -65.204  26.253  1.00  0.00           H  
ATOM   4694  HE  ARG A 309      22.726 -65.839  25.736  1.00  0.00           H  
ATOM   4695 HH11 ARG A 309      21.868 -65.210  29.055  1.00  0.00           H  
ATOM   4696 HH12 ARG A 309      21.320 -65.774  27.492  1.00  0.00           H  
ATOM   4697 HH21 ARG A 309      24.040 -64.522  29.347  1.00  0.00           H  
ATOM   4698 HH22 ARG A 309      25.164 -64.547  28.006  1.00  0.00           H  
ATOM   4699  N   LYS A 310      23.930 -62.069  22.276  1.00138.87           N  
ATOM   4700  CA  LYS A 310      23.019 -62.086  21.130  1.00141.24           C  
ATOM   4701  C   LYS A 310      21.664 -62.724  21.482  1.00146.85           C  
ATOM   4702  O   LYS A 310      21.603 -63.618  22.333  1.00147.52           O  
ATOM   4703  CB  LYS A 310      23.648 -62.885  19.942  1.00  0.00           C  
ATOM   4704  CG  LYS A 310      24.804 -62.027  19.400  1.00  0.00           C  
ATOM   4705  CD  LYS A 310      25.402 -62.560  18.090  1.00  0.00           C  
ATOM   4706  CE  LYS A 310      26.507 -61.606  17.616  1.00  0.00           C  
ATOM   4707  NZ  LYS A 310      27.097 -62.032  16.338  1.00  0.00           N1+
ATOM   4708  H   LYS A 310      24.806 -62.565  22.195  1.00138.87           H  
ATOM   4709  HA  LYS A 310      22.856 -61.047  20.844  1.00141.24           H  
ATOM   4710  HB2 LYS A 310      22.903 -63.050  19.164  1.00  0.00           H  
ATOM   4711  HB3 LYS A 310      24.025 -63.845  20.294  1.00  0.00           H  
ATOM   4712  HG2 LYS A 310      25.593 -61.995  20.151  1.00  0.00           H  
ATOM   4713  HG3 LYS A 310      24.431 -61.018  19.223  1.00  0.00           H  
ATOM   4714  HD2 LYS A 310      24.622 -62.621  17.331  1.00  0.00           H  
ATOM   4715  HD3 LYS A 310      25.822 -63.552  18.258  1.00  0.00           H  
ATOM   4716  HE2 LYS A 310      27.292 -61.575  18.372  1.00  0.00           H  
ATOM   4717  HE3 LYS A 310      26.082 -60.610  17.492  1.00  0.00           H  
ATOM   4718  HZ1 LYS A 310      27.495 -62.955  16.442  1.00  0.00           H  
ATOM   4719  HZ2 LYS A 310      26.380 -62.051  15.627  1.00  0.00           H  
ATOM   4720  HZ3 LYS A 310      27.821 -61.382  16.069  1.00  0.00           H  
ATOM   4721  N   ASP A 311      20.578 -62.205  20.864  1.00143.53           N  
ATOM   4722  CA  ASP A 311      19.170 -62.606  21.038  1.00144.82           C  
ATOM   4723  C   ASP A 311      18.582 -62.254  22.429  1.00145.26           C  
ATOM   4724  O   ASP A 311      17.375 -62.413  22.628  1.00145.79           O  
ATOM   4725  CB  ASP A 311      19.023 -64.129  20.846  1.00  0.00           C  
ATOM   4726  CG  ASP A 311      19.457 -64.571  19.447  1.00  0.00           C  
ATOM   4727  OD1 ASP A 311      20.512 -65.160  19.219  1.00  0.00           O  
ATOM   4728  OD2 ASP A 311      18.559 -64.257  18.468  1.00  0.00           O1-
ATOM   4729  H   ASP A 311      20.752 -61.457  20.208  1.00143.53           H  
ATOM   4730  HA  ASP A 311      18.617 -62.044  20.285  1.00144.82           H  
ATOM   4731  HB2 ASP A 311      17.978 -64.404  20.994  1.00  0.00           H  
ATOM   4732  HB3 ASP A 311      19.641 -64.638  21.585  1.00  0.00           H  
ATOM   4733  N   ALA A 312      19.412 -61.737  23.363  1.00138.11           N  
ATOM   4734  CA  ALA A 312      18.979 -61.327  24.702  1.00134.90           C  
ATOM   4735  C   ALA A 312      18.583 -59.847  24.697  1.00135.75           C  
ATOM   4736  O   ALA A 312      19.315 -59.026  24.140  1.00133.64           O  
ATOM   4737  CB  ALA A 312      20.092 -61.571  25.703  1.00133.71           C  
ATOM   4738  H   ALA A 312      20.387 -61.627  23.124  1.00138.11           H  
ATOM   4739  HA  ALA A 312      18.111 -61.919  24.991  1.00134.90           H  
ATOM   4740  HB1 ALA A 312      20.351 -62.630  25.707  1.00133.71           H  
ATOM   4741  HB2 ALA A 312      20.967 -60.984  25.424  1.00133.71           H  
ATOM   4742  HB3 ALA A 312      19.758 -61.275  26.697  1.00133.71           H  
ATOM   4743  N   ASN A 313      17.419 -59.511  25.292  1.00132.37           N  
ATOM   4744  CA  ASN A 313      16.921 -58.131  25.333  1.00130.16           C  
ATOM   4745  C   ASN A 313      17.663 -57.275  26.362  1.00130.68           C  
ATOM   4746  O   ASN A 313      17.607 -57.557  27.562  1.00129.57           O  
ATOM   4747  CB  ASN A 313      15.398 -58.082  25.552  1.00131.97           C  
ATOM   4748  CG  ASN A 313      14.721 -56.773  25.167  1.00152.22           C  
ATOM   4749  OD1 ASN A 313      15.344 -55.780  24.749  1.00144.16           O  
ATOM   4750  ND2 ASN A 313      13.402 -56.766  25.251  1.00144.51           N  
ATOM   4751  H   ASN A 313      16.869 -60.238  25.726  1.00132.37           H  
ATOM   4752  HA  ASN A 313      17.126 -57.697  24.355  1.00130.16           H  
ATOM   4753  HB2 ASN A 313      15.205 -58.261  26.610  1.00131.97           H  
ATOM   4754  HB3 ASN A 313      14.948 -58.879  24.960  1.00131.97           H  
ATOM   4755 HD21 ASN A 313      12.913 -57.581  25.593  1.00144.51           H  
ATOM   4756 HD22 ASN A 313      12.883 -55.945  24.974  1.00144.51           H  
ATOM   4757  N   ALA A 314      18.363 -56.231  25.880  1.00125.24           N  
ATOM   4758  CA  ALA A 314      19.125 -55.289  26.703  1.00121.70           C  
ATOM   4759  C   ALA A 314      18.222 -54.441  27.610  1.00123.66           C  
ATOM   4760  O   ALA A 314      18.638 -54.089  28.715  1.00120.75           O  
ATOM   4761  CB  ALA A 314      19.972 -54.391  25.819  1.00121.80           C  
ATOM   4762  H   ALA A 314      18.363 -56.087  24.880  1.00125.24           H  
ATOM   4763  HA  ALA A 314      19.772 -55.877  27.353  1.00121.70           H  
ATOM   4764  HB1 ALA A 314      20.637 -55.003  25.210  1.00121.80           H  
ATOM   4765  HB2 ALA A 314      19.323 -53.804  25.170  1.00121.80           H  
ATOM   4766  HB3 ALA A 314      20.564 -53.721  26.443  1.00121.80           H  
ATOM   4767  N   SER A 315      16.989 -54.130  27.148  1.00121.77           N  
ATOM   4768  CA  SER A 315      15.993 -53.349  27.892  1.00121.11           C  
ATOM   4769  C   SER A 315      15.550 -54.103  29.147  1.00124.25           C  
ATOM   4770  O   SER A 315      15.321 -53.488  30.188  1.00121.91           O  
ATOM   4771  CB  SER A 315      14.783 -53.045  27.010  1.00127.79           C  
ATOM   4772  OG  SER A 315      15.153 -52.501  25.754  1.00137.31           O  
ATOM   4773  H   SER A 315      16.736 -54.458  26.227  1.00121.77           H  
ATOM   4774  HA  SER A 315      16.453 -52.407  28.192  1.00121.11           H  
ATOM   4775  HB2 SER A 315      14.144 -52.329  27.527  1.00127.79           H  
ATOM   4776  HB3 SER A 315      14.231 -53.970  26.842  1.00127.79           H  
ATOM   4777  HG  SER A 315      15.703 -53.149  25.308  1.00137.31           H  
ATOM   4778  N   VAL A 316      15.463 -55.442  29.041  1.00123.33           N  
ATOM   4779  CA  VAL A 316      15.092 -56.347  30.130  1.00124.57           C  
ATOM   4780  C   VAL A 316      16.224 -56.382  31.170  1.00125.99           C  
ATOM   4781  O   VAL A 316      15.960 -56.178  32.359  1.00124.82           O  
ATOM   4782  CB  VAL A 316      14.708 -57.764  29.597  1.00132.15           C  
ATOM   4783  CG1 VAL A 316      14.607 -58.790  30.723  1.00133.48           C  
ATOM   4784  CG2 VAL A 316      13.405 -57.717  28.803  1.00134.79           C  
ATOM   4785  H   VAL A 316      15.669 -55.853  28.142  1.00123.33           H  
ATOM   4786  HA  VAL A 316      14.195 -55.971  30.623  1.00124.57           H  
ATOM   4787  HB  VAL A 316      15.511 -58.081  28.931  1.00132.15           H  
ATOM   4788 HG11 VAL A 316      15.553 -58.831  31.263  1.00133.48           H  
ATOM   4789 HG12 VAL A 316      13.810 -58.500  31.408  1.00133.48           H  
ATOM   4790 HG13 VAL A 316      14.386 -59.771  30.302  1.00133.48           H  
ATOM   4791 HG21 VAL A 316      12.592 -57.401  29.457  1.00134.79           H  
ATOM   4792 HG22 VAL A 316      13.506 -57.009  27.981  1.00134.79           H  
ATOM   4793 HG23 VAL A 316      13.186 -58.708  28.404  1.00134.79           H  
ATOM   4794  N   ILE A 317      17.476 -56.615  30.708  1.00121.55           N  
ATOM   4795  CA  ILE A 317      18.687 -56.686  31.537  1.00119.24           C  
ATOM   4796  C   ILE A 317      18.890 -55.388  32.329  1.00119.11           C  
ATOM   4797  O   ILE A 317      19.075 -55.449  33.545  1.00117.22           O  
ATOM   4798  CB  ILE A 317      19.934 -57.105  30.688  1.00122.53           C  
ATOM   4799  CG1 ILE A 317      19.780 -58.559  30.162  1.00126.45           C  
ATOM   4800  CG2 ILE A 317      21.253 -56.950  31.475  1.00120.96           C  
ATOM   4801  CD1 ILE A 317      20.445 -58.842  28.846  1.00133.97           C  
ATOM   4802  H   ILE A 317      17.586 -56.751  29.713  1.00121.55           H  
ATOM   4803  HA  ILE A 317      18.556 -57.474  32.279  1.00119.24           H  
ATOM   4804  HB  ILE A 317      19.983 -56.427  29.836  1.00122.53           H  
ATOM   4805 HG12 ILE A 317      18.715 -58.766  30.052  1.00126.45           H  
ATOM   4806 HG13 ILE A 317      20.206 -59.232  30.906  1.00126.45           H  
ATOM   4807 HG21 ILE A 317      21.356 -55.919  31.812  1.00120.96           H  
ATOM   4808 HG22 ILE A 317      21.241 -57.615  32.338  1.00120.96           H  
ATOM   4809 HG23 ILE A 317      22.093 -57.207  30.830  1.00120.96           H  
ATOM   4810 HD11 ILE A 317      20.036 -58.180  28.083  1.00133.97           H  
ATOM   4811 HD12 ILE A 317      21.518 -58.672  28.937  1.00133.97           H  
ATOM   4812 HD13 ILE A 317      20.264 -59.879  28.563  1.00133.97           H  
ATOM   4813  N   LEU A 318      18.803 -54.230  31.642  1.00114.82           N  
ATOM   4814  CA  LEU A 318      18.965 -52.897  32.229  1.00112.76           C  
ATOM   4815  C   LEU A 318      17.979 -52.627  33.361  1.00117.65           C  
ATOM   4816  O   LEU A 318      18.397 -52.157  34.424  1.00116.15           O  
ATOM   4817  CB  LEU A 318      18.894 -51.794  31.148  1.00112.64           C  
ATOM   4818  CG  LEU A 318      19.075 -50.338  31.599  1.00115.55           C  
ATOM   4819  CD1 LEU A 318      20.405 -50.133  32.298  1.00113.46           C  
ATOM   4820  CD2 LEU A 318      18.929 -49.393  30.435  1.00118.95           C  
ATOM   4821  H   LEU A 318      18.612 -54.286  30.652  1.00114.82           H  
ATOM   4822  HA  LEU A 318      19.960 -52.873  32.672  1.00112.76           H  
ATOM   4823  HB2 LEU A 318      17.916 -51.868  30.672  1.00112.64           H  
ATOM   4824  HB3 LEU A 318      19.672 -52.007  30.415  1.00112.64           H  
ATOM   4825  HG  LEU A 318      18.287 -50.117  32.319  1.00115.55           H  
ATOM   4826 HD11 LEU A 318      20.473 -50.804  33.154  1.00113.46           H  
ATOM   4827 HD12 LEU A 318      21.217 -50.347  31.603  1.00113.46           H  
ATOM   4828 HD13 LEU A 318      20.481 -49.101  32.639  1.00113.46           H  
ATOM   4829 HD21 LEU A 318      19.709 -49.597  29.701  1.00118.95           H
[truncated: 1,523,264 more chars]
