# Supplementary material for: N4-Substituted Piperazinyl Norfloxacin Derivatives with Broad-Spectrum Activity and Multiple Mechanisms on Gyrase, Topoisomerase IV, and Bacterial Cell Wall Synthesis
Source: ACS Bio Med Chem Au. 2023 Aug 30;3(6):494–506. doi: 10.1021/acsbiomedchemau.3c00038 (PMC10739246; doi:10.1021/acsbiomedchemau.3c00038)
Supplement: Supplementary file 3 — bg3c00038_si_003.pdb [file bg3c00038_si_003.pdb]

HEADER    ISOMERASE/DNA/ANTIBIOTIC                                    
REMARK  99                                                                      
REMARK  99 MOE v2019.01 (Chemical Computing Group ULC) Tue May 09 16:55:27 2023 
HELIX    1   1 ASP A  397  ALA A  406  1               Generated by MOE   10
HELIX    2   2 SER A  429  VAL A  432  1               Generated by MOE    4
HELIX    3   3 GLN A  436  ILE A  445  1               Generated by MOE   10
HELIX    4   4 LEU A  454  GLU A  456  5               Generated by MOE    3
HELIX    5   5 SER A  470  HIS A  486  1               Generated by MOE   17
HELIX    6   6 PRO A  488  GLU A  493  1               Generated by MOE    6
HELIX    7   7 ASP A  518  LEU A  525  1               Generated by MOE    8
HELIX    8   8 LEU A  542  GLU A  544  5               Generated by MOE    3
HELIX    9   9 ALA A  547  THR A  554  1               Generated by MOE    8
HELIX   10  10 ALA A  570  LEU A  581  1               Generated by MOE   12
HELIX   11  11 ALA A  586  GLN A  595  1               Generated by MOE   10
HELIX   12  12 VAL A 1014  MET A 1031  1               Generated by MOE   18
HELIX   13  13 PRO A 1044  SER A 1054  1               Generated by MOE   11
HELIX   14  14 SER A 1067  LYS A 1077  1               Generated by MOE   11
HELIX   15  15 SER A 1084  ALA A 1094  1               Generated by MOE   11
HELIX   16  16 PRO A 1116  SER A 1118  5               Generated by MOE    3
HELIX   17  17 ALA A 1131  SER A 1133  5               Generated by MOE    3
HELIX   18  18 GLU A 1134  LEU A 1137  1               Generated by MOE    4
HELIX   19  19 ASN A 1167  LEU A 1170  1               Generated by MOE    4
HELIX   20  20 LEU A 1189  ARG A 1201  1               Generated by MOE   13
HELIX   21  21 ASP A 1207  LEU A 1210  1               Generated by MOE    4
HELIX   22  22 PRO A 1229  THR A 1238  1               Generated by MOE   10
HELIX   23  23 GLY A 1267  ALA A 1280  1               Generated by MOE   14
HELIX   24  24 ALA A 1312  PHE A 1320  1               Generated by MOE    9
HELIX   25  25 ILE A 1347  ALA A 1386  1               Generated by MOE   40
HELIX   26  26 ILE A 1390  GLU A 1399  1               Generated by MOE   10
HELIX   27  27 LYS A 1404  PHE A 1411  1               Generated by MOE    8
HELIX   28  28 GLU A 1415  LEU A 1422  1               Generated by MOE    8
HELIX   29  29 LEU A 1426  LEU A 1429  5               Generated by MOE    4
HELIX   30  30 LYS A 1431  GLU A 1456  1               Generated by MOE   26
HELIX   31  31 PRO A 1458  LYS A 1475  1               Generated by MOE   18
HELIX   32  32 ASP C  397  ALA C  406  1               Generated by MOE   10
HELIX   33  33 SER C  429  VAL C  432  1               Generated by MOE    4
HELIX   34  34 GLN C  436  ILE C  445  1               Generated by MOE   10
HELIX   35  35 LEU C  454  GLU C  456  5               Generated by MOE    3
HELIX   36  36 SER C  470  HIS C  486  1               Generated by MOE   17
HELIX   37  37 PRO C  488  GLU C  492  1               Generated by MOE    5
HELIX   38  38 GLU C  519  LEU C  525  1               Generated by MOE    7
HELIX   39  39 LEU C  542  GLU C  544  5               Generated by MOE    3
HELIX   40  40 ALA C  547  THR C  553  1               Generated by MOE    7
HELIX   41  41 PRO C  557  THR C  559  5               Generated by MOE    3
HELIX   42  42 ALA C  570  LEU C  581  1               Generated by MOE   12
HELIX   43  43 ALA C  586  GLN C  595  1               Generated by MOE   10
HELIX   44  44 VAL C 1014  MET C 1031  1               Generated by MOE   18
HELIX   45  45 PRO C 1044  SER C 1054  1               Generated by MOE   11
HELIX   46  46 SER C 1067  LYS C 1077  1               Generated by MOE   11
HELIX   47  47 ASP C 1083  ALA C 1094  1               Generated by MOE   12
HELIX   48  48 PRO C 1116  SER C 1118  5               Generated by MOE    3
HELIX   49  49 GLU C 1134  LEU C 1137  1               Generated by MOE    4
HELIX   50  50 ASN C 1167  LEU C 1170  1               Generated by MOE    4
HELIX   51  51 LEU C 1189  ARG C 1201  1               Generated by MOE   13
HELIX   52  52 ASP C 1207  TYR C 1213  1               Generated by MOE    7
HELIX   53  53 PRO C 1229  THR C 1238  1               Generated by MOE   10
HELIX   54  54 GLY C 1267  GLN C 1279  1               Generated by MOE   13
HELIX   55  55 ALA C 1312  LEU C 1319  1               Generated by MOE    8
HELIX   56  56 ILE C 1347  LEU C 1388  1               Generated by MOE   42
HELIX   57  57 ILE C 1390  GLU C 1399  1               Generated by MOE   10
HELIX   58  58 LYS C 1404  PHE C 1411  1               Generated by MOE    8
HELIX   59  59 GLU C 1415  LEU C 1422  1               Generated by MOE    8
HELIX   60  60 LEU C 1426  LEU C 1429  5               Generated by MOE    4
HELIX   61  61 LYS C 1431  GLU C 1456  1               Generated by MOE   26
HELIX   62  62 PRO C 1458  LYS C 1475  1               Generated by MOE   18
SHEET    1       GLU A 390  GLU A 395                  Generated by MOE
SHEET    2       GLN A 412  ILE A 417                  Generated by MOE
SHEET    3       LYS A 461  LEU A 465                  Generated by MOE
SHEET    4       LEU A 496  VAL A 498                  Generated by MOE
SHEET    5       ALA A 499  ALA A 499                  Generated by MOE
SHEET    6       PHE A 504  ILE A 508                  Generated by MOE
SHEET    7       ASP A 511  ALA A 515                  Generated by MOE
SHEET    8       THR A 537  ARG A 538                  Generated by MOE
SHEET    9       LEU A 562  LEU A 562                  Generated by MOE
SHEET   10       VAL A 563  VAL A 563                  Generated by MOE
SHEET   11       GLN A 564  GLN A 564                  Generated by MOE
SHEET   12       LYS A1065  LYS A1066                  Generated by MOE
SHEET   13       ILE A1104  GLN A1107                  Generated by MOE
SHEET   14       GLU A1126  LEU A1129                  Generated by MOE
SHEET   15       TRP A1147  GLN A1148                  Generated by MOE
SHEET   16       GLU A1157  PRO A1158                  Generated by MOE
SHEET   17       THR A1174  ILE A1176                  Generated by MOE
SHEET   18       ALA A1181  ASP A1183                  Generated by MOE
SHEET   19       GLU A1224  GLU A1224                  Generated by MOE
SHEET   20       ILE A1225  ILE A1225                  Generated by MOE
SHEET   21       ARG A1240  ARG A1246                  Generated by MOE
SHEET   22       VAL A1248  GLU A1252                  Generated by MOE
SHEET   23       GLU A1255  GLU A1260                  Generated by MOE
SHEET   24       VAL A1286  ASP A1291                  Generated by MOE
SHEET   25       LEU A1301  LEU A1305                  Generated by MOE
SHEET   26       GLU A1326  ASN A1332                  Generated by MOE
SHEET   27       ASN A1334  MET A1335                  Generated by MOE
SHEET   28       ILE A1336  ILE A1336                  Generated by MOE
SHEET   29       PRO A1342  VAL A1344                  Generated by MOE
SHEET   30       GLU C 390  GLU C 395                  Generated by MOE
SHEET   31       GLN C 412  ILE C 417                  Generated by MOE
SHEET   32       ILE C 462  LEU C 465                  Generated by MOE
SHEET   33       LEU C 496  VAL C 498                  Generated by MOE
SHEET   34       ALA C 499  ALA C 499                  Generated by MOE
SHEET   35       PHE C 504  ASP C 507                  Generated by MOE
SHEET   36       VAL C 512  ALA C 515                  Generated by MOE
SHEET   37       GLN C 535  ARG C 538                  Generated by MOE
SHEET   38       LEU C 562  VAL C 563                  Generated by MOE
SHEET   39       GLN C 564  ASP C 566                  Generated by MOE
SHEET   40       ASN C1011  SER C1013                  Generated by MOE
SHEET   41       LYS C1065  LYS C1066                  Generated by MOE
SHEET   42       ILE C1104  GLN C1107                  Generated by MOE
SHEET   43       GLU C1126  LEU C1129                  Generated by MOE
SHEET   44       TRP C1147  ASP C1149                  Generated by MOE
SHEET   45       LYS C1156  PRO C1158                  Generated by MOE
SHEET   46       THR C1174  ILE C1176                  Generated by MOE
SHEET   47       ALA C1181  ASP C1183                  Generated by MOE
SHEET   48       GLU C1224  GLU C1224                  Generated by MOE
SHEET   49       ILE C1225  ILE C1225                  Generated by MOE
SHEET   50       ARG C1240  ARG C1246                  Generated by MOE
SHEET   51       VAL C1248  GLU C1252                  Generated by MOE
SHEET   52       GLU C1255  GLU C1260                  Generated by MOE
SHEET   53       VAL C1286  ASP C1291                  Generated by MOE
SHEET   54       LEU C1301  LEU C1305                  Generated by MOE
SHEET   55       GLU C1326  ASN C1332                  Generated by MOE
SHEET   56       ASN C1334  MET C1335                  Generated by MOE
SHEET   57       ILE C1336  ILE C1336                  Generated by MOE
SHEET   58       PRO C1342  VAL C1344                  Generated by MOE
LINK         O1P PTR A1124                 C5'  DA F  16     1555   1555  1.41
LINK         O1P PTR C1124                 C5'  DG E  16     1555   1555  1.43
LINK         O   OHE E   0                 P    DG E   6     1555   1555  1.41
LINK         O   OHE F   0                 P    DT F   5     1555   1555  1.41
ATOM      1  CH3 ACE A 372       1.408  55.640 -17.414  1.00  0.00           C  
ATOM      2  C   ACE A 372       1.106  56.590 -18.554  1.00  0.00           C  
ATOM      3  O   ACE A 372       2.004  57.403 -18.859  1.00  0.00           O  
ATOM      4 HH31 ACE A 372       0.478  55.385 -16.908  1.00  0.00           H  
ATOM      5 HH32 ACE A 372       1.868  54.742 -17.820  1.00  0.00           H  
ATOM      6 HH33 ACE A 372       2.088  56.124 -16.717  1.00  0.00           H  
ATOM      7  N   ALA A 373      -0.035  56.516 -19.142  1.00141.45           N  
ATOM      8  CA  ALA A 373      -0.394  57.404 -20.253  1.00144.69           C  
ATOM      9  C   ALA A 373      -1.809  57.176 -20.843  1.00148.74           C  
ATOM     10  O   ALA A 373      -2.257  57.944 -21.701  1.00148.04           O  
ATOM     11  CB  ALA A 373       0.665  57.338 -21.353  1.00142.16           C  
ATOM     12  H   ALA A 373      -0.704  55.827 -18.830  1.00141.45           H  
ATOM     13  HA  ALA A 373      -0.425  58.405 -19.822  1.00144.69           H  
ATOM     14  HB1 ALA A 373       0.687  56.334 -21.776  1.00142.16           H  
ATOM     15  HB2 ALA A 373       1.642  57.576 -20.932  1.00142.16           H  
ATOM     16  HB3 ALA A 373       0.422  58.057 -22.135  1.00142.16           H  
ATOM     17  N   LEU A 374      -2.488  56.120 -20.391  1.00151.96           N  
ATOM     18  CA  LEU A 374      -3.867  55.794 -20.798  1.00155.38           C  
ATOM     19  C   LEU A 374      -4.102  55.159 -22.187  1.00159.48           C  
ATOM     20  O   LEU A 374      -5.257  55.064 -22.623  1.00157.03           O  
ATOM     21  CB  LEU A 374      -4.782  57.018 -20.648  1.00154.31           C  
ATOM     22  CG  LEU A 374      -5.789  56.962 -19.499  1.00152.67           C  
ATOM     23  CD1 LEU A 374      -6.763  58.117 -19.621  1.00151.58           C  
ATOM     24  CD2 LEU A 374      -6.522  55.629 -19.509  1.00152.35           C  
ATOM     25  H   LEU A 374      -2.030  55.508 -19.731  1.00151.96           H  
ATOM     26  HA  LEU A 374      -4.115  54.991 -20.104  1.00155.38           H  
ATOM     27  HB2 LEU A 374      -5.341  57.133 -21.577  1.00154.31           H  
ATOM     28  HB3 LEU A 374      -4.149  57.892 -20.495  1.00154.31           H  
ATOM     29  HG  LEU A 374      -5.262  57.050 -18.549  1.00152.67           H  
ATOM     30 HD11 LEU A 374      -6.216  59.059 -19.587  1.00151.58           H  
ATOM     31 HD12 LEU A 374      -7.299  58.042 -20.567  1.00151.58           H  
ATOM     32 HD13 LEU A 374      -7.475  58.080 -18.797  1.00151.58           H  
ATOM     33 HD21 LEU A 374      -7.059  55.517 -20.451  1.00152.35           H  
ATOM     34 HD22 LEU A 374      -5.802  54.818 -19.402  1.00152.35           H  
ATOM     35 HD23 LEU A 374      -7.230  55.598 -18.681  1.00152.35           H  
ATOM     36  N   PRO A 375      -3.030  54.704 -22.870  1.00165.02           N  
ATOM     37  CA  PRO A 375      -3.163  54.240 -24.260  1.00168.46           C  
ATOM     38  C   PRO A 375      -4.292  53.236 -24.497  1.00171.30           C  
ATOM     39  O   PRO A 375      -4.613  52.419 -23.629  1.00173.63           O  
ATOM     40  CB  PRO A 375      -1.804  53.595 -24.540  1.00167.21           C  
ATOM     41  CG  PRO A 375      -0.871  54.341 -23.663  1.00166.32           C  
ATOM     42  CD  PRO A 375      -1.640  54.576 -22.397  1.00165.75           C  
ATOM     43  HA  PRO A 375      -3.424  55.068 -24.919  1.00168.46           H  
ATOM     44  HB2 PRO A 375      -1.528  53.711 -25.588  1.00167.21           H  
ATOM     45  HB3 PRO A 375      -1.816  52.536 -24.282  1.00167.21           H  
ATOM     46  HG2 PRO A 375      -0.588  55.288 -24.122  1.00166.32           H  
ATOM     47  HG3 PRO A 375       0.024  53.751 -23.465  1.00166.32           H  
ATOM     48  HD2 PRO A 375      -1.535  53.734 -21.713  1.00165.75           H  
ATOM     49  HD3 PRO A 375      -1.309  55.489 -21.902  1.00165.75           H  
ATOM     50  N   GLY A 376      -4.873  53.309 -25.690  1.00168.86           N  
ATOM     51  CA  GLY A 376      -6.023  52.505 -26.030  1.00164.71           C  
ATOM     52  C   GLY A 376      -7.271  53.160 -25.483  1.00162.32           C  
ATOM     53  O   GLY A 376      -8.123  53.624 -26.243  1.00163.77           O  
ATOM     54  H   GLY A 376      -4.499  53.946 -26.379  1.00168.86           H  
ATOM     55  HA2 GLY A 376      -5.913  51.511 -25.596  1.00164.71           H  
ATOM     56  HA3 GLY A 376      -6.101  52.421 -27.114  1.00164.71           H  
ATOM     57  N   LYS A 377      -7.365  53.224 -24.158  1.00158.06           N  
ATOM     58  CA  LYS A 377      -8.590  53.668 -23.497  1.00154.84           C  
ATOM     59  C   LYS A 377      -8.955  55.128 -23.798  1.00150.14           C  
ATOM     60  O   LYS A 377     -10.102  55.540 -23.624  1.00145.78           O  
ATOM     61  CB  LYS A 377      -8.490  53.438 -21.984  1.00154.63           C  
ATOM     62  CG  LYS A 377      -9.811  53.666 -21.254  1.00155.58           C  
ATOM     63  CD  LYS A 377      -9.681  53.453 -19.752  1.00155.03           C  
ATOM     64  CE  LYS A 377     -11.036  53.553 -19.061  1.00151.91           C  
ATOM     65  NZ  LYS A 377     -11.626  54.913 -19.169  1.00149.29           N1+
ATOM     66  H   LYS A 377      -6.570  52.959 -23.595  1.00158.06           H  
ATOM     67  HA  LYS A 377      -9.399  53.064 -23.908  1.00154.84           H  
ATOM     68  HB2 LYS A 377      -7.746  54.124 -21.577  1.00154.63           H  
ATOM     69  HB3 LYS A 377      -8.170  52.411 -21.810  1.00154.63           H  
ATOM     70  HG2 LYS A 377     -10.553  52.970 -21.645  1.00155.58           H  
ATOM     71  HG3 LYS A 377     -10.141  54.689 -21.436  1.00155.58           H  
ATOM     72  HD2 LYS A 377      -9.016  54.213 -19.342  1.00155.03           H  
ATOM     73  HD3 LYS A 377      -9.260  52.464 -19.568  1.00155.03           H  
ATOM     74  HE2 LYS A 377     -10.910  53.308 -18.006  1.00151.91           H  
ATOM     75  HE3 LYS A 377     -11.718  52.838 -19.521  1.00151.91           H  
ATOM     76  HZ1 LYS A 377     -11.002  55.585 -18.745  1.00149.29           H  
ATOM     77  HZ2 LYS A 377     -11.760  55.145 -20.143  1.00149.29           H  
ATOM     78  HZ3 LYS A 377     -12.516  54.933 -18.692  1.00149.29           H  
ATOM     79  N   LEU A 378      -7.975  55.899 -24.261  1.00148.67           N  
ATOM     80  CA  LEU A 378      -8.148  57.337 -24.419  1.00145.19           C  
ATOM     81  C   LEU A 378      -8.439  57.759 -25.854  1.00144.00           C  
ATOM     82  O   LEU A 378      -8.834  57.694 -27.028  1.00142.02           O  
ATOM     83  CB  LEU A 378      -6.922  58.080 -23.895  1.00142.95           C  
ATOM     84  CG  LEU A 378      -7.223  59.536 -23.530  1.00141.34           C  
ATOM     85  CD1 LEU A 378      -8.683  59.690 -23.109  1.00140.16           C  
ATOM     86  CD2 LEU A 378      -6.281  60.040 -22.445  1.00139.64           C  
ATOM     87  H   LEU A 378      -7.091  55.478 -24.509  1.00148.67           H  
ATOM     88  HA  LEU A 378      -9.026  57.605 -23.831  1.00145.19           H  
ATOM     89  HB2 LEU A 378      -6.151  58.066 -24.665  1.00142.95           H  
ATOM     90  HB3 LEU A 378      -6.557  57.566 -23.006  1.00142.95           H  
ATOM     91  HG  LEU A 378      -7.057  60.149 -24.416  1.00141.34           H  
ATOM     92 HD11 LEU A 378      -9.332  59.360 -23.920  1.00140.16           H  
ATOM     93 HD12 LEU A 378      -8.872  59.084 -22.223  1.00140.16           H  
ATOM     94 HD13 LEU A 378      -8.888  60.737 -22.883  1.00140.16           H  
ATOM     95 HD21 LEU A 378      -6.419  59.448 -21.540  1.00139.64           H  
ATOM     96 HD22 LEU A 378      -5.250  59.946 -22.787  1.00139.64           H  
ATOM     97 HD23 LEU A 378      -6.499  61.086 -22.232  1.00139.64           H  
ATOM     98  N   ALA A 379      -7.809  58.997 -26.055  1.00  0.00           N  
ATOM     99  CA  ALA A 379      -7.308  60.274 -26.662  1.00  0.00           C  
ATOM    100  CB  ALA A 379      -6.655  61.287 -25.738  1.00  0.00           C  
ATOM    101  C   ALA A 379      -6.279  59.843 -27.721  1.00  0.00           C  
ATOM    102  O   ALA A 379      -5.146  59.450 -27.461  1.00  0.00           O  
ATOM    103  H   ALA A 379      -8.242  58.853 -26.968  1.00  0.00           H  
ATOM    104  HA  ALA A 379      -8.166  60.757 -27.148  1.00  0.00           H  
ATOM    105  HB1 ALA A 379      -7.363  61.646 -24.987  1.00  0.00           H  
ATOM    106  HB2 ALA A 379      -5.769  60.882 -25.238  1.00  0.00           H  
ATOM    107  HB3 ALA A 379      -6.319  62.162 -26.310  1.00  0.00           H  
ATOM    108  N   ASP A 380      -6.819  59.874 -28.998  1.00  0.00           N  
ATOM    109  CA  ASP A 380      -6.012  59.597 -30.182  1.00  0.00           C  
ATOM    110  C   ASP A 380      -5.575  60.921 -30.831  1.00  0.00           C  
ATOM    111  O   ASP A 380      -4.945  60.939 -31.884  1.00  0.00           O  
ATOM    112  CB  ASP A 380      -6.803  58.780 -31.221  1.00  0.00           C  
ATOM    113  CG  ASP A 380      -7.206  57.407 -30.679  1.00  0.00           C  
ATOM    114  OD1 ASP A 380      -8.352  57.121 -30.338  1.00  0.00           O  
ATOM    115  OD2 ASP A 380      -6.172  56.518 -30.615  1.00  0.00           O1-
ATOM    116  H   ASP A 380      -7.798  60.093 -29.111  1.00  0.00           H  
ATOM    117  HA  ASP A 380      -5.143  59.020 -29.865  1.00  0.00           H  
ATOM    118  HB2 ASP A 380      -6.184  58.642 -32.107  1.00  0.00           H  
ATOM    119  HB3 ASP A 380      -7.705  59.331 -31.491  1.00  0.00           H  
ATOM    120  N   CYS A 381      -5.955  62.063 -30.156  1.00  0.00           N  
ATOM    121  CA  CYS A 381      -5.725  63.420 -30.642  1.00  0.00           C  
ATOM    122  C   CYS A 381      -5.961  64.391 -29.470  1.00  0.00           C  
ATOM    123  O   CYS A 381      -6.584  64.059 -28.459  1.00  0.00           O  
ATOM    124  CB  CYS A 381      -6.682  63.785 -31.794  1.00  0.00           C  
ATOM    125  SG  CYS A 381      -6.121  65.268 -32.672  1.00  0.00           S  
ATOM    126  H   CYS A 381      -6.424  61.953 -29.268  1.00  0.00           H  
ATOM    127  HA  CYS A 381      -4.705  63.488 -31.022  1.00  0.00           H  
ATOM    128  HB2 CYS A 381      -7.675  63.968 -31.386  1.00  0.00           H  
ATOM    129  HB3 CYS A 381      -6.725  62.951 -32.495  1.00  0.00           H  
ATOM    130  HG  CYS A 381      -6.064  66.294 -31.820  1.00  0.00           H  
ATOM    131  N   VAL A 382      -5.462  65.653 -29.696  1.00  0.00           N  
ATOM    132  CA  VAL A 382      -5.544  66.770 -28.763  1.00  0.00           C  
ATOM    133  C   VAL A 382      -5.559  68.027 -29.653  1.00  0.00           C  
ATOM    134  O   VAL A 382      -5.307  67.956 -30.856  1.00  0.00           O  
ATOM    135  CB  VAL A 382      -4.374  66.743 -27.744  1.00  0.00           C  
ATOM    136  CG1 VAL A 382      -3.016  67.164 -28.334  1.00  0.00           C  
ATOM    137  CG2 VAL A 382      -4.693  67.608 -26.516  1.00  0.00           C  
ATOM    138  H   VAL A 382      -5.003  65.819 -30.579  1.00  0.00           H  
ATOM    139  HA  VAL A 382      -6.436  66.734 -28.138  1.00  0.00           H  
ATOM    140  HB  VAL A 382      -4.261  65.722 -27.376  1.00  0.00           H  
ATOM    141 HG11 VAL A 382      -2.788  66.559 -29.212  1.00  0.00           H  
ATOM    142 HG12 VAL A 382      -3.029  68.218 -28.614  1.00  0.00           H  
ATOM    143 HG13 VAL A 382      -2.232  67.010 -27.593  1.00  0.00           H  
ATOM    144 HG21 VAL A 382      -4.787  68.657 -26.801  1.00  0.00           H  
ATOM    145 HG22 VAL A 382      -5.627  67.276 -26.060  1.00  0.00           H  
ATOM    146 HG23 VAL A 382      -3.894  67.514 -25.780  1.00  0.00           H  
ATOM    147  N   GLY A 383      -5.938  69.178 -28.993  1.00  0.00           N  
ATOM    148  CA  GLY A 383      -6.403  70.355 -29.722  1.00  0.00           C  
ATOM    149  C   GLY A 383      -5.276  71.299 -30.161  1.00  0.00           C  
ATOM    150  O   GLY A 383      -4.081  71.010 -30.109  1.00  0.00           O  
ATOM    151  H   GLY A 383      -5.893  69.207 -27.985  1.00  0.00           H  
ATOM    152  HA2 GLY A 383      -7.085  70.910 -29.079  1.00  0.00           H  
ATOM    153  HA3 GLY A 383      -6.936  70.019 -30.612  1.00  0.00           H  
ATOM    154  N   GLN A 384      -5.746  72.494 -30.673  1.00  0.00           N  
ATOM    155  CA  GLN A 384      -4.872  73.579 -31.043  1.00  0.00           C  
ATOM    156  C   GLN A 384      -5.562  74.879 -30.601  1.00  0.00           C  
ATOM    157  O   GLN A 384      -5.557  75.883 -31.327  1.00  0.00           O  
ATOM    158  CB  GLN A 384      -4.539  73.585 -32.552  1.00  0.00           C  
ATOM    159  CG  GLN A 384      -5.726  73.559 -33.538  1.00  0.00           C  
ATOM    160  CD  GLN A 384      -6.413  72.192 -33.657  1.00  0.00           C  
ATOM    161  OE1 GLN A 384      -7.573  72.040 -33.277  1.00  0.00           O  
ATOM    162  NE2 GLN A 384      -5.705  71.194 -34.196  1.00  0.00           N  
ATOM    163  H   GLN A 384      -6.742  72.612 -30.792  1.00  0.00           H  
ATOM    164  HA  GLN A 384      -3.908  73.468 -30.547  1.00  0.00           H  
ATOM    165  HB2 GLN A 384      -3.958  74.486 -32.756  1.00  0.00           H  
ATOM    166  HB3 GLN A 384      -3.886  72.739 -32.770  1.00  0.00           H  
ATOM    167  HG2 GLN A 384      -6.458  74.317 -33.255  1.00  0.00           H  
ATOM    168  HG3 GLN A 384      -5.346  73.828 -34.525  1.00  0.00           H  
ATOM    169 HE21 GLN A 384      -4.757  71.355 -34.502  1.00  0.00           H  
ATOM    170 HE22 GLN A 384      -6.120  70.279 -34.296  1.00  0.00           H  
ATOM    171  N   THR A 385      -5.860  75.078 -29.240  1.00204.44           N  
ATOM    172  CA  THR A 385      -4.598  75.000 -28.505  1.00205.09           C  
ATOM    173  C   THR A 385      -4.681  73.945 -27.392  1.00200.40           C  
ATOM    174  O   THR A 385      -4.780  72.742 -27.678  1.00194.80           O  
ATOM    175  CB  THR A 385      -4.169  76.393 -27.931  1.00187.43           C  
ATOM    176  OG1 THR A 385      -5.180  76.897 -27.047  1.00189.25           O  
ATOM    177  CG2 THR A 385      -3.932  77.411 -29.056  1.00187.45           C  
ATOM    178  H   THR A 385      -6.689  75.654 -29.220  1.00204.44           H  
ATOM    179  HA  THR A 385      -3.826  74.693 -29.211  1.00205.09           H  
ATOM    180  HB  THR A 385      -3.236  76.252 -27.385  1.00187.43           H  
ATOM    181 HG21 THR A 385      -3.162  77.035 -29.730  1.00187.45           H  
ATOM    182 HG22 THR A 385      -4.858  77.562 -29.611  1.00187.45           H  
ATOM    183 HG23 THR A 385      -3.608  78.359 -28.626  1.00187.45           H  
ATOM    184  HG1 THR A 385      -5.984  77.009 -27.559  1.00189.25           H  
ATOM    185  N   ARG A 386      -4.640  74.400 -26.142  1.00202.90           N  
ATOM    186  CA  ARG A 386      -4.913  73.544 -24.995  1.00202.39           C  
ATOM    187  C   ARG A 386      -6.224  73.988 -24.351  1.00206.83           C  
ATOM    188  O   ARG A 386      -6.917  73.187 -23.716  1.00206.64           O  
ATOM    189  CB  ARG A 386      -3.712  73.553 -24.017  1.00  0.00           C  
ATOM    190  CG  ARG A 386      -3.761  72.384 -23.012  1.00  0.00           C  
ATOM    191  CD  ARG A 386      -2.409  72.044 -22.368  1.00  0.00           C  
ATOM    192  NE  ARG A 386      -2.003  72.992 -21.316  1.00  0.00           N  
ATOM    193  CZ  ARG A 386      -1.028  72.763 -20.412  1.00  0.00           C  
ATOM    194  NH1 ARG A 386      -0.749  73.691 -19.487  1.00  0.00           N  
ATOM    195  NH2 ARG A 386      -0.323  71.621 -20.412  1.00  0.00           N1+
ATOM    196  H   ARG A 386      -4.412  75.371 -25.983  1.00202.90           H  
ATOM    197  HA  ARG A 386      -5.035  72.507 -25.307  1.00202.39           H  
ATOM    198  HB2 ARG A 386      -2.796  73.453 -24.601  1.00  0.00           H  
ATOM    199  HB3 ARG A 386      -3.672  74.503 -23.480  1.00  0.00           H  
ATOM    200  HG2 ARG A 386      -4.487  72.597 -22.226  1.00  0.00           H  
ATOM    201  HG3 ARG A 386      -4.092  71.491 -23.544  1.00  0.00           H  
ATOM    202  HD2 ARG A 386      -2.494  71.053 -21.920  1.00  0.00           H  
ATOM    203  HD3 ARG A 386      -1.638  72.004 -23.138  1.00  0.00           H  
ATOM    204  HE  ARG A 386      -2.503  73.870 -21.274  1.00  0.00           H  
ATOM    205 HH11 ARG A 386      -0.020  73.525 -18.808  1.00  0.00           H  
ATOM    206 HH12 ARG A 386      -1.268  74.558 -19.468  1.00  0.00           H  
ATOM    207 HH21 ARG A 386       0.402  71.475 -19.724  1.00  0.00           H  
ATOM    208 HH22 ARG A 386      -0.517  70.907 -21.101  1.00  0.00           H  
ATOM    209  N   GLU A 387      -6.563  75.265 -24.532  1.00210.54           N  
ATOM    210  CA  GLU A 387      -7.833  75.814 -24.053  1.00210.36           C  
ATOM    211  C   GLU A 387      -8.938  75.589 -25.083  1.00209.51           C  
ATOM    212  O   GLU A 387     -10.128  75.663 -24.769  1.00207.48           O  
ATOM    213  CB  GLU A 387      -7.712  77.338 -23.784  1.00  0.00           C  
ATOM    214  CG  GLU A 387      -6.632  77.668 -22.738  1.00  0.00           C  
ATOM    215  CD  GLU A 387      -6.896  77.003 -21.387  1.00  0.00           C  
ATOM    216  OE1 GLU A 387      -7.737  77.403 -20.586  1.00  0.00           O  
ATOM    217  OE2 GLU A 387      -6.109  75.914 -21.147  1.00  0.00           O1-
ATOM    218  H   GLU A 387      -5.921  75.875 -25.017  1.00210.54           H  
ATOM    219  HA  GLU A 387      -8.082  75.299 -23.125  1.00210.36           H  
ATOM    220  HB2 GLU A 387      -8.673  77.705 -23.422  1.00  0.00           H  
ATOM    221  HB3 GLU A 387      -7.460  77.839 -24.718  1.00  0.00           H  
ATOM    222  HG2 GLU A 387      -6.603  78.747 -22.595  1.00  0.00           H  
ATOM    223  HG3 GLU A 387      -5.668  77.325 -23.113  1.00  0.00           H  
ATOM    224  N   GLU A 388      -8.532  75.314 -26.317  1.00210.48           N  
ATOM    225  CA  GLU A 388      -9.476  74.899 -27.341  1.00209.13           C  
ATOM    226  C   GLU A 388      -9.881  73.438 -27.111  1.00206.75           C  
ATOM    227  O   GLU A 388     -10.886  72.970 -27.649  1.00206.24           O  
ATOM    228  CB  GLU A 388      -8.869  75.072 -28.737  1.00209.17           C  
ATOM    229  CG  GLU A 388      -9.898  75.019 -29.852  1.00206.49           C  
ATOM    230  CD  GLU A 388      -9.284  74.840 -31.225  1.00205.46           C  
ATOM    231  OE1 GLU A 388      -8.037  74.760 -31.326  1.00205.12           O  
ATOM    232  OE2 GLU A 388     -10.058  74.774 -32.206  1.00204.84           O1-
ATOM    233  H   GLU A 388      -7.552  75.394 -26.547  1.00210.48           H  
ATOM    234  HA  GLU A 388     -10.364  75.528 -27.277  1.00209.13           H  
ATOM    235  HB2 GLU A 388      -8.142  74.276 -28.899  1.00209.17           H  
ATOM    236  HB3 GLU A 388      -8.365  76.038 -28.777  1.00209.17           H  
ATOM    237  HG2 GLU A 388     -10.464  75.950 -29.845  1.00206.49           H  
ATOM    238  HG3 GLU A 388     -10.571  74.183 -29.662  1.00206.49           H  
ATOM    239  N   SER A 389      -9.095  72.727 -26.303  1.00204.91           N  
ATOM    240  CA  SER A 389      -9.310  71.297 -26.065  1.00200.56           C  
ATOM    241  C   SER A 389     -10.396  71.023 -25.022  1.00199.37           C  
ATOM    242  O   SER A 389     -10.642  71.840 -24.136  1.00202.08           O  
ATOM    243  CB  SER A 389      -7.989  70.668 -25.593  1.00  0.00           C  
ATOM    244  OG  SER A 389      -6.905  71.017 -26.429  1.00  0.00           O  
ATOM    245  H   SER A 389      -8.326  73.189 -25.839  1.00204.91           H  
ATOM    246  HA  SER A 389      -9.647  70.857 -27.004  1.00200.56           H  
ATOM    247  HB2 SER A 389      -7.763  71.010 -24.582  1.00  0.00           H  
ATOM    248  HB3 SER A 389      -8.094  69.583 -25.580  1.00  0.00           H  
ATOM    249  HG  SER A 389      -6.775  71.966 -26.379  1.00  0.00           H  
ATOM    250  N   GLU A 390     -11.047  69.869 -25.146  1.00195.24           N  
ATOM    251  CA  GLU A 390     -12.071  69.445 -24.192  1.00190.93           C  
ATOM    252  C   GLU A 390     -12.132  67.926 -24.065  1.00183.92           C  
ATOM    253  O   GLU A 390     -12.390  67.216 -25.040  1.00181.34           O  
ATOM    254  CB  GLU A 390     -13.452  69.939 -24.604  1.00192.33           C  
ATOM    255  CG  GLU A 390     -13.528  71.382 -25.027  1.00196.37           C  
ATOM    256  CD  GLU A 390     -14.738  71.630 -25.898  1.00197.53           C  
ATOM    257  OE1 GLU A 390     -14.898  70.912 -26.913  1.00196.30           O  
ATOM    258  OE2 GLU A 390     -15.536  72.526 -25.557  1.00199.41           O1-
ATOM    259  H   GLU A 390     -10.826  69.266 -25.925  1.00195.24           H  
ATOM    260  HA  GLU A 390     -11.790  69.881 -23.233  1.00190.93           H  
ATOM    261  HB2 GLU A 390     -14.124  69.802 -23.756  1.00192.33           H  
ATOM    262  HB3 GLU A 390     -13.792  69.327 -25.439  1.00192.33           H  
ATOM    263  HG2 GLU A 390     -12.628  71.637 -25.587  1.00196.37           H  
ATOM    264  HG3 GLU A 390     -13.594  72.010 -24.139  1.00196.37           H  
ATOM    265  N   LEU A 391     -11.905  67.434 -22.852  1.00180.32           N  
ATOM    266  CA  LEU A 391     -12.057  66.012 -22.564  1.00175.32           C  
ATOM    267  C   LEU A 391     -13.522  65.681 -22.335  1.00175.27           C  
ATOM    268  O   LEU A 391     -14.211  66.345 -21.561  1.00176.85           O  
ATOM    269  CB  LEU A 391     -11.241  65.612 -21.328  1.00169.15           C  
ATOM    270  CG  LEU A 391     -11.526  64.239 -20.703  1.00157.84           C  
ATOM    271  CD1 LEU A 391     -10.643  63.171 -21.322  1.00152.71           C  
ATOM    272  CD2 LEU A 391     -11.333  64.290 -19.193  1.00155.01           C  
ATOM    273  H   LEU A 391     -11.620  68.059 -22.112  1.00180.32           H  
ATOM    274  HA  LEU A 391     -11.686  65.451 -23.422  1.00175.32           H  
ATOM    275  HB2 LEU A 391     -11.422  66.364 -20.560  1.00169.15           H  
ATOM    276  HB3 LEU A 391     -10.189  65.629 -21.612  1.00169.15           H  
ATOM    277  HG  LEU A 391     -12.564  63.979 -20.908  1.00157.84           H  
ATOM    278 HD11 LEU A 391     -10.816  63.135 -22.397  1.00152.71           H  
ATOM    279 HD12 LEU A 391      -9.597  63.409 -21.131  1.00152.71           H  
ATOM    280 HD13 LEU A 391     -10.882  62.203 -20.883  1.00152.71           H  
ATOM    281 HD21 LEU A 391     -10.299  64.549 -18.967  1.00155.01           H  
ATOM    282 HD22 LEU A 391     -11.997  65.042 -18.767  1.00155.01           H  
ATOM    283 HD23 LEU A 391     -11.565  63.315 -18.764  1.00155.01           H  
ATOM    284  N   PHE A 392     -14.001  64.648 -23.008  1.00173.00           N  
ATOM    285  CA  PHE A 392     -15.342  64.182 -22.736  1.00170.83           C  
ATOM    286  C   PHE A 392     -15.360  62.877 -21.969  1.00167.26           C  
ATOM    287  O   PHE A 392     -14.991  61.820 -22.477  1.00164.02           O  
ATOM    288  CB  PHE A 392     -16.164  64.086 -24.005  1.00172.74           C  
ATOM    289  CG  PHE A 392     -16.707  65.396 -24.454  1.00177.29           C  
ATOM    290  CD1 PHE A 392     -16.105  66.090 -25.482  1.00181.30           C  
ATOM    291  CD2 PHE A 392     -17.809  65.947 -23.828  1.00177.97           C  
ATOM    292  CE1 PHE A 392     -16.605  67.299 -25.893  1.00184.89           C  
ATOM    293  CE2 PHE A 392     -18.316  67.154 -24.234  1.00180.82           C  
ATOM    294  CZ  PHE A 392     -17.715  67.832 -25.268  1.00184.71           C  
ATOM    295  H   PHE A 392     -13.434  64.188 -23.706  1.00173.00           H  
ATOM    296  HA  PHE A 392     -15.805  64.930 -22.092  1.00170.83           H  
ATOM    297  HB2 PHE A 392     -16.999  63.408 -23.826  1.00172.74           H  
ATOM    298  HB3 PHE A 392     -15.532  63.683 -24.797  1.00172.74           H  
ATOM    299  HD1 PHE A 392     -15.233  65.678 -25.968  1.00181.30           H  
ATOM    300  HD2 PHE A 392     -18.276  65.420 -23.009  1.00177.97           H  
ATOM    301  HE1 PHE A 392     -16.132  67.833 -26.704  1.00184.89           H  
ATOM    302  HE2 PHE A 392     -19.184  67.570 -23.744  1.00180.82           H  
ATOM    303  HZ  PHE A 392     -18.112  68.783 -25.592  1.00184.71           H  
ATOM    304  N   ILE A 393     -15.794  62.995 -20.724  1.00167.39           N  
ATOM    305  CA  ILE A 393     -15.971  61.878 -19.824  1.00165.92           C  
ATOM    306  C   ILE A 393     -17.431  61.388 -19.925  1.00166.04           C  
ATOM    307  O   ILE A 393     -18.358  62.050 -19.444  1.00166.11           O  
ATOM    308  CB  ILE A 393     -15.574  62.319 -18.392  1.00164.92           C  
ATOM    309  CG1 ILE A 393     -14.172  61.816 -18.041  1.00163.03           C  
ATOM    310  CG2 ILE A 393     -16.573  61.856 -17.360  1.00165.42           C  
ATOM    311  CD1 ILE A 393     -13.704  62.260 -16.674  1.00163.19           C  
ATOM    312  H   ILE A 393     -16.014  63.920 -20.383  1.00167.39           H  
ATOM    313  HA  ILE A 393     -15.328  61.039 -20.091  1.00165.92           H  
ATOM    314  HB  ILE A 393     -15.572  63.409 -18.379  1.00164.92           H  
ATOM    315 HG12 ILE A 393     -13.472  62.194 -18.786  1.00163.03           H  
ATOM    316 HG13 ILE A 393     -14.178  60.726 -18.068  1.00163.03           H  
ATOM    317 HG21 ILE A 393     -17.561  62.242 -17.612  1.00165.42           H  
ATOM    318 HG22 ILE A 393     -16.602  60.766 -17.345  1.00165.42           H  
ATOM    319 HG23 ILE A 393     -16.278  62.225 -16.378  1.00165.42           H  
ATOM    320 HD11 ILE A 393     -13.692  63.349 -16.630  1.00163.19           H  
ATOM    321 HD12 ILE A 393     -14.383  61.873 -15.914  1.00163.19           H  
ATOM    322 HD13 ILE A 393     -12.700  61.878 -16.492  1.00163.19           H  
ATOM    323  N   VAL A 394     -17.632  60.250 -20.594  1.00164.25           N  
ATOM    324  CA  VAL A 394     -18.977  59.690 -20.784  1.00160.32           C  
ATOM    325  C   VAL A 394     -19.183  58.430 -19.962  1.00154.85           C  
ATOM    326  O   VAL A 394     -18.244  57.689 -19.689  1.00156.23           O  
ATOM    327  CB  VAL A 394     -19.298  59.349 -22.272  1.00143.73           C  
ATOM    328  CG1 VAL A 394     -18.852  60.467 -23.191  1.00148.00           C  
ATOM    329  CG2 VAL A 394     -18.664  58.020 -22.682  1.00140.55           C  
ATOM    330  H   VAL A 394     -16.837  59.761 -20.980  1.00164.25           H  
ATOM    331  HA  VAL A 394     -19.654  60.477 -20.450  1.00160.32           H  
ATOM    332  HB  VAL A 394     -20.379  59.246 -22.365  1.00143.73           H  
ATOM    333 HG11 VAL A 394     -19.345  61.395 -22.900  1.00148.00           H  
ATOM    334 HG12 VAL A 394     -17.772  60.590 -23.116  1.00148.00           H  
ATOM    335 HG13 VAL A 394     -19.119  60.221 -24.219  1.00148.00           H  
ATOM    336 HG21 VAL A 394     -17.580  58.094 -22.599  1.00140.55           H  
ATOM    337 HG22 VAL A 394     -19.026  57.227 -22.027  1.00140.55           H  
ATOM    338 HG23 VAL A 394     -18.934  57.791 -23.713  1.00140.55           H  
ATOM    339  N   GLU A 395     -20.429  58.179 -19.590  1.00148.81           N  
ATOM    340  CA  GLU A 395     -20.752  57.049 -18.736  1.00144.00           C  
ATOM    341  C   GLU A 395     -20.899  55.726 -19.483  1.00137.72           C  
ATOM    342  O   GLU A 395     -21.972  55.409 -19.984  1.00137.78           O  
ATOM    343  CB  GLU A 395     -22.042  57.344 -17.968  1.00147.27           C  
ATOM    344  CG  GLU A 395     -22.660  56.139 -17.285  1.00148.39           C  
ATOM    345  CD  GLU A 395     -24.065  56.421 -16.797  1.00150.16           C  
ATOM    346  OE1 GLU A 395     -24.764  55.473 -16.381  1.00150.74           O  
ATOM    347  OE2 GLU A 395     -24.477  57.599 -16.832  1.00151.20           O1-
ATOM    348  H   GLU A 395     -21.171  58.787 -19.907  1.00148.81           H  
ATOM    349  HA  GLU A 395     -19.907  56.927 -18.058  1.00144.00           H  
ATOM    350  HB2 GLU A 395     -22.771  57.748 -18.671  1.00147.27           H  
ATOM    351  HB3 GLU A 395     -21.820  58.091 -17.205  1.00147.27           H  
ATOM    352  HG2 GLU A 395     -22.040  55.862 -16.432  1.00148.39           H  
ATOM    353  HG3 GLU A 395     -22.693  55.312 -17.994  1.00148.39           H  
ATOM    354  N   GLY A 396     -19.826  54.949 -19.546  1.00133.05           N  
ATOM    355  CA  GLY A 396     -19.939  53.563 -19.961  1.00129.21           C  
ATOM    356  C   GLY A 396     -19.544  53.304 -21.394  1.00128.21           C  
ATOM    357  O   GLY A 396     -19.658  54.182 -22.239  1.00129.57           O  
ATOM    358  H   GLY A 396     -18.921  55.326 -19.303  1.00133.05           H  
ATOM    359  HA2 GLY A 396     -20.976  53.253 -19.832  1.00129.21           H  
ATOM    360  HA3 GLY A 396     -19.297  52.962 -19.317  1.00129.21           H  
ATOM    361  N   ASP A 397     -19.088  52.089 -21.672  1.00127.67           N  
ATOM    362  CA  ASP A 397     -18.560  51.747 -22.998  1.00134.38           C  
ATOM    363  C   ASP A 397     -19.497  51.973 -24.190  1.00136.80           C  
ATOM    364  O   ASP A 397     -19.043  51.959 -25.335  1.00137.46           O  
ATOM    365  CB  ASP A 397     -18.094  50.295 -23.022  1.00138.85           C  
ATOM    366  CG  ASP A 397     -16.778  50.096 -22.321  1.00141.60           C  
ATOM    367  OD1 ASP A 397     -15.866  50.923 -22.545  1.00144.06           O  
ATOM    368  OD2 ASP A 397     -16.664  49.109 -21.559  1.00140.42           O1-
ATOM    369  H   ASP A 397     -19.105  51.381 -20.952  1.00127.67           H  
ATOM    370  HA  ASP A 397     -17.740  52.452 -23.134  1.00134.38           H  
ATOM    371  HB2 ASP A 397     -17.987  49.980 -24.060  1.00138.85           H  
ATOM    372  HB3 ASP A 397     -18.847  49.679 -22.531  1.00138.85           H  
ATOM    373  N   SER A 398     -20.794  52.141 -23.930  1.00137.11           N  
ATOM    374  CA  SER A 398     -21.758  52.421 -24.993  1.00136.44           C  
ATOM    375  C   SER A 398     -21.482  53.797 -25.513  1.00137.47           C  
ATOM    376  O   SER A 398     -20.992  53.965 -26.622  1.00139.92           O  
ATOM    377  CB  SER A 398     -23.177  52.415 -24.453  1.00136.55           C  
ATOM    378  OG  SER A 398     -23.395  51.267 -23.670  1.00137.05           O  
ATOM    379  H   SER A 398     -21.118  52.073 -22.976  1.00137.11           H  
ATOM    380  HA  SER A 398     -21.662  51.659 -25.767  1.00136.44           H  
ATOM    381  HB2 SER A 398     -23.879  52.421 -25.287  1.00136.55           H  
ATOM    382  HB3 SER A 398     -23.333  53.303 -23.841  1.00136.55           H  
ATOM    383  HG  SER A 398     -22.768  51.288 -22.943  1.00137.05           H  
ATOM    384  N   ALA A 399     -21.804  54.786 -24.688  1.00137.86           N  
ATOM    385  CA  ALA A 399     -21.542  56.179 -25.013  1.00142.52           C  
ATOM    386  C   ALA A 399     -20.054  56.402 -25.301  1.00147.04           C  
ATOM    387  O   ALA A 399     -19.669  57.396 -25.918  1.00151.29           O  
ATOM    388  CB  ALA A 399     -22.022  57.082 -23.881  1.00141.69           C  
ATOM    389  H   ALA A 399     -22.245  54.564 -23.807  1.00137.86           H  
ATOM    390  HA  ALA A 399     -22.096  56.435 -25.916  1.00142.52           H  
ATOM    391  HB1 ALA A 399     -23.089  56.927 -23.721  1.00141.69           H  
ATOM    392  HB2 ALA A 399     -21.478  56.840 -22.968  1.00141.69           H  
ATOM    393  HB3 ALA A 399     -21.842  58.124 -24.146  1.00141.69           H  
ATOM    394  N   GLY A 400     -19.217  55.474 -24.849  1.00144.99           N  
ATOM    395  CA  GLY A 400     -17.814  55.503 -25.212  1.00142.34           C  
ATOM    396  C   GLY A 400     -17.713  55.490 -26.724  1.00140.17           C  
ATOM    397  O   GLY A 400     -17.375  56.488 -27.342  1.00142.58           O  
ATOM    398  H   GLY A 400     -19.562  54.741 -24.246  1.00144.99           H  
ATOM    399  HA2 GLY A 400     -17.309  54.629 -24.801  1.00142.34           H  
ATOM    400  HA3 GLY A 400     -17.350  56.408 -24.819  1.00142.34           H  
ATOM    401  N   GLY A 401     -18.034  54.355 -27.324  1.00138.05           N  
ATOM    402  CA  GLY A 401     -18.043  54.238 -28.769  1.00140.00           C  
ATOM    403  C   GLY A 401     -18.771  55.362 -29.488  1.00143.41           C  
ATOM    404  O   GLY A 401     -18.280  55.885 -30.486  1.00145.34           O  
ATOM    405  H   GLY A 401     -18.278  53.552 -26.762  1.00138.05           H  
ATOM    406  HA2 GLY A 401     -18.526  53.297 -29.031  1.00140.00           H  
ATOM    407  HA3 GLY A 401     -17.010  54.225 -29.116  1.00140.00           H  
ATOM    408  N   SER A 402     -19.947  55.737 -28.993  1.00144.61           N  
ATOM    409  CA  SER A 402     -20.786  56.720 -29.680  1.00145.19           C  
ATOM    410  C   SER A 402     -20.122  58.094 -29.723  1.00149.93           C  
ATOM    411  O   SER A 402     -19.883  58.644 -30.799  1.00151.06           O  
ATOM    412  CB  SER A 402     -22.176  56.809 -29.028  1.00139.42           C  
ATOM    413  OG  SER A 402     -22.902  55.599 -29.167  1.00133.01           O  
ATOM    414  H   SER A 402     -20.268  55.335 -28.124  1.00144.61           H  
ATOM    415  HA  SER A 402     -20.910  56.380 -30.708  1.00145.19           H  
ATOM    416  HB2 SER A 402     -22.737  57.614 -29.503  1.00139.42           H  
ATOM    417  HB3 SER A 402     -22.055  57.028 -27.967  1.00139.42           H  
ATOM    418  HG  SER A 402     -23.756  55.723 -28.747  1.00133.01           H  
ATOM    419  N   ALA A 403     -19.823  58.643 -28.551  1.00153.65           N  
ATOM    420  CA  ALA A 403     -19.188  59.952 -28.462  1.00160.56           C  
ATOM    421  C   ALA A 403     -17.870  59.988 -29.235  1.00168.15           C  
ATOM    422  O   ALA A 403     -17.641  60.893 -30.031  1.00172.51           O  
ATOM    423  CB  ALA A 403     -18.959  60.329 -27.009  1.00159.78           C  
ATOM    424  H   ALA A 403     -20.041  58.142 -27.702  1.00153.65           H  
ATOM    425  HA  ALA A 403     -19.860  60.681 -28.916  1.00160.56           H  
ATOM    426  HB1 ALA A 403     -19.912  60.330 -26.479  1.00159.78           H  
ATOM    427  HB2 ALA A 403     -18.288  59.605 -26.547  1.00159.78           H  
ATOM    428  HB3 ALA A 403     -18.513  61.322 -26.957  1.00159.78           H  
ATOM    429  N   LYS A 404     -17.011  58.999 -28.999  1.00170.54           N  
ATOM    430  CA  LYS A 404     -15.739  58.898 -29.710  1.00174.05           C  
ATOM    431  C   LYS A 404     -15.999  59.076 -31.208  1.00175.13           C  
ATOM    432  O   LYS A 404     -15.163  59.606 -31.943  1.00179.37           O  
ATOM    433  CB  LYS A 404     -15.062  57.547 -29.432  1.00173.67           C  
ATOM    434  CG  LYS A 404     -13.588  57.494 -29.796  1.00176.48           C  
ATOM    435  CD  LYS A 404     -13.089  56.056 -29.934  1.00176.72           C  
ATOM    436  CE  LYS A 404     -11.577  56.023 -30.201  1.00178.82           C  
ATOM    437  NZ  LYS A 404     -11.015  54.643 -30.348  1.00176.29           N1+
ATOM    438  H   LYS A 404     -17.245  58.299 -28.309  1.00170.54           H  
ATOM    439  HA  LYS A 404     -15.064  59.679 -29.360  1.00174.05           H  
ATOM    440  HB2 LYS A 404     -15.582  56.781 -30.007  1.00173.67           H  
ATOM    441  HB3 LYS A 404     -15.158  57.331 -28.368  1.00173.67           H  
ATOM    442  HG2 LYS A 404     -13.014  57.993 -29.016  1.00176.48           H  
ATOM    443  HG3 LYS A 404     -13.440  58.011 -30.744  1.00176.48           H  
ATOM    444  HD2 LYS A 404     -13.608  55.576 -30.764  1.00176.72           H  
ATOM    445  HD3 LYS A 404     -13.300  55.515 -29.012  1.00176.72           H  
ATOM    446  HE2 LYS A 404     -11.071  56.512 -29.369  1.00178.82           H  
ATOM    447  HE3 LYS A 404     -11.379  56.574 -31.121  1.00178.82           H  
ATOM    448  HZ1 LYS A 404     -11.189  54.117 -29.504  1.00176.29           H  
ATOM    449  HZ2 LYS A 404     -11.457  54.181 -31.130  1.00176.29           H  
ATOM    450  HZ3 LYS A 404     -10.020  54.700 -30.510  1.00176.29           H  
ATOM    451  N   GLN A 405     -17.172  58.638 -31.650  1.00170.48           N  
ATOM    452  CA  GLN A 405     -17.606  58.894 -33.008  1.00169.86           C  
ATOM    453  C   GLN A 405     -18.076  60.336 -33.135  1.00169.10           C  
ATOM    454  O   GLN A 405     -17.509  61.120 -33.898  1.00173.30           O  
ATOM    455  CB  GLN A 405     -18.750  57.960 -33.386  1.00171.53           C  
ATOM    456  CG  GLN A 405     -19.100  57.996 -34.858  1.00174.90           C  
ATOM    457  CD  GLN A 405     -18.072  57.282 -35.723  1.00176.37           C  
ATOM    458  OE1 GLN A 405     -16.863  57.511 -35.607  1.00174.38           O  
ATOM    459  NE2 GLN A 405     -18.554  56.397 -36.592  1.00178.38           N  
ATOM    460  H   GLN A 405     -17.773  58.117 -31.028  1.00170.48           H  
ATOM    461  HA  GLN A 405     -16.765  58.719 -33.679  1.00169.86           H  
ATOM    462  HB2 GLN A 405     -19.633  58.247 -32.815  1.00171.53           H  
ATOM    463  HB3 GLN A 405     -18.464  56.941 -33.125  1.00171.53           H  
ATOM    464  HG2 GLN A 405     -19.162  59.037 -35.177  1.00174.90           H  
ATOM    465  HG3 GLN A 405     -20.068  57.515 -34.998  1.00174.90           H  
ATOM    466 HE21 GLN A 405     -19.550  56.241 -36.654  1.00178.38           H  
ATOM    467 HE22 GLN A 405     -17.924  55.881 -37.190  1.00178.38           H  
ATOM    468  N   ALA A 406     -19.114  60.676 -32.379  1.00163.91           N  
ATOM    469  CA  ALA A 406     -19.702  62.012 -32.398  1.00164.58           C  
ATOM    470  C   ALA A 406     -18.693  63.174 -32.347  1.00167.54           C  
ATOM    471  O   ALA A 406     -18.895  64.210 -32.983  1.00169.67           O  
ATOM    472  CB  ALA A 406     -20.720  62.144 -31.268  1.00162.80           C  
ATOM    473  H   ALA A 406     -19.513  59.981 -31.765  1.00163.91           H  
ATOM    474  HA  ALA A 406     -20.186  62.104 -33.370  1.00164.58           H  
ATOM    475  HB1 ALA A 406     -21.470  61.359 -31.361  1.00162.80           H  
ATOM    476  HB2 ALA A 406     -20.212  62.049 -30.308  1.00162.80           H  
ATOM    477  HB3 ALA A 406     -21.205  63.118 -31.328  1.00162.80           H  
ATOM    478  N   ARG A 407     -17.609  63.003 -31.599  1.00166.81           N  
ATOM    479  CA  ARG A 407     -16.672  64.097 -31.354  1.00165.94           C  
ATOM    480  C   ARG A 407     -16.119  64.733 -32.636  1.00168.99           C  
ATOM    481  O   ARG A 407     -16.134  64.126 -33.711  1.00167.07           O  
ATOM    482  CB  ARG A 407     -15.515  63.619 -30.465  1.00161.42           C  
ATOM    483  CG  ARG A 407     -14.689  62.507 -31.086  1.00158.95           C  
ATOM    484  CD  ARG A 407     -13.458  62.201 -30.264  1.00159.44           C  
ATOM    485  NE  ARG A 407     -12.517  61.363 -31.000  1.00161.73           N  
ATOM    486  CZ  ARG A 407     -11.240  61.191 -30.664  1.00164.38           C  
ATOM    487  NH1 ARG A 407     -10.461  60.409 -31.399  1.00163.84           N  
ATOM    488  NH2 ARG A 407     -10.737  61.805 -29.597  1.00166.09           N1+
ATOM    489  H   ARG A 407     -17.428  62.097 -31.191  1.00166.81           H  
ATOM    490  HA  ARG A 407     -17.241  64.874 -30.843  1.00165.94           H  
ATOM    491  HB2 ARG A 407     -15.930  63.256 -29.525  1.00161.42           H  
ATOM    492  HB3 ARG A 407     -14.859  64.467 -30.269  1.00161.42           H  
ATOM    493  HG2 ARG A 407     -14.380  62.812 -32.086  1.00158.95           H  
ATOM    494  HG3 ARG A 407     -15.301  61.608 -31.154  1.00158.95           H  
ATOM    495  HD2 ARG A 407     -13.760  61.680 -29.355  1.00159.44           H  
ATOM    496  HD3 ARG A 407     -12.967  63.138 -30.000  1.00159.44           H  
ATOM    497  HE  ARG A 407     -12.857  60.881 -31.820  1.00161.73           H  
ATOM    498 HH11 ARG A 407     -10.838  59.940 -32.210  1.00163.84           H  
ATOM    499 HH12 ARG A 407      -9.491  60.282 -31.147  1.00163.84           H  
ATOM    500 HH21 ARG A 407      -9.766  61.675 -29.350  1.00166.09           H  
ATOM    501 HH22 ARG A 407     -11.326  62.402 -29.034  1.00166.09           H  
ATOM    502  N   ASP A 408     -15.646  65.971 -32.505  1.00172.81           N  
ATOM    503  CA  ASP A 408     -14.796  66.588 -33.518  1.00175.81           C  
ATOM    504  C   ASP A 408     -13.343  66.261 -33.178  1.00175.50           C  
ATOM    505  O   ASP A 408     -12.771  66.810 -32.228  1.00173.74           O  
ATOM    506  CB  ASP A 408     -14.969  68.119 -33.553  1.00  0.00           C  
ATOM    507  CG  ASP A 408     -16.390  68.522 -33.953  1.00  0.00           C  
ATOM    508  OD1 ASP A 408     -17.220  68.960 -33.159  1.00  0.00           O  
ATOM    509  OD2 ASP A 408     -16.654  68.358 -35.282  1.00  0.00           O1-
ATOM    510  H   ASP A 408     -15.883  66.500 -31.678  1.00172.81           H  
ATOM    511  HA  ASP A 408     -15.077  66.198 -34.496  1.00175.81           H  
ATOM    512  HB2 ASP A 408     -14.267  68.537 -34.276  1.00  0.00           H  
ATOM    513  HB3 ASP A 408     -14.753  68.521 -32.563  1.00  0.00           H  
ATOM    514  N   LYS A 409     -12.759  65.355 -33.956  1.00176.91           N  
ATOM    515  CA  LYS A 409     -11.420  64.841 -33.677  1.00179.64           C  
ATOM    516  C   LYS A 409     -10.384  65.928 -33.356  1.00186.14           C  
ATOM    517  O   LYS A 409      -9.523  65.734 -32.498  1.00187.38           O  
ATOM    518  CB  LYS A 409     -10.893  64.047 -34.887  1.00  0.00           C  
ATOM    519  CG  LYS A 409     -11.755  62.823 -35.231  1.00  0.00           C  
ATOM    520  CD  LYS A 409     -11.171  62.053 -36.425  1.00  0.00           C  
ATOM    521  CE  LYS A 409     -12.024  60.834 -36.800  1.00  0.00           C  
ATOM    522  NZ  LYS A 409     -13.345  61.224 -37.325  1.00  0.00           N1+
ATOM    523  H   LYS A 409     -13.256  65.011 -34.765  1.00176.91           H  
ATOM    524  HA  LYS A 409     -11.536  64.214 -32.793  1.00179.64           H  
ATOM    525  HB2 LYS A 409      -9.882  63.707 -34.665  1.00  0.00           H  
ATOM    526  HB3 LYS A 409     -10.871  64.710 -35.752  1.00  0.00           H  
ATOM    527  HG2 LYS A 409     -12.763  63.156 -35.481  1.00  0.00           H  
ATOM    528  HG3 LYS A 409     -11.795  62.162 -34.366  1.00  0.00           H  
ATOM    529  HD2 LYS A 409     -10.167  61.712 -36.167  1.00  0.00           H  
ATOM    530  HD3 LYS A 409     -11.117  62.722 -37.284  1.00  0.00           H  
ATOM    531  HE2 LYS A 409     -12.166  60.218 -35.912  1.00  0.00           H  
ATOM    532  HE3 LYS A 409     -11.499  60.259 -37.563  1.00  0.00           H  
ATOM    533  HZ1 LYS A 409     -13.841  61.758 -36.625  1.00  0.00           H  
ATOM    534  HZ2 LYS A 409     -13.226  61.785 -38.156  1.00  0.00           H  
ATOM    535  HZ3 LYS A 409     -13.876  60.394 -37.552  1.00  0.00           H  
ATOM    536  N   ASN A 410     -10.474  67.071 -34.033  1.00189.50           N  
ATOM    537  CA  ASN A 410      -9.484  68.135 -33.858  1.00191.58           C  
ATOM    538  C   ASN A 410      -9.249  68.542 -32.417  1.00189.03           C  
ATOM    539  O   ASN A 410      -8.106  68.647 -31.982  1.00189.93           O  
ATOM    540  CB  ASN A 410      -9.853  69.374 -34.661  1.00196.80           C  
ATOM    541  CG  ASN A 410      -9.340  69.316 -36.079  1.00201.57           C  
ATOM    542  OD1 ASN A 410      -8.147  69.514 -36.332  1.00204.98           O  
ATOM    543  ND2 ASN A 410     -10.240  69.058 -37.020  1.00201.75           N  
ATOM    544  H   ASN A 410     -11.239  67.206 -34.679  1.00189.50           H  
ATOM    545  HA  ASN A 410      -8.554  67.702 -34.227  1.00191.58           H  
ATOM    546  HB2 ASN A 410      -9.426  70.249 -34.170  1.00196.80           H  
ATOM    547  HB3 ASN A 410     -10.939  69.464 -34.685  1.00196.80           H  
ATOM    548 HD21 ASN A 410      -9.960  69.017 -37.989  1.00201.75           H  
ATOM    549 HD22 ASN A 410     -11.205  68.902 -36.767  1.00201.75           H  
ATOM    550  N   PHE A 411     -10.324  68.781 -31.675  1.00186.10           N  
ATOM    551  CA  PHE A 411     -10.177  69.327 -30.331  1.00183.83           C  
ATOM    552  C   PHE A 411     -11.062  68.670 -29.278  1.00183.61           C  
ATOM    553  O   PHE A 411     -11.258  69.240 -28.204  1.00185.83           O  
ATOM    554  CB  PHE A 411     -10.448  70.835 -30.353  1.00181.58           C  
ATOM    555  CG  PHE A 411     -11.892  71.186 -30.514  1.00177.07           C  
ATOM    556  CD1 PHE A 411     -12.522  71.032 -31.735  1.00176.11           C  
ATOM    557  CD2 PHE A 411     -12.619  71.665 -29.440  1.00174.69           C  
ATOM    558  CE1 PHE A 411     -13.855  71.352 -31.882  1.00175.57           C  
ATOM    559  CE2 PHE A 411     -13.949  71.986 -29.579  1.00174.10           C  
ATOM    560  CZ  PHE A 411     -14.569  71.832 -30.801  1.00174.96           C  
ATOM    561  H   PHE A 411     -11.244  68.584 -32.042  1.00186.10           H  
ATOM    562  HA  PHE A 411      -9.149  69.113 -30.037  1.00183.83           H  
ATOM    563  HB2 PHE A 411      -9.893  71.272 -31.184  1.00181.58           H  
ATOM    564  HB3 PHE A 411     -10.093  71.262 -29.415  1.00181.58           H  
ATOM    565  HD1 PHE A 411     -11.965  70.658 -32.581  1.00176.11           H  
ATOM    566  HD2 PHE A 411     -12.137  71.788 -28.481  1.00174.69           H  
ATOM    567  HE1 PHE A 411     -14.340  71.228 -32.839  1.00175.57           H  
ATOM    568  HE2 PHE A 411     -14.507  72.358 -28.732  1.00174.10           H  
ATOM    569  HZ  PHE A 411     -15.613  72.087 -30.913  1.00174.96           H  
ATOM    570  N   GLN A 412     -11.590  67.482 -29.565  1.00179.77           N  
ATOM    571  CA  GLN A 412     -12.490  66.818 -28.615  1.00174.40           C  
ATOM    572  C   GLN A 412     -12.140  65.360 -28.312  1.00169.98           C  
ATOM    573  O   GLN A 412     -12.511  64.453 -29.062  1.00166.06           O  
ATOM    574  CB  GLN A 412     -13.931  66.910 -29.106  1.00173.63           C  
ATOM    575  CG  GLN A 412     -14.468  68.318 -29.160  1.00175.72           C  
ATOM    576  CD  GLN A 412     -15.959  68.328 -29.395  1.00175.16           C  
ATOM    577  OE1 GLN A 412     -16.470  67.576 -30.227  1.00173.42           O  
ATOM    578  NE2 GLN A 412     -16.671  69.165 -28.651  1.00175.93           N  
ATOM    579  H   GLN A 412     -11.369  67.034 -30.443  1.00179.77           H  
ATOM    580  HA  GLN A 412     -12.365  67.355 -27.675  1.00174.40           H  
ATOM    581  HB2 GLN A 412     -14.561  66.328 -28.433  1.00173.63           H  
ATOM    582  HB3 GLN A 412     -13.980  66.485 -30.109  1.00173.63           H  
ATOM    583  HG2 GLN A 412     -13.977  68.854 -29.972  1.00175.72           H  
ATOM    584  HG3 GLN A 412     -14.254  68.816 -28.214  1.00175.72           H  
ATOM    585 HE21 GLN A 412     -16.209  69.763 -27.981  1.00175.93           H  
ATOM    586 HE22 GLN A 412     -17.675  69.204 -28.755  1.00175.93           H  
ATOM    587  N   ALA A 413     -11.443  65.152 -27.197  1.00170.25           N  
ATOM    588  CA  ALA A 413     -11.053  63.818 -26.745  1.00167.84           C  
ATOM    589  C   ALA A 413     -12.137  63.158 -25.877  1.00162.98           C  
ATOM    590  O   ALA A 413     -12.887  63.839 -25.178  1.00163.48           O  
ATOM    591  CB  ALA A 413      -9.722  63.881 -25.997  1.00169.12           C  
ATOM    592  H   ALA A 413     -11.172  65.950 -26.640  1.00170.25           H  
ATOM    593  HA  ALA A 413     -10.933  63.194 -27.631  1.00167.84           H  
ATOM    594  HB1 ALA A 413      -8.959  64.309 -26.648  1.00169.12           H  
ATOM    595  HB2 ALA A 413      -9.833  64.504 -25.109  1.00169.12           H  
ATOM    596  HB3 ALA A 413      -9.424  62.875 -25.700  1.00169.12           H  
ATOM    597  N   ILE A 414     -12.214  61.828 -25.930  1.00156.56           N  
ATOM    598  CA  ILE A 414     -13.303  61.082 -25.289  1.00148.59           C  
ATOM    599  C   ILE A 414     -12.815  60.087 -24.246  1.00142.84           C  
ATOM    600  O   ILE A 414     -11.756  59.486 -24.406  1.00142.46           O  
ATOM    601  CB  ILE A 414     -14.115  60.295 -26.343  1.00146.33           C  
ATOM    602  CG1 ILE A 414     -14.904  61.260 -27.233  1.00147.20           C  
ATOM    603  CG2 ILE A 414     -15.051  59.299 -25.680  1.00142.47           C  
ATOM    604  CD1 ILE A 414     -15.750  62.220 -26.456  1.00146.07           C  
ATOM    605  H   ILE A 414     -11.499  61.317 -26.428  1.00156.56           H  
ATOM    606  HA  ILE A 414     -13.919  61.832 -24.793  1.00148.59           H  
ATOM    607  HB  ILE A 414     -13.415  59.736 -26.964  1.00146.33           H  
ATOM    608 HG12 ILE A 414     -15.553  60.677 -27.887  1.00147.20           H  
ATOM    609 HG13 ILE A 414     -14.198  61.830 -27.837  1.00147.20           H  
ATOM    610 HG21 ILE A 414     -14.472  58.609 -25.067  1.00142.47           H  
ATOM    611 HG22 ILE A 414     -15.764  59.833 -25.052  1.00142.47           H  
ATOM    612 HG23 ILE A 414     -15.589  58.741 -26.446  1.00142.47           H  
ATOM    613 HD11 ILE A 414     -16.463  61.665 -25.846  1.00146.07           H  
ATOM    614 HD12 ILE A 414     -15.113  62.825 -25.811  1.00146.07           H  
ATOM    615 HD13 ILE A 414     -16.290  62.869 -27.146  1.00146.07           H  
ATOM    616  N   MET A 415     -13.594  59.903 -23.183  1.00140.14           N  
ATOM    617  CA  MET A 415     -13.289  58.854 -22.207  1.00140.88           C  
ATOM    618  C   MET A 415     -14.497  58.214 -21.497  1.00140.05           C  
ATOM    619  O   MET A 415     -15.294  58.899 -20.852  1.00141.19           O  
ATOM    620  CB  MET A 415     -12.279  59.345 -21.170  1.00141.74           C  
ATOM    621  CG  MET A 415     -11.632  58.213 -20.403  1.00139.80           C  
ATOM    622  SD  MET A 415     -10.082  58.686 -19.642  1.00175.40           S  
ATOM    623  CE  MET A 415     -10.677  59.521 -18.169  1.00146.38           C  
ATOM    624  H   MET A 415     -14.403  60.492 -23.048  1.00140.14           H  
ATOM    625  HA  MET A 415     -12.863  58.055 -22.815  1.00140.88           H  
ATOM    626  HB2 MET A 415     -12.794  59.996 -20.463  1.00141.74           H  
ATOM    627  HB3 MET A 415     -11.500  59.909 -21.682  1.00141.74           H  
ATOM    628  HG2 MET A 415     -11.445  57.389 -21.091  1.00139.80           H  
ATOM    629  HG3 MET A 415     -12.318  57.885 -19.622  1.00139.80           H  
ATOM    630  HE1 MET A 415     -11.299  60.368 -18.458  1.00146.38           H  
ATOM    631  HE2 MET A 415     -11.265  58.826 -17.570  1.00146.38           H  
ATOM    632  HE3 MET A 415      -9.828  59.876 -17.585  1.00146.38           H  
ATOM    633  N   PRO A 416     -14.627  56.884 -21.614  1.00135.78           N  
ATOM    634  CA  PRO A 416     -15.624  56.151 -20.835  1.00132.96           C  
ATOM    635  C   PRO A 416     -15.271  56.096 -19.351  1.00136.27           C  
ATOM    636  O   PRO A 416     -14.159  55.722 -18.986  1.00139.51           O  
ATOM    637  CB  PRO A 416     -15.548  54.739 -21.420  1.00128.44           C  
ATOM    638  CG  PRO A 416     -14.945  54.912 -22.743  1.00130.22           C  
ATOM    639  CD  PRO A 416     -13.977  56.019 -22.609  1.00133.45           C  
ATOM    640  HA  PRO A 416     -16.607  56.618 -20.893  1.00132.96           H  
ATOM    641  HB2 PRO A 416     -16.544  54.305 -21.506  1.00128.44           H  
ATOM    642  HB3 PRO A 416     -14.926  54.098 -20.796  1.00128.44           H  
ATOM    643  HG2 PRO A 416     -15.710  55.165 -23.477  1.00130.22           H  
ATOM    644  HG3 PRO A 416     -14.435  53.998 -23.049  1.00130.22           H  
ATOM    645  HD2 PRO A 416     -13.013  55.659 -22.250  1.00133.45           H  
ATOM    646  HD3 PRO A 416     -13.840  56.541 -23.556  1.00133.45           H  
ATOM    647  N   ILE A 417     -16.211  56.499 -18.507  1.00134.86           N  
ATOM    648  CA  ILE A 417     -16.173  56.166 -17.093  1.00131.30           C  
ATOM    649  C   ILE A 417     -17.002  54.908 -16.913  1.00129.11           C  
ATOM    650  O   ILE A 417     -18.211  54.910 -17.154  1.00128.03           O  
ATOM    651  CB  ILE A 417     -16.797  57.260 -16.241  1.00129.55           C  
ATOM    652  CG1 ILE A 417     -15.741  58.262 -15.819  1.00133.66           C  
ATOM    653  CG2 ILE A 417     -17.431  56.672 -14.994  1.00126.28           C  
ATOM    654  CD1 ILE A 417     -16.098  58.949 -14.527  1.00136.22           C  
ATOM    655  H   ILE A 417     -16.978  57.055 -18.858  1.00134.86           H  
ATOM    656  HA  ILE A 417     -15.136  56.040 -16.783  1.00131.30           H  
ATOM    657  HB  ILE A 417     -17.562  57.755 -16.840  1.00129.55           H  
ATOM    658 HG12 ILE A 417     -15.638  59.015 -16.601  1.00133.66           H  
ATOM    659 HG13 ILE A 417     -14.793  57.740 -15.690  1.00133.66           H  
ATOM    660 HG21 ILE A 417     -18.193  55.947 -15.281  1.00126.28           H  
ATOM    661 HG22 ILE A 417     -16.666  56.178 -14.396  1.00126.28           H  
ATOM    662 HG23 ILE A 417     -17.890  57.469 -14.410  1.00126.28           H  
ATOM    663 HD11 ILE A 417     -17.046  59.475 -14.645  1.00136.22           H  
ATOM    664 HD12 ILE A 417     -16.190  58.207 -13.734  1.00136.22           H  
ATOM    665 HD13 ILE A 417     -15.316  59.663 -14.267  1.00136.22           H  
ATOM    666  N   ARG A 418     -16.362  53.832 -16.482  1.00127.89           N  
ATOM    667  CA  ARG A 418     -17.019  52.535 -16.481  1.00127.38           C  
ATOM    668  C   ARG A 418     -17.546  52.062 -15.135  1.00129.22           C  
ATOM    669  O   ARG A 418     -16.787  51.669 -14.245  1.00131.93           O  
ATOM    670  CB  ARG A 418     -16.082  51.504 -17.069  1.00127.60           C  
ATOM    671  CG  ARG A 418     -15.588  51.937 -18.401  1.00132.36           C  
ATOM    672  CD  ARG A 418     -15.286  50.749 -19.244  1.00136.67           C  
ATOM    673  NE  ARG A 418     -13.900  50.789 -19.666  1.00142.85           N  
ATOM    674  CZ  ARG A 418     -13.118  49.726 -19.756  1.00145.37           C  
ATOM    675  NH1 ARG A 418     -11.858  49.883 -20.144  1.00148.86           N  
ATOM    676  NH2 ARG A 418     -13.593  48.517 -19.458  1.00142.66           N1+
ATOM    677  H   ARG A 418     -15.411  53.913 -16.152  1.00127.89           H  
ATOM    678  HA  ARG A 418     -17.913  52.659 -17.092  1.00127.38           H  
ATOM    679  HB2 ARG A 418     -16.613  50.558 -17.175  1.00127.60           H  
ATOM    680  HB3 ARG A 418     -15.232  51.370 -16.399  1.00127.60           H  
ATOM    681  HG2 ARG A 418     -14.682  52.529 -18.275  1.00132.36           H  
ATOM    682  HG3 ARG A 418     -16.352  52.542 -18.890  1.00132.36           H  
ATOM    683  HD2 ARG A 418     -15.932  50.754 -20.122  1.00136.67           H  
ATOM    684  HD3 ARG A 418     -15.463  49.841 -18.667  1.00136.67           H  
ATOM    685  HE  ARG A 418     -13.506  51.687 -19.907  1.00142.85           H  
ATOM    686 HH11 ARG A 418     -11.509  50.804 -20.367  1.00148.86           H  
ATOM    687 HH12 ARG A 418     -11.248  49.081 -20.216  1.00148.86           H  
ATOM    688 HH21 ARG A 418     -12.993  47.708 -19.526  1.00142.66           H  
ATOM    689 HH22 ARG A 418     -14.553  48.410 -19.164  1.00142.66           H  
ATOM    690  N   GLY A 419     -18.863  52.072 -15.012  1.00127.99           N  
ATOM    691  CA  GLY A 419     -19.502  51.688 -13.777  1.00126.09           C  
ATOM    692  C   GLY A 419     -19.566  52.896 -12.880  1.00126.47           C  
ATOM    693  O   GLY A 419     -19.237  54.011 -13.284  1.00124.69           O  
ATOM    694  H   GLY A 419     -19.432  52.354 -15.798  1.00127.99           H  
ATOM    695  HA2 GLY A 419     -18.925  50.900 -13.293  1.00126.09           H  
ATOM    696  HA3 GLY A 419     -20.510  51.327 -13.981  1.00126.09           H  
ATOM    697  N   LYS A 420     -20.006  52.681 -11.656  1.00127.73           N  
ATOM    698  CA  LYS A 420     -20.032  53.762 -10.707  1.00130.02           C  
ATOM    699  C   LYS A 420     -18.650  53.798 -10.083  1.00132.65           C  
ATOM    700  O   LYS A 420     -18.123  52.750  -9.694  1.00130.80           O  
ATOM    701  CB  LYS A 420     -21.129  53.514  -9.681  1.00126.92           C  
ATOM    702  CG  LYS A 420     -22.276  52.697 -10.267  1.00123.59           C  
ATOM    703  CD  LYS A 420     -23.570  52.855  -9.501  1.00120.66           C  
ATOM    704  CE  LYS A 420     -24.264  54.149  -9.877  1.00122.40           C  
ATOM    705  NZ  LYS A 420     -25.650  54.188  -9.332  1.00121.28           N1+
ATOM    706  H   LYS A 420     -20.324  51.761 -11.386  1.00127.73           H  
ATOM    707  HA  LYS A 420     -20.257  54.724 -11.167  1.00130.02           H  
ATOM    708  HB2 LYS A 420     -21.517  54.474  -9.340  1.00126.92           H  
ATOM    709  HB3 LYS A 420     -20.706  52.972  -8.835  1.00126.92           H  
ATOM    710  HG2 LYS A 420     -21.993  51.644 -10.256  1.00123.59           H  
ATOM    711  HG3 LYS A 420     -22.440  53.018 -11.295  1.00123.59           H  
ATOM    712  HD2 LYS A 420     -23.354  52.863  -8.433  1.00120.66           H  
ATOM    713  HD3 LYS A 420     -24.227  52.017  -9.733  1.00120.66           H  
ATOM    714  HE2 LYS A 420     -24.306  54.229 -10.963  1.00122.40           H  
ATOM    715  HE3 LYS A 420     -23.698  54.988  -9.472  1.00122.40           H  
ATOM    716  HZ1 LYS A 420     -26.309  54.272 -10.093  1.00121.28           H  
ATOM    717  HZ2 LYS A 420     -25.834  53.337  -8.819  1.00121.28           H  
ATOM    718  HZ3 LYS A 420     -25.747  54.981  -8.714  1.00121.28           H  
ATOM    719  N   ILE A 421     -18.056  54.994 -10.039  1.00134.73           N  
ATOM    720  CA  ILE A 421     -16.728  55.196  -9.470  1.00135.11           C  
ATOM    721  C   ILE A 421     -16.855  55.295  -7.976  1.00136.57           C  
ATOM    722  O   ILE A 421     -17.936  55.567  -7.449  1.00133.98           O  
ATOM    723  CB  ILE A 421     -16.113  56.513  -9.919  1.00136.34           C  
ATOM    724  CG1 ILE A 421     -17.072  57.661  -9.598  1.00136.24           C  
ATOM    725  CG2 ILE A 421     -15.777  56.478 -11.389  1.00137.70           C  
ATOM    726  CD1 ILE A 421     -16.529  58.643  -8.559  1.00136.87           C  
ATOM    727  H   ILE A 421     -18.547  55.792 -10.416  1.00134.73           H  
ATOM    728  HA  ILE A 421     -16.107  54.362  -9.795  1.00135.11           H  
ATOM    729  HB  ILE A 421     -15.181  56.673  -9.377  1.00136.34           H  
ATOM    730 HG12 ILE A 421     -18.001  57.237  -9.218  1.00136.24           H  
ATOM    731 HG13 ILE A 421     -17.272  58.210 -10.518  1.00136.24           H  
ATOM    732 HG21 ILE A 421     -15.078  55.665 -11.583  1.00137.70           H  
ATOM    733 HG22 ILE A 421     -16.688  56.319 -11.966  1.00137.70           H  
ATOM    734 HG23 ILE A 421     -15.323  57.425 -11.680  1.00137.70           H  
ATOM    735 HD11 ILE A 421     -16.322  58.112  -7.630  1.00136.87           H  
ATOM    736 HD12 ILE A 421     -15.610  59.095  -8.932  1.00136.87           H  
ATOM    737 HD13 ILE A 421     -17.268  59.423  -8.375  1.00136.87           H  
ATOM    738  N   LEU A 422     -15.740  55.107  -7.290  1.00141.52           N  
ATOM    739  CA  LEU A 422     -15.764  55.127  -5.842  1.00148.84           C  
ATOM    740  C   LEU A 422     -16.180  56.487  -5.271  1.00157.36           C  
ATOM    741  O   LEU A 422     -15.928  57.538  -5.861  1.00162.23           O  
ATOM    742  CB  LEU A 422     -14.425  54.640  -5.265  1.00149.28           C  
ATOM    743  CG  LEU A 422     -13.458  55.594  -4.566  1.00149.78           C  
ATOM    744  CD1 LEU A 422     -13.185  55.083  -3.162  1.00148.23           C  
ATOM    745  CD2 LEU A 422     -12.163  55.712  -5.366  1.00151.31           C  
ATOM    746  H   LEU A 422     -14.869  54.949  -7.777  1.00141.52           H  
ATOM    747  HA  LEU A 422     -16.538  54.428  -5.526  1.00148.84           H  
ATOM    748  HB2 LEU A 422     -13.874  54.200  -6.097  1.00149.28           H  
ATOM    749  HB3 LEU A 422     -14.668  53.864  -4.539  1.00149.28           H  
ATOM    750  HG  LEU A 422     -13.902  56.587  -4.502  1.00149.78           H  
ATOM    751 HD11 LEU A 422     -14.121  55.032  -2.605  1.00148.23           H  
ATOM    752 HD12 LEU A 422     -12.741  54.089  -3.217  1.00148.23           H  
ATOM    753 HD13 LEU A 422     -12.498  55.761  -2.656  1.00148.23           H  
ATOM    754 HD21 LEU A 422     -11.695  54.731  -5.447  1.00151.31           H  
ATOM    755 HD22 LEU A 422     -12.385  56.092  -6.363  1.00151.31           H  
ATOM    756 HD23 LEU A 422     -11.484  56.398  -4.859  1.00151.31           H  
ATOM    757  N   ASN A 423     -16.859  56.444  -4.132  1.00158.63           N  
ATOM    758  CA  ASN A 423     -17.177  57.641  -3.380  1.00160.27           C  
ATOM    759  C   ASN A 423     -15.884  58.182  -2.786  1.00163.13           C  
ATOM    760  O   ASN A 423     -15.348  57.609  -1.833  1.00164.02           O  
ATOM    761  CB  ASN A 423     -18.152  57.288  -2.265  1.00159.36           C  
ATOM    762  CG  ASN A 423     -18.817  58.500  -1.680  1.00162.77           C  
ATOM    763  OD1 ASN A 423     -18.405  59.626  -1.946  1.00166.61           O  
ATOM    764  ND2 ASN A 423     -19.850  58.285  -0.876  1.00161.91           N  
ATOM    765  H   ASN A 423     -17.164  55.549  -3.778  1.00158.63           H  
ATOM    766  HA  ASN A 423     -17.635  58.391  -4.025  1.00160.27           H  
ATOM    767  HB2 ASN A 423     -17.607  56.772  -1.474  1.00159.36           H  
ATOM    768  HB3 ASN A 423     -18.920  56.628  -2.668  1.00159.36           H  
ATOM    769 HD21 ASN A 423     -20.333  59.066  -0.454  1.00161.91           H  
ATOM    770 HD22 ASN A 423     -20.154  57.341  -0.686  1.00161.91           H  
ATOM    771  N   THR A 424     -15.375  59.273  -3.349  1.00163.41           N  
ATOM    772  CA  THR A 424     -14.040  59.749  -2.993  1.00164.28           C  
ATOM    773  C   THR A 424     -14.047  60.740  -1.832  1.00168.76           C  
ATOM    774  O   THR A 424     -13.002  61.099  -1.287  1.00174.16           O  
ATOM    775  CB  THR A 424     -13.332  60.394  -4.206  1.00161.54           C  
ATOM    776  OG1 THR A 424     -14.233  61.293  -4.870  1.00160.54           O  
ATOM    777  CG2 THR A 424     -12.874  59.317  -5.186  1.00156.97           C  
ATOM    778  H   THR A 424     -15.919  59.780  -4.033  1.00163.41           H  
ATOM    779  HA  THR A 424     -13.490  58.864  -2.673  1.00164.28           H  
ATOM    780  HB  THR A 424     -12.461  60.945  -3.851  1.00161.54           H  
ATOM    781 HG21 THR A 424     -12.188  58.636  -4.683  1.00156.97           H  
ATOM    782 HG22 THR A 424     -13.740  58.761  -5.546  1.00156.97           H  
ATOM    783 HG23 THR A 424     -12.367  59.785  -6.030  1.00156.97           H  
ATOM    784  HG1 THR A 424     -14.333  60.988  -5.775  1.00160.54           H  
ATOM    785  N   TRP A 425     -15.243  61.155  -1.444  1.00165.04           N  
ATOM    786  CA  TRP A 425     -15.425  62.228  -0.474  1.00162.59           C  
ATOM    787  C   TRP A 425     -14.668  62.073   0.859  1.00158.09           C  
ATOM    788  O   TRP A 425     -14.379  63.064   1.524  1.00153.57           O  
ATOM    789  CB  TRP A 425     -16.916  62.413  -0.214  1.00160.63           C  
ATOM    790  CG  TRP A 425     -17.247  63.728   0.371  1.00161.44           C  
ATOM    791  CD1 TRP A 425     -17.886  63.959   1.553  1.00160.03           C  
ATOM    792  CD2 TRP A 425     -16.955  65.008  -0.188  1.00164.18           C  
ATOM    793  NE1 TRP A 425     -18.019  65.306   1.765  1.00161.24           N  
ATOM    794  CE2 TRP A 425     -17.459  65.974   0.712  1.00164.51           C  
ATOM    795  CE3 TRP A 425     -16.323  65.435  -1.361  1.00166.72           C  
ATOM    796  CZ2 TRP A 425     -17.347  67.340   0.475  1.00168.04           C  
ATOM    797  CZ3 TRP A 425     -16.212  66.797  -1.593  1.00169.98           C  
ATOM    798  CH2 TRP A 425     -16.723  67.732  -0.678  1.00170.54           C  
ATOM    799  H   TRP A 425     -16.061  60.711  -1.835  1.00165.04           H  
ATOM    800  HA  TRP A 425     -14.978  63.111  -0.931  1.00162.59           H  
ATOM    801  HB2 TRP A 425     -17.247  61.635   0.474  1.00160.63           H  
ATOM    802  HB3 TRP A 425     -17.448  62.311  -1.160  1.00160.63           H  
ATOM    803  HD1 TRP A 425     -18.237  63.190   2.226  1.00160.03           H  
ATOM    804  HE1 TRP A 425     -18.458  65.735   2.567  1.00161.24           H  
ATOM    805  HE3 TRP A 425     -15.931  64.720  -2.069  1.00166.72           H  
ATOM    806  HZ2 TRP A 425     -17.738  68.064   1.175  1.00168.04           H  
ATOM    807  HZ3 TRP A 425     -15.725  67.145  -2.492  1.00169.98           H  
ATOM    808  HH2 TRP A 425     -16.621  68.786  -0.890  1.00170.54           H  
ATOM    809  N   GLU A 426     -14.371  60.834   1.250  1.00157.75           N  
ATOM    810  CA  GLU A 426     -13.658  60.547   2.502  1.00156.40           C  
ATOM    811  C   GLU A 426     -12.415  59.684   2.244  1.00157.42           C  
ATOM    812  O   GLU A 426     -11.877  59.051   3.151  1.00155.02           O  
ATOM    813  CB  GLU A 426     -14.582  59.871   3.539  1.00154.98           C  
ATOM    814  CG  GLU A 426     -15.768  60.735   4.013  1.00156.90           C  
ATOM    815  CD  GLU A 426     -16.838  59.950   4.778  1.00153.67           C  
ATOM    816  OE1 GLU A 426     -17.778  60.588   5.310  1.00147.19           O  
ATOM    817  OE2 GLU A 426     -16.740  58.702   4.848  1.00154.87           O1-
ATOM    818  H   GLU A 426     -14.647  60.061   0.662  1.00157.75           H  
ATOM    819  HA  GLU A 426     -13.333  61.502   2.916  1.00156.40           H  
ATOM    820  HB2 GLU A 426     -13.981  59.614   4.411  1.00154.98           H  
ATOM    821  HB3 GLU A 426     -14.983  58.961   3.093  1.00154.98           H  
ATOM    822  HG2 GLU A 426     -16.234  61.188   3.138  1.00156.90           H  
ATOM    823  HG3 GLU A 426     -15.383  61.518   4.666  1.00156.90           H  
ATOM    824  N   VAL A 427     -11.957  59.662   1.000  1.00163.15           N  
ATOM    825  CA  VAL A 427     -10.776  58.887   0.659  1.00170.44           C  
ATOM    826  C   VAL A 427      -9.598  59.813   0.444  1.00178.17           C  
ATOM    827  O   VAL A 427      -9.739  60.869  -0.173  1.00180.32           O  
ATOM    828  CB  VAL A 427     -10.989  58.057  -0.606  1.00172.06           C  
ATOM    829  CG1 VAL A 427      -9.707  57.326  -0.972  1.00173.61           C  
ATOM    830  CG2 VAL A 427     -12.133  57.080  -0.401  1.00170.51           C  
ATOM    831  H   VAL A 427     -12.434  60.189   0.282  1.00163.15           H  
ATOM    832  HA  VAL A 427     -10.580  58.208   1.489  1.00170.44           H  
ATOM    833  HB  VAL A 427     -11.251  58.720  -1.430  1.00172.06           H  
ATOM    834 HG11 VAL A 427      -8.910  58.051  -1.137  1.00173.61           H  
ATOM    835 HG12 VAL A 427      -9.426  56.656  -0.160  1.00173.61           H  
ATOM    836 HG13 VAL A 427      -9.866  56.747  -1.882  1.00173.61           H  
ATOM    837 HG21 VAL A 427     -11.892  56.406   0.421  1.00170.51           H  
ATOM    838 HG22 VAL A 427     -13.043  57.631  -0.164  1.00170.51           H  
ATOM    839 HG23 VAL A 427     -12.285  56.502  -1.313  1.00170.51           H  
ATOM    840  N   SER A 428      -8.440  59.408   0.962  1.00182.20           N  
ATOM    841  CA  SER A 428      -7.220  60.204   0.878  1.00187.24           C  
ATOM    842  C   SER A 428      -6.706  60.290  -0.555  1.00189.05           C  
ATOM    843  O   SER A 428      -6.716  59.295  -1.284  1.00187.95           O  
ATOM    844  CB  SER A 428      -6.136  59.607   1.780  1.00188.11           C  
ATOM    845  OG  SER A 428      -5.681  58.358   1.277  1.00186.82           O  
ATOM    846  H   SER A 428      -8.405  58.515   1.432  1.00182.20           H  
ATOM    847  HA  SER A 428      -7.460  61.213   1.214  1.00187.24           H  
ATOM    848  HB2 SER A 428      -6.546  59.460   2.779  1.00188.11           H  
ATOM    849  HB3 SER A 428      -5.295  60.298   1.830  1.00188.11           H  
ATOM    850  HG  SER A 428      -5.010  58.030   1.880  1.00186.82           H  
ATOM    851  N   SER A 429      -6.254  61.482  -0.946  1.00190.11           N  
ATOM    852  CA  SER A 429      -5.725  61.722  -2.290  1.00187.40           C  
ATOM    853  C   SER A 429      -4.800  60.587  -2.722  1.00184.11           C  
ATOM    854  O   SER A 429      -4.771  60.200  -3.893  1.00180.40           O  
ATOM    855  CB  SER A 429      -4.975  63.060  -2.340  1.00188.70           C  
ATOM    856  OG  SER A 429      -5.837  64.157  -2.088  1.00187.46           O  
ATOM    857  H   SER A 429      -6.277  62.249  -0.289  1.00190.11           H  
ATOM    858  HA  SER A 429      -6.567  61.763  -2.981  1.00187.40           H  
ATOM    859  HB2 SER A 429      -4.532  63.179  -3.329  1.00188.70           H  
ATOM    860  HB3 SER A 429      -4.187  63.051  -1.587  1.00188.70           H  
ATOM    861  HG  SER A 429      -6.523  64.148  -2.760  1.00187.46           H  
ATOM    862  N   ASP A 430      -4.055  60.062  -1.751  1.00184.17           N  
ATOM    863  CA  ASP A 430      -3.098  58.982  -1.975  1.00180.51           C  
ATOM    864  C   ASP A 430      -3.793  57.639  -2.208  1.00172.14           C  
ATOM    865  O   ASP A 430      -3.390  56.864  -3.081  1.00169.70           O  
ATOM    866  CB  ASP A 430      -2.158  58.826  -0.763  1.00  0.00           C  
ATOM    867  CG  ASP A 430      -1.334  60.091  -0.515  1.00  0.00           C  
ATOM    868  OD1 ASP A 430      -1.555  60.876   0.405  1.00  0.00           O  
ATOM    869  OD2 ASP A 430      -0.319  60.270  -1.410  1.00  0.00           O1-
ATOM    870  H   ASP A 430      -4.157  60.428  -0.815  1.00184.17           H  
ATOM    871  HA  ASP A 430      -2.532  59.253  -2.866  1.00180.51           H  
ATOM    872  HB2 ASP A 430      -1.479  57.994  -0.948  1.00  0.00           H  
ATOM    873  HB3 ASP A 430      -2.758  58.617   0.123  1.00  0.00           H  
ATOM    874  N   GLU A 431      -4.828  57.362  -1.421  1.00166.59           N  
ATOM    875  CA  GLU A 431      -5.637  56.174  -1.647  1.00160.92           C  
ATOM    876  C   GLU A 431      -6.395  56.318  -2.974  1.00159.57           C  
ATOM    877  O   GLU A 431      -6.362  55.415  -3.815  1.00159.12           O  
ATOM    878  CB  GLU A 431      -6.663  55.968  -0.512  1.00  0.00           C  
ATOM    879  CG  GLU A 431      -7.669  54.814  -0.691  1.00  0.00           C  
ATOM    880  CD  GLU A 431      -7.062  53.438  -0.996  1.00  0.00           C  
ATOM    881  OE1 GLU A 431      -7.626  52.601  -1.699  1.00  0.00           O  
ATOM    882  OE2 GLU A 431      -5.848  53.198  -0.416  1.00  0.00           O1-
ATOM    883  H   GLU A 431      -5.055  57.983  -0.658  1.00166.59           H  
ATOM    884  HA  GLU A 431      -4.969  55.313  -1.676  1.00160.92           H  
ATOM    885  HB2 GLU A 431      -7.234  56.892  -0.410  1.00  0.00           H  
ATOM    886  HB3 GLU A 431      -6.107  55.782   0.407  1.00  0.00           H  
ATOM    887  HG2 GLU A 431      -8.334  55.077  -1.515  1.00  0.00           H  
ATOM    888  HG3 GLU A 431      -8.247  54.728   0.229  1.00  0.00           H  
ATOM    889  N   VAL A 432      -7.043  57.468  -3.163  1.00155.87           N  
ATOM    890  CA  VAL A 432      -7.854  57.753  -4.351  1.00148.40           C  
ATOM    891  C   VAL A 432      -7.262  57.292  -5.692  1.00147.55           C  
ATOM    892  O   VAL A 432      -8.000  56.886  -6.585  1.00148.12           O  
ATOM    893  CB  VAL A 432      -8.205  59.258  -4.436  1.00145.04           C  
ATOM    894  CG1 VAL A 432      -8.345  59.699  -5.884  1.00143.36           C  
ATOM    895  CG2 VAL A 432      -9.461  59.565  -3.630  1.00140.82           C  
ATOM    896  H   VAL A 432      -6.971  58.180  -2.450  1.00155.87           H  
ATOM    897  HA  VAL A 432      -8.750  57.151  -4.203  1.00148.40           H  
ATOM    898  HB  VAL A 432      -7.386  59.829  -3.998  1.00145.04           H  
ATOM    899 HG11 VAL A 432      -7.415  59.500  -6.416  1.00143.36           H  
ATOM    900 HG12 VAL A 432      -9.158  59.147  -6.355  1.00143.36           H  
ATOM    901 HG13 VAL A 432      -8.563  60.766  -5.919  1.00143.36           H  
ATOM    902 HG21 VAL A 432     -10.302  59.008  -4.042  1.00140.82           H  
ATOM    903 HG22 VAL A 432      -9.306  59.273  -2.591  1.00140.82           H  
ATOM    904 HG23 VAL A 432      -9.673  60.633  -3.680  1.00140.82           H  
ATOM    905  N   LEU A 433      -5.944  57.352  -5.840  1.00147.57           N  
ATOM    906  CA  LEU A 433      -5.306  56.935  -7.091  1.00148.44           C  
ATOM    907  C   LEU A 433      -5.167  55.416  -7.201  1.00145.68           C  
ATOM    908  O   LEU A 433      -4.868  54.887  -8.278  1.00145.01           O  
ATOM    909  CB  LEU A 433      -3.916  57.565  -7.223  1.00155.10           C  
ATOM    910  CG  LEU A 433      -3.787  59.091  -7.180  1.00159.89           C  
ATOM    911  CD1 LEU A 433      -2.569  59.506  -6.359  1.00161.27           C  
ATOM    912  CD2 LEU A 433      -3.721  59.662  -8.590  1.00162.17           C  
ATOM    913  H   LEU A 433      -5.373  57.690  -5.079  1.00147.57           H  
ATOM    914  HA  LEU A 433      -5.956  57.279  -7.895  1.00148.44           H  
ATOM    915  HB2 LEU A 433      -3.505  57.236  -8.178  1.00155.10           H  
ATOM    916  HB3 LEU A 433      -3.307  57.170  -6.410  1.00155.10           H  
ATOM    917  HG  LEU A 433      -4.673  59.499  -6.693  1.00159.89           H  
ATOM    918 HD11 LEU A 433      -2.661  59.110  -5.348  1.00161.27           H  
ATOM    919 HD12 LEU A 433      -1.666  59.110  -6.824  1.00161.27           H  
ATOM    920 HD13 LEU A 433      -2.511  60.594  -6.320  1.00161.27           H  
ATOM    921 HD21 LEU A 433      -2.842  59.269  -9.101  1.00162.17           H  
ATOM    922 HD22 LEU A 433      -4.618  59.377  -9.140  1.00162.17           H  
ATOM    923 HD23 LEU A 433      -3.656  60.749  -8.539  1.00162.17           H  
ATOM    924  N   ALA A 434      -5.372  54.722  -6.084  1.00144.91           N  
ATOM    925  CA  ALA A 434      -5.297  53.262  -6.061  1.00145.60           C  
ATOM    926  C   ALA A 434      -6.444  52.627  -6.868  1.00147.83           C  
ATOM    927  O   ALA A 434      -6.253  51.614  -7.552  1.00145.59           O  
ATOM    928  CB  ALA A 434      -5.280  52.745  -4.623  1.00141.47           C  
ATOM    929  H   ALA A 434      -5.585  55.217  -5.230  1.00144.91           H  
ATOM    930  HA  ALA A 434      -4.362  52.967  -6.538  1.00145.60           H  
ATOM    931  HB1 ALA A 434      -4.433  53.179  -4.091  1.00141.47           H  
ATOM    932  HB2 ALA A 434      -6.207  53.028  -4.124  1.00141.47           H  
ATOM    933  HB3 ALA A 434      -5.188  51.659  -4.628  1.00141.47           H  
ATOM    934  N   SER A 435      -7.626  53.236  -6.773  1.00150.35           N  
ATOM    935  CA  SER A 435      -8.775  52.885  -7.600  1.00151.99           C  
ATOM    936  C   SER A 435      -8.542  53.288  -9.053  1.00152.61           C  
ATOM    937  O   SER A 435      -8.631  54.467  -9.399  1.00152.96           O  
ATOM    938  CB  SER A 435     -10.033  53.581  -7.076  1.00156.41           C  
ATOM    939  OG  SER A 435     -11.147  53.317  -7.915  1.00159.44           O  
ATOM    940  H   SER A 435      -7.731  53.977  -6.095  1.00150.35           H  
ATOM    941  HA  SER A 435      -8.908  51.804  -7.552  1.00151.99           H  
ATOM    942  HB2 SER A 435      -9.858  54.656  -7.043  1.00156.41           H  
ATOM    943  HB3 SER A 435     -10.249  53.218  -6.071  1.00156.41           H  
ATOM    944  HG  SER A 435     -11.286  52.367  -7.922  1.00159.44           H  
ATOM    945  N   GLN A 436      -8.276  52.292  -9.896  1.00152.88           N  
ATOM    946  CA  GLN A 436      -7.849  52.500 -11.284  1.00155.19           C  
ATOM    947  C   GLN A 436      -8.692  53.474 -12.118  1.00154.98           C  
ATOM    948  O   GLN A 436      -8.145  54.364 -12.764  1.00157.17           O  
ATOM    949  CB  GLN A 436      -7.726  51.159 -12.015  1.00155.96           C  
ATOM    950  CG  GLN A 436      -7.330  51.279 -13.480  1.00159.87           C  
ATOM    951  CD  GLN A 436      -5.869  51.625 -13.670  1.00166.05           C  
ATOM    952  OE1 GLN A 436      -5.013  51.220 -12.885  1.00169.14           O  
ATOM    953  NE2 GLN A 436      -5.575  52.383 -14.717  1.00168.79           N  
ATOM    954  H   GLN A 436      -8.373  51.344  -9.562  1.00152.88           H  
ATOM    955  HA  GLN A 436      -6.879  52.988 -11.189  1.00155.19           H  
ATOM    956  HB2 GLN A 436      -8.689  50.652 -11.962  1.00155.96           H  
ATOM    957  HB3 GLN A 436      -6.971  50.560 -11.505  1.00155.96           H  
ATOM    958  HG2 GLN A 436      -7.935  52.060 -13.941  1.00159.87           H  
ATOM    959  HG3 GLN A 436      -7.529  50.327 -13.973  1.00159.87           H  
ATOM    960 HE21 GLN A 436      -4.617  52.649 -14.895  1.00168.79           H  
ATOM    961 HE22 GLN A 436      -6.309  52.694 -15.337  1.00168.79           H  
ATOM    962  N   GLU A 437     -10.009  53.307 -12.129  1.00153.66           N  
ATOM    963  CA  GLU A 437     -10.842  54.203 -12.927  1.00155.16           C  
ATOM    964  C   GLU A 437     -10.717  55.656 -12.453  1.00151.57           C  
ATOM    965  O   GLU A 437     -10.877  56.591 -13.236  1.00151.21           O  
ATOM    966  CB  GLU A 437     -12.305  53.741 -12.962  1.00158.11           C  
ATOM    967  CG  GLU A 437     -12.605  52.724 -14.072  1.00160.63           C  
ATOM    968  CD  GLU A 437     -12.232  53.223 -15.468  1.00164.10           C  
ATOM    969  OE1 GLU A 437     -11.235  52.716 -16.042  1.00163.85           O  
ATOM    970  OE2 GLU A 437     -12.941  54.115 -15.991  1.00165.48           O1-
ATOM    971  H   GLU A 437     -10.432  52.565 -11.589  1.00153.66           H  
ATOM    972  HA  GLU A 437     -10.471  54.162 -13.951  1.00155.16           H  
ATOM    973  HB2 GLU A 437     -12.938  54.615 -13.116  1.00158.11           H  
ATOM    974  HB3 GLU A 437     -12.544  53.283 -12.002  1.00158.11           H  
ATOM    975  HG2 GLU A 437     -13.672  52.502 -14.058  1.00160.63           H  
ATOM    976  HG3 GLU A 437     -12.041  51.814 -13.868  1.00160.63           H  
ATOM    977  N   VAL A 438     -10.417  55.841 -11.173  1.00148.12           N  
ATOM    978  CA  VAL A 438     -10.170  57.173 -10.653  1.00147.30           C  
ATOM    979  C   VAL A 438      -8.809  57.632 -11.148  1.00151.04           C  
ATOM    980  O   VAL A 438      -8.673  58.688 -11.760  1.00151.04           O  
ATOM    981  CB  VAL A 438     -10.157  57.182  -9.119  1.00144.94           C  
ATOM    982  CG1 VAL A 438     -10.256  58.606  -8.609  1.00147.47           C  
ATOM    983  CG2 VAL A 438     -11.288  56.357  -8.573  1.00141.42           C  
ATOM    984  H   VAL A 438     -10.360  55.045 -10.554  1.00148.12           H  
ATOM    985  HA  VAL A 438     -10.966  57.834 -10.995  1.00147.30           H  
ATOM    986  HB  VAL A 438      -9.218  56.745  -8.778  1.00144.94           H  
ATOM    987 HG11 VAL A 438      -9.419  59.189  -8.994  1.00147.47           H  
ATOM    988 HG12 VAL A 438     -11.193  59.049  -8.947  1.00147.47           H  
ATOM    989 HG13 VAL A 438     -10.227  58.605  -7.519  1.00147.47           H  
ATOM    990 HG21 VAL A 438     -12.237  56.778  -8.903  1.00141.42           H  
ATOM    991 HG22 VAL A 438     -11.199  55.333  -8.936  1.00141.42           H  
ATOM    992 HG23 VAL A 438     -11.248  56.361  -7.484  1.00141.42           H  
ATOM    993  N   HIS A 439      -7.805  56.810 -10.869  1.00154.48           N  
ATOM    994  CA  HIS A 439      -6.431  57.027 -11.314  1.00160.23           C  
ATOM    995  C   HIS A 439      -6.368  57.581 -12.737  1.00162.93           C  
ATOM    996  O   HIS A 439      -5.654  58.543 -13.010  1.00164.08           O  
ATOM    997  CB  HIS A 439      -5.666  55.697 -11.227  1.00161.71           C  
ATOM    998  CG  HIS A 439      -4.215  55.802 -11.570  1.00166.92           C  
ATOM    999  ND1 HIS A 439      -3.324  56.538 -10.817  1.00170.92           N  
ATOM   1000  CD2 HIS A 439      -3.496  55.256 -12.579  1.00168.22           C  
ATOM   1001  CE1 HIS A 439      -2.118  56.444 -11.349  1.00172.98           C  
ATOM   1002  NE2 HIS A 439      -2.196  55.672 -12.419  1.00172.14           N  
ATOM   1003  H   HIS A 439      -8.002  55.987 -10.317  1.00154.48           H  
ATOM   1004  HA  HIS A 439      -5.972  57.771 -10.663  1.00160.23           H  
ATOM   1005  HB2 HIS A 439      -6.130  54.990 -11.915  1.00161.71           H  
ATOM   1006  HB3 HIS A 439      -5.750  55.320 -10.208  1.00161.71           H  
ATOM   1007  HD2 HIS A 439      -3.873  54.615 -13.362  1.00168.22           H  
ATOM   1008  HE2 HIS A 439      -1.424  55.427 -13.022  1.00172.14           H  
ATOM   1009  HE1 HIS A 439      -1.222  56.917 -10.974  1.00172.98           H  
ATOM   1010  N   ASP A 440      -7.136  56.964 -13.630  1.00165.21           N  
ATOM   1011  CA  ASP A 440      -7.115  57.269 -15.059  1.00169.78           C  
ATOM   1012  C   ASP A 440      -7.594  58.671 -15.420  1.00170.66           C  
ATOM   1013  O   ASP A 440      -7.126  59.254 -16.395  1.00174.71           O  
ATOM   1014  CB  ASP A 440      -7.954  56.246 -15.824  1.00172.66           C  
ATOM   1015  CG  ASP A 440      -7.394  54.846 -15.728  1.00175.34           C  
ATOM   1016  OD1 ASP A 440      -6.151  54.707 -15.765  1.00176.89           O  
ATOM   1017  OD2 ASP A 440      -8.196  53.889 -15.609  1.00174.92           O1-
ATOM   1018  H   ASP A 440      -7.767  56.246 -13.303  1.00165.21           H  
ATOM   1019  HA  ASP A 440      -6.065  57.220 -15.347  1.00169.78           H  
ATOM   1020  HB2 ASP A 440      -7.988  56.537 -16.874  1.00172.66           H  
ATOM   1021  HB3 ASP A 440      -8.964  56.247 -15.414  1.00172.66           H  
ATOM   1022  N   ILE A 441      -8.549  59.199 -14.663  1.00166.24           N  
ATOM   1023  CA  ILE A 441      -9.037  60.547 -14.920  1.00163.58           C  
ATOM   1024  C   ILE A 441      -7.903  61.545 -14.675  1.00160.26           C  
ATOM   1025  O   ILE A 441      -7.640  62.426 -15.502  1.00159.85           O  
ATOM   1026  CB  ILE A 441     -10.260  60.887 -14.033  1.00164.80           C  
ATOM   1027  CG1 ILE A 441     -11.364  59.842 -14.212  1.00165.74           C  
ATOM   1028  CG2 ILE A 441     -10.799  62.268 -14.360  1.00165.57           C  
ATOM   1029  CD1 ILE A 441     -12.653  60.184 -13.488  1.00166.56           C  
ATOM   1030  H   ILE A 441      -8.940  58.661 -13.903  1.00166.24           H  
ATOM   1031  HA  ILE A 441      -9.364  60.608 -15.958  1.00163.58           H  
ATOM   1032  HB  ILE A 441      -9.931  60.878 -12.994  1.00164.80           H  
ATOM   1033 HG12 ILE A 441     -10.999  58.888 -13.832  1.00165.74           H  
ATOM   1034 HG13 ILE A 441     -11.581  59.750 -15.276  1.00165.74           H  
ATOM   1035 HG21 ILE A 441     -10.013  63.009 -14.214  1.00165.57           H  
ATOM   1036 HG22 ILE A 441     -11.132  62.292 -15.398  1.00165.57           H  
ATOM   1037 HG23 ILE A 441     -11.639  62.495 -13.703  1.00165.57           H  
ATOM   1038 HD11 ILE A 441     -12.456  60.280 -12.420  1.00166.56           H  
ATOM   1039 HD12 ILE A 441     -13.046  61.126 -13.871  1.00166.56           H  
ATOM   1040 HD13 ILE A 441     -13.383  59.392 -13.653  1.00166.56           H  
ATOM   1041  N   ALA A 442      -7.225  61.384 -13.540  1.00157.72           N  
ATOM   1042  CA  ALA A 442      -6.101  62.244 -13.182  1.00157.50           C  
ATOM   1043  C   ALA A 442      -5.045  62.206 -14.284  1.00155.83           C  
ATOM   1044  O   ALA A 442      -4.659  63.243 -14.820  1.00157.89           O  
ATOM   1045  CB  ALA A 442      -5.501  61.821 -11.834  1.00156.28           C  
ATOM   1046  H   ALA A 442      -7.497  60.645 -12.908  1.00157.72           H  
ATOM   1047  HA  ALA A 442      -6.461  63.268 -13.080  1.00157.50           H  
ATOM   1048  HB1 ALA A 442      -6.268  61.877 -11.061  1.00156.28           H  
ATOM   1049  HB2 ALA A 442      -5.132  60.798 -11.906  1.00156.28           H  
ATOM   1050  HB3 ALA A 442      -4.677  62.488 -11.578  1.00156.28           H  
ATOM   1051  N   ILE A 443      -4.608  60.998 -14.629  1.00151.11           N  
ATOM   1052  CA  ILE A 443      -3.664  60.771 -15.723  1.00149.78           C  
ATOM   1053  C   ILE A 443      -4.121  61.376 -17.055  1.00148.53           C  
ATOM   1054  O   ILE A 443      -3.325  61.545 -17.982  1.00143.47           O  
ATOM   1055  CB  ILE A 443      -3.415  59.256 -15.919  1.00148.09           C  
ATOM   1056  CG1 ILE A 443      -2.784  58.654 -14.659  1.00147.01           C  
ATOM   1057  CG2 ILE A 443      -2.568  58.985 -17.165  1.00149.44           C  
ATOM   1058  CD1 ILE A 443      -2.039  57.365 -14.909  1.00145.52           C  
ATOM   1059  H   ILE A 443      -4.944  60.199 -14.111  1.00151.11           H  
ATOM   1060  HA  ILE A 443      -2.743  61.276 -15.431  1.00149.78           H  
ATOM   1061  HB  ILE A 443      -4.376  58.767 -16.080  1.00148.09           H  
ATOM   1062 HG12 ILE A 443      -3.577  58.459 -13.937  1.00147.01           H  
ATOM   1063 HG13 ILE A 443      -2.085  59.380 -14.244  1.00147.01           H  
ATOM   1064 HG21 ILE A 443      -3.069  59.396 -18.041  1.00149.44           H  
ATOM   1065 HG22 ILE A 443      -1.592  59.456 -17.050  1.00149.44           H  
ATOM   1066 HG23 ILE A 443      -2.440  57.910 -17.290  1.00149.44           H  
ATOM   1067 HD11 ILE A 443      -2.723  56.625 -15.325  1.00145.52           H  
ATOM   1068 HD12 ILE A 443      -1.227  57.546 -15.613  1.00145.52           H  
ATOM   1069 HD13 ILE A 443      -1.630  56.994 -13.969  1.00145.52           H  
ATOM   1070  N   ALA A 444      -5.407  61.700 -17.145  1.00153.17           N  
ATOM   1071  CA  ALA A 444      -5.981  62.216 -18.384  1.00156.36           C  
ATOM   1072  C   ALA A 444      -6.010  63.737 -18.408  1.00161.51           C  
ATOM   1073  O   ALA A 444      -5.497  64.359 -19.335  1.00165.02           O  
ATOM   1074  CB  ALA A 444      -7.367  61.663 -18.584  1.00153.19           C  
ATOM   1075  H   ALA A 444      -6.001  61.586 -16.336  1.00153.17           H  
ATOM   1076  HA  ALA A 444      -5.341  61.889 -19.204  1.00156.36           H  
ATOM   1077  HB1 ALA A 444      -7.325  60.574 -18.602  1.00153.19           H  
ATOM   1078  HB2 ALA A 444      -8.009  61.988 -17.766  1.00153.19           H  
ATOM   1079  HB3 ALA A 444      -7.770  62.027 -19.529  1.00153.19           H  
ATOM   1080  N   ILE A 445      -6.615  64.325 -17.382  1.00163.61           N  
ATOM   1081  CA  ILE A 445      -6.611  65.773 -17.202  1.00169.99           C  
ATOM   1082  C   ILE A 445      -5.198  66.279 -16.897  1.00177.99           C  
ATOM   1083  O   ILE A 445      -4.944  67.483 -16.892  1.00179.62           O  
ATOM   1084  CB  ILE A 445      -7.543  66.188 -16.052  1.00167.35           C  
ATOM   1085  CG1 ILE A 445      -7.074  65.533 -14.748  1.00165.94           C  
ATOM   1086  CG2 ILE A 445      -8.969  65.801 -16.379  1.00164.63           C  
ATOM   1087  CD1 ILE A 445      -7.984  65.750 -13.564  1.00164.40           C  
ATOM   1088  H   ILE A 445      -7.094  63.750 -16.703  1.00163.61           H  
ATOM   1089  HA  ILE A 445      -6.965  66.216 -18.133  1.00169.99           H  
ATOM   1090  HB  ILE A 445      -7.509  67.270 -15.923  1.00167.35           H  
ATOM   1091 HG12 ILE A 445      -6.093  65.938 -14.500  1.00165.94           H  
ATOM   1092 HG13 ILE A 445      -6.991  64.460 -14.919  1.00165.94           H  
ATOM   1093 HG21 ILE A 445      -9.279  66.299 -17.297  1.00164.63           H  
ATOM   1094 HG22 ILE A 445      -9.031  64.721 -16.513  1.00164.63           H  
ATOM   1095 HG23 ILE A 445      -9.624  66.104 -15.562  1.00164.63           H  
ATOM   1096 HD11 ILE A 445      -8.083  66.819 -13.373  1.00164.40           H  
ATOM   1097 HD12 ILE A 445      -8.966  65.327 -13.778  1.00164.40           H  
ATOM   1098 HD13 ILE A 445      -7.561  65.261 -12.686  1.00164.40           H  
ATOM   1099  N   GLY A 446      -4.283  65.347 -16.647  1.00182.49           N  
ATOM   1100  CA  GLY A 446      -2.918  65.684 -16.287  1.00184.60           C  
ATOM   1101  C   GLY A 446      -2.837  66.557 -15.049  1.00185.86           C  
ATOM   1102  O   GLY A 446      -2.221  67.619 -15.076  1.00189.28           O  
ATOM   1103  H   GLY A 446      -4.546  64.374 -16.710  1.00182.49           H  
ATOM   1104  HA2 GLY A 446      -2.459  66.217 -17.120  1.00184.60           H  
ATOM   1105  HA3 GLY A 446      -2.369  64.761 -16.099  1.00184.60           H  
ATOM   1106  N   VAL A 447      -3.473  66.114 -13.967  1.00182.94           N  
ATOM   1107  CA  VAL A 447      -3.415  66.812 -12.681  1.00181.58           C  
ATOM   1108  C   VAL A 447      -3.237  65.797 -11.549  1.00183.51           C  
ATOM   1109  O   VAL A 447      -3.042  64.603 -11.804  1.00181.38           O  
ATOM   1110  CB  VAL A 447      -4.672  67.683 -12.444  1.00174.82           C  
ATOM   1111  CG1 VAL A 447      -4.534  68.504 -11.166  1.00173.87           C  
ATOM   1112  CG2 VAL A 447      -4.899  68.599 -13.636  1.00175.42           C  
ATOM   1113  H   VAL A 447      -4.016  65.265 -14.035  1.00182.94           H  
ATOM   1114  HA  VAL A 447      -2.557  67.485 -12.698  1.00181.58           H  
ATOM   1115  HB  VAL A 447      -5.532  67.023 -12.331  1.00174.82           H  
ATOM   1116 HG11 VAL A 447      -4.385  67.835 -10.319  1.00173.87           H  
ATOM   1117 HG12 VAL A 447      -3.678  69.173 -11.255  1.00173.87           H  
ATOM   1118 HG13 VAL A 447      -5.440  69.090 -11.011  1.00173.87           H  
ATOM   1119 HG21 VAL A 447      -4.041  69.261 -13.754  1.00175.42           H  
ATOM   1120 HG22 VAL A 447      -5.021  67.999 -14.538  1.00175.42           H  
ATOM   1121 HG23 VAL A 447      -5.797  69.194 -13.471  1.00175.42           H  
ATOM   1122  N   ASP A 448      -3.286  66.265 -10.304  1.00187.74           N  
ATOM   1123  CA  ASP A 448      -3.090  65.384  -9.155  1.00189.63           C  
ATOM   1124  C   ASP A 448      -4.059  65.691  -8.014  1.00190.81           C  
ATOM   1125  O   ASP A 448      -4.379  66.852  -7.760  1.00190.26           O  
ATOM   1126  CB  ASP A 448      -1.642  65.455  -8.669  1.00193.57           C  
ATOM   1127  CG  ASP A 448      -0.650  65.004  -9.729  1.00196.21           C  
ATOM   1128  OD1 ASP A 448      -1.014  64.097 -10.521  1.00194.17           O  
ATOM   1129  OD2 ASP A 448       0.482  65.555  -9.766  1.00199.02           O1-
ATOM   1130  H   ASP A 448      -3.462  67.248 -10.151  1.00187.74           H  
ATOM   1131  HA  ASP A 448      -3.304  64.368  -9.487  1.00189.63           H  
ATOM   1132  HB2 ASP A 448      -1.535  64.813  -7.794  1.00193.57           H  
ATOM   1133  HB3 ASP A 448      -1.416  66.485  -8.394  1.00193.57           H  
ATOM   1134  N   PRO A 449      -4.530  64.637  -7.326  1.00193.30           N  
ATOM   1135  CA  PRO A 449      -5.496  64.727  -6.221  1.00194.04           C  
ATOM   1136  C   PRO A 449      -4.906  65.489  -5.038  1.00196.35           C  
ATOM   1137  O   PRO A 449      -3.826  65.142  -4.557  1.00197.83           O  
ATOM   1138  CB  PRO A 449      -5.744  63.256  -5.845  1.00191.89           C  
ATOM   1139  CG  PRO A 449      -5.269  62.459  -7.024  1.00190.87           C  
ATOM   1140  CD  PRO A 449      -4.133  63.244  -7.596  1.00193.39           C  
ATOM   1141  HA  PRO A 449      -6.405  65.261  -6.497  1.00194.04           H  
ATOM   1142  HB2 PRO A 449      -6.805  63.081  -5.669  1.00191.89           H  
ATOM   1143  HB3 PRO A 449      -5.179  62.990  -4.952  1.00191.89           H  
ATOM   1144  HG2 PRO A 449      -6.067  62.351  -7.759  1.00190.87           H  
ATOM   1145  HG3 PRO A 449      -4.931  61.473  -6.707  1.00190.87           H  
ATOM   1146  HD2 PRO A 449      -3.196  62.999  -7.096  1.00193.39           H  
ATOM   1147  HD3 PRO A 449      -4.032  63.065  -8.666  1.00193.39           H  
ATOM   1148  N   GLY A 450      -5.606  66.521  -4.580  1.00197.21           N  
ATOM   1149  CA  GLY A 450      -5.065  67.399  -3.561  1.00200.55           C  
ATOM   1150  C   GLY A 450      -3.766  68.023  -4.049  1.00202.99           C  
ATOM   1151  O   GLY A 450      -2.746  67.990  -3.360  1.00203.45           O  
ATOM   1152  H   GLY A 450      -6.530  66.697  -4.948  1.00197.21           H  
ATOM   1153  HA2 GLY A 450      -4.872  66.825  -2.655  1.00200.55           H  
ATOM   1154  HA3 GLY A 450      -5.785  68.188  -3.344  1.00200.55           H  
ATOM   1155  N   SER A 451      -3.806  68.575  -5.258  1.00202.81           N  
ATOM   1156  CA  SER A 451      -2.658  69.258  -5.836  1.00202.94           C  
ATOM   1157  C   SER A 451      -3.104  70.509  -6.579  1.00202.78           C  
ATOM   1158  O   SER A 451      -3.834  70.435  -7.567  1.00201.57           O  
ATOM   1159  CB  SER A 451      -1.882  68.331  -6.774  1.00201.63           C  
ATOM   1160  OG  SER A 451      -0.695  68.951  -7.252  1.00204.47           O  
ATOM   1161  H   SER A 451      -4.661  68.519  -5.793  1.00202.81           H  
ATOM   1162  HA  SER A 451      -1.994  69.550  -5.022  1.00202.94           H  
ATOM   1163  HB2 SER A 451      -2.515  68.075  -7.624  1.00201.63           H  
ATOM   1164  HB3 SER A 451      -1.615  67.423  -6.234  1.00201.63           H  
ATOM   1165  HG  SER A 451      -0.256  68.327  -7.835  1.00204.47           H  
ATOM   1166  N   ASP A 452      -2.667  71.662  -6.087  1.00204.84           N  
ATOM   1167  CA  ASP A 452      -2.953  72.932  -6.741  1.00207.50           C  
ATOM   1168  C   ASP A 452      -2.272  73.031  -8.108  1.00206.29           C  
ATOM   1169  O   ASP A 452      -2.493  73.990  -8.844  1.00206.85           O  
ATOM   1170  CB  ASP A 452      -2.523  74.109  -5.851  1.00215.47           C  
ATOM   1171  CG  ASP A 452      -1.001  74.295  -5.796  1.00222.05           C  
ATOM   1172  OD1 ASP A 452      -0.268  73.452  -6.357  1.00222.57           O  
ATOM   1173  OD2 ASP A 452      -0.532  75.287  -5.181  1.00225.60           O1-
ATOM   1174  H   ASP A 452      -2.122  71.659  -5.237  1.00204.84           H  
ATOM   1175  HA  ASP A 452      -4.030  72.980  -6.899  1.00207.50           H  
ATOM   1176  HB2 ASP A 452      -2.888  73.931  -4.839  1.00215.47           H  
ATOM   1177  HB3 ASP A 452      -2.970  75.022  -6.243  1.00215.47           H  
ATOM   1178  N   ASP A 453      -1.450  72.037  -8.447  1.00204.57           N  
ATOM   1179  CA  ASP A 453      -0.618  72.103  -9.657  1.00204.09           C  
ATOM   1180  C   ASP A 453      -1.401  71.784 -10.938  1.00202.67           C  
ATOM   1181  O   ASP A 453      -1.305  70.683 -11.500  1.00199.70           O  
ATOM   1182  CB  ASP A 453       0.616  71.196  -9.532  1.00199.13           C  
ATOM   1183  CG  ASP A 453       1.787  71.658 -10.402  1.00195.59           C  
ATOM   1184  OD1 ASP A 453       1.590  72.494 -11.310  1.00194.71           O  
ATOM   1185  OD2 ASP A 453       2.914  71.168 -10.173  1.00193.61           O1-
ATOM   1186  H   ASP A 453      -1.398  71.218  -7.858  1.00204.57           H  
ATOM   1187  HA  ASP A 453      -0.283  73.137  -9.743  1.00204.09           H  
ATOM   1188  HB2 ASP A 453       0.337  70.186  -9.833  1.00199.13           H  
ATOM   1189  HB3 ASP A 453       0.938  71.189  -8.491  1.00199.13           H  
ATOM   1190  N   LEU A 454      -2.168  72.774 -11.385  1.00202.97           N  
ATOM   1191  CA  LEU A 454      -2.927  72.691 -12.621  1.00200.11           C  
ATOM   1192  C   LEU A 454      -2.030  72.931 -13.832  1.00203.79           C  
ATOM   1193  O   LEU A 454      -2.500  72.903 -14.970  1.00203.22           O  
ATOM   1194  CB  LEU A 454      -4.044  73.733 -12.605  1.00198.02           C  
ATOM   1195  CG  LEU A 454      -5.352  73.362 -11.913  1.00192.92           C  
ATOM   1196  CD1 LEU A 454      -6.121  74.615 -11.511  1.00193.34           C  
ATOM   1197  CD2 LEU A 454      -6.189  72.474 -12.835  1.00189.86           C  
ATOM   1198  H   LEU A 454      -2.226  73.623 -10.840  1.00202.97           H  
ATOM   1199  HA  LEU A 454      -3.350  71.689 -12.697  1.00200.11           H  
ATOM   1200  HB2 LEU A 454      -4.281  73.972 -13.642  1.00198.02           H  
ATOM   1201  HB3 LEU A 454      -3.653  74.621 -12.108  1.00198.02           H  
ATOM   1202  HG  LEU A 454      -5.129  72.805 -11.003  1.00192.92           H  
ATOM   1203 HD11 LEU A 454      -5.509  75.217 -10.839  1.00193.34           H  
ATOM   1204 HD12 LEU A 454      -6.360  75.196 -12.402  1.00193.34           H  
ATOM   1205 HD13 LEU A 454      -7.043  74.329 -11.005  1.00193.34           H  
ATOM   1206 HD21 LEU A 454      -6.421  73.018 -13.751  1.00189.86           H  
ATOM   1207 HD22 LEU A 454      -5.627  71.573 -13.080  1.00189.86           H  
ATOM   1208 HD23 LEU A 454      -7.116  72.199 -12.331  1.00189.86           H  
ATOM   1209  N   SER A 455      -0.743  73.164 -13.585  1.00208.10           N  
ATOM   1210  CA  SER A 455       0.183  73.541 -14.645  1.00211.22           C  
ATOM   1211  C   SER A 455       0.255  72.541 -15.807  1.00210.15           C  
ATOM   1212  O   SER A 455       0.430  72.942 -16.958  1.00212.76           O  
ATOM   1213  CB  SER A 455       1.579  73.812 -14.068  1.00213.54           C  
ATOM   1214  OG  SER A 455       2.442  72.698 -14.306  1.00213.22           O  
ATOM   1215  H   SER A 455      -0.400  73.077 -12.639  1.00208.10           H  
ATOM   1216  HA  SER A 455      -0.218  74.458 -15.078  1.00211.22           H  
ATOM   1217  HB2 SER A 455       1.497  73.980 -12.994  1.00213.54           H  
ATOM   1218  HB3 SER A 455       1.998  74.699 -14.543  1.00213.54           H  
ATOM   1219  HG  SER A 455       2.734  72.369 -13.453  1.00213.22           H  
ATOM   1220  N   GLU A 456       0.119  71.251 -15.518  1.00205.20           N  
ATOM   1221  CA  GLU A 456       0.190  70.251 -16.582  1.00201.22           C  
ATOM   1222  C   GLU A 456      -1.188  69.862 -17.115  1.00193.73           C  
ATOM   1223  O   GLU A 456      -1.312  68.906 -17.884  1.00190.96           O  
ATOM   1224  CB  GLU A 456       0.957  68.998 -16.132  1.00202.36           C  
ATOM   1225  CG  GLU A 456       1.643  68.248 -17.279  1.00204.34           C  
ATOM   1226  CD  GLU A 456       2.978  68.877 -17.691  1.00209.17           C  
ATOM   1227  OE1 GLU A 456       3.410  69.869 -17.058  1.00211.14           O  
ATOM   1228  OE2 GLU A 456       3.605  68.371 -18.648  1.00210.23           O1-
ATOM   1229  H   GLU A 456      -0.034  70.961 -14.563  1.00205.20           H  
ATOM   1230  HA  GLU A 456       0.739  70.720 -17.399  1.00201.22           H  
ATOM   1231  HB2 GLU A 456       0.254  68.319 -15.650  1.00202.36           H  
ATOM   1232  HB3 GLU A 456       1.720  69.301 -15.415  1.00202.36           H  
ATOM   1233  HG2 GLU A 456       0.977  68.249 -18.142  1.00204.34           H  
ATOM   1234  HG3 GLU A 456       1.826  67.221 -16.962  1.00204.34           H  
ATOM   1235  N   LEU A 457      -2.209  70.612 -16.710  1.00190.26           N  
ATOM   1236  CA  LEU A 457      -3.587  70.351 -17.111  1.00183.91           C  
ATOM   1237  C   LEU A 457      -3.677  70.057 -18.604  1.00181.71           C  
ATOM   1238  O   LEU A 457      -3.211  70.853 -19.426  1.00185.71           O  
ATOM   1239  CB  LEU A 457      -4.475  71.545 -16.753  1.00182.12           C  
ATOM   1240  CG  LEU A 457      -5.940  71.459 -17.179  1.00176.81           C  
ATOM   1241  CD1 LEU A 457      -6.523  70.136 -16.733  1.00173.52           C  
ATOM   1242  CD2 LEU A 457      -6.728  72.623 -16.610  1.00176.16           C  
ATOM   1243  H   LEU A 457      -2.022  71.395 -16.100  1.00190.26           H  
ATOM   1244  HA  LEU A 457      -3.938  69.472 -16.571  1.00183.91           H  
ATOM   1245  HB2 LEU A 457      -4.045  72.430 -17.223  1.00182.12           H  
ATOM   1246  HB3 LEU A 457      -4.452  71.662 -15.669  1.00182.12           H  
ATOM   1247  HG  LEU A 457      -6.002  71.517 -18.266  1.00176.81           H  
ATOM   1248 HD11 LEU A 457      -5.956  69.320 -17.181  1.00173.52           H  
ATOM   1249 HD12 LEU A 457      -6.469  70.063 -15.647  1.00173.52           H  
ATOM   1250 HD13 LEU A 457      -7.564  70.072 -17.050  1.00173.52           H  
ATOM   1251 HD21 LEU A 457      -6.685  72.593 -15.521  1.00176.16           H  
ATOM   1252 HD22 LEU A 457      -6.299  73.560 -16.965  1.00176.16           H  
ATOM   1253 HD23 LEU A 457      -7.766  72.553 -16.935  1.00176.16           H  
ATOM   1254  N   ARG A 458      -4.269  68.916 -18.954  1.00173.51           N  
ATOM   1255  CA  ARG A 458      -4.260  68.444 -20.338  1.00167.01           C  
ATOM   1256  C   ARG A 458      -5.386  69.026 -21.197  1.00164.71           C  
ATOM   1257  O   ARG A 458      -5.284  69.060 -22.426  1.00163.42           O  
ATOM   1258  CB  ARG A 458      -4.303  66.903 -20.396  1.00  0.00           C  
ATOM   1259  CG  ARG A 458      -3.800  66.408 -21.766  1.00  0.00           C  
ATOM   1260  CD  ARG A 458      -3.724  64.883 -21.879  1.00  0.00           C  
ATOM   1261  NE  ARG A 458      -2.732  64.308 -20.960  1.00  0.00           N  
ATOM   1262  CZ  ARG A 458      -2.162  63.095 -21.095  1.00  0.00           C  
ATOM   1263  NH1 ARG A 458      -1.361  62.640 -20.124  1.00  0.00           N  
ATOM   1264  NH2 ARG A 458      -2.375  62.326 -22.175  1.00  0.00           N1+
ATOM   1265  H   ARG A 458      -4.735  68.365 -18.247  1.00173.51           H  
ATOM   1266  HA  ARG A 458      -3.323  68.805 -20.762  1.00167.01           H  
ATOM   1267  HB2 ARG A 458      -3.656  66.489 -19.626  1.00  0.00           H  
ATOM   1268  HB3 ARG A 458      -5.321  66.550 -20.222  1.00  0.00           H  
ATOM   1269  HG2 ARG A 458      -4.472  66.758 -22.548  1.00  0.00           H  
ATOM   1270  HG3 ARG A 458      -2.807  66.819 -21.958  1.00  0.00           H  
ATOM   1271  HD2 ARG A 458      -4.705  64.458 -21.660  1.00  0.00           H  
ATOM   1272  HD3 ARG A 458      -3.457  64.630 -22.906  1.00  0.00           H  
ATOM   1273  HE  ARG A 458      -2.525  64.841 -20.128  1.00  0.00           H  
ATOM   1274 HH11 ARG A 458      -1.189  63.204 -19.305  1.00  0.00           H  
ATOM   1275 HH12 ARG A 458      -0.928  61.732 -20.212  1.00  0.00           H  
ATOM   1276 HH21 ARG A 458      -1.933  61.420 -22.245  1.00  0.00           H  
ATOM   1277 HH22 ARG A 458      -2.980  62.651 -22.915  1.00  0.00           H  
ATOM   1278  N   TYR A 459      -6.445  69.501 -20.547  1.00164.38           N  
ATOM   1279  CA  TYR A 459      -7.646  69.927 -21.264  1.00165.34           C  
ATOM   1280  C   TYR A 459      -8.201  71.265 -20.786  1.00169.34           C  
ATOM   1281  O   TYR A 459      -8.071  71.632 -19.617  1.00169.37           O  
ATOM   1282  CB  TYR A 459      -8.732  68.831 -21.214  1.00159.57           C  
ATOM   1283  CG  TYR A 459      -8.324  67.586 -21.972  1.00155.06           C  
ATOM   1284  CD1 TYR A 459      -7.936  66.428 -21.306  1.00150.16           C  
ATOM   1285  CD2 TYR A 459      -8.280  67.589 -23.363  1.00155.41           C  
ATOM   1286  CE1 TYR A 459      -7.536  65.298 -22.013  1.00147.39           C  
ATOM   1287  CE2 TYR A 459      -7.885  66.470 -24.072  1.00152.23           C  
ATOM   1288  CZ  TYR A 459      -7.512  65.328 -23.398  1.00147.41           C  
ATOM   1289  OH  TYR A 459      -7.120  64.224 -24.130  1.00143.09           O  
ATOM   1290  H   TYR A 459      -6.419  69.569 -19.540  1.00164.38           H  
ATOM   1291  HA  TYR A 459      -7.341  70.081 -22.299  1.00165.34           H  
ATOM   1292  HB2 TYR A 459      -9.648  69.225 -21.653  1.00159.57           H  
ATOM   1293  HB3 TYR A 459      -8.914  68.564 -20.173  1.00159.57           H  
ATOM   1294  HD1 TYR A 459      -7.945  66.406 -20.226  1.00150.16           H  
ATOM   1295  HD2 TYR A 459      -8.560  68.484 -23.899  1.00155.41           H  
ATOM   1296  HE1 TYR A 459      -7.246  64.402 -21.485  1.00147.39           H  
ATOM   1297  HE2 TYR A 459      -7.869  66.491 -25.152  1.00152.23           H  
ATOM   1298  HH  TYR A 459      -7.138  64.341 -25.083  1.00143.09           H  
ATOM   1299  N   GLY A 460      -8.818  71.990 -21.712  1.00172.57           N  
ATOM   1300  CA  GLY A 460      -9.459  73.253 -21.398  1.00176.45           C  
ATOM   1301  C   GLY A 460     -10.768  73.059 -20.655  1.00177.16           C  
ATOM   1302  O   GLY A 460     -10.960  73.617 -19.569  1.00175.95           O  
ATOM   1303  H   GLY A 460      -8.842  71.652 -22.663  1.00172.57           H  
ATOM   1304  HA2 GLY A 460      -9.658  73.787 -22.327  1.00176.45           H  
ATOM   1305  HA3 GLY A 460      -8.786  73.844 -20.776  1.00176.45           H  
ATOM   1306  N   LYS A 461     -11.671  72.272 -21.245  1.00177.59           N  
ATOM   1307  CA  LYS A 461     -12.968  71.977 -20.631  1.00174.36           C  
ATOM   1308  C   LYS A 461     -13.177  70.475 -20.370  1.00172.42           C  
ATOM   1309  O   LYS A 461     -13.070  69.657 -21.282  1.00172.79           O  
ATOM   1310  CB  LYS A 461     -14.117  72.459 -21.538  1.00  0.00           C  
ATOM   1311  CG  LYS A 461     -13.972  73.937 -21.935  1.00  0.00           C  
ATOM   1312  CD  LYS A 461     -15.239  74.463 -22.630  1.00  0.00           C  
ATOM   1313  CE  LYS A 461     -14.999  75.791 -23.364  1.00  0.00           C  
ATOM   1314  NZ  LYS A 461     -14.457  76.841 -22.485  1.00  0.00           N1+
ATOM   1315  H   LYS A 461     -11.453  71.867 -22.144  1.00177.59           H  
ATOM   1316  HA  LYS A 461     -12.973  72.503 -19.676  1.00174.36           H  
ATOM   1317  HB2 LYS A 461     -15.059  72.331 -21.006  1.00  0.00           H  
ATOM   1318  HB3 LYS A 461     -14.125  71.853 -22.444  1.00  0.00           H  
ATOM   1319  HG2 LYS A 461     -13.127  74.040 -22.616  1.00  0.00           H  
ATOM   1320  HG3 LYS A 461     -13.789  74.529 -21.038  1.00  0.00           H  
ATOM   1321  HD2 LYS A 461     -16.012  74.615 -21.877  1.00  0.00           H  
ATOM   1322  HD3 LYS A 461     -15.576  73.721 -23.352  1.00  0.00           H  
ATOM   1323  HE2 LYS A 461     -15.948  76.137 -23.775  1.00  0.00           H  
ATOM   1324  HE3 LYS A 461     -14.294  75.617 -24.175  1.00  0.00           H  
ATOM   1325  HZ1 LYS A 461     -15.102  77.013 -21.727  1.00  0.00           H  
ATOM   1326  HZ2 LYS A 461     -13.569  76.540 -22.109  1.00  0.00           H  
ATOM   1327  HZ3 LYS A 461     -14.328  77.691 -23.015  1.00  0.00           H  
ATOM   1328  N   ILE A 462     -13.470  70.122 -19.119  1.00170.78           N  
ATOM   1329  CA  ILE A 462     -13.787  68.738 -18.753  1.00167.15           C  
ATOM   1330  C   ILE A 462     -15.287  68.540 -18.564  1.00164.64           C  
ATOM   1331  O   ILE A 462     -15.906  69.199 -17.731  1.00164.51           O  
ATOM   1332  CB  ILE A 462     -13.089  68.314 -17.452  1.00165.84           C  
ATOM   1333  CG1 ILE A 462     -11.587  68.593 -17.541  1.00169.94           C  
ATOM   1334  CG2 ILE A 462     -13.361  66.842 -17.159  1.00160.17           C  
ATOM   1335  CD1 ILE A 462     -10.902  67.925 -18.718  1.00170.60           C  
ATOM   1336  H   ILE A 462     -13.474  70.831 -18.399  1.00170.78           H  
ATOM   1337  HA  ILE A 462     -13.429  68.122 -19.578  1.00167.15           H  
ATOM   1338  HB  ILE A 462     -13.493  68.900 -16.627  1.00165.84           H  
ATOM   1339 HG12 ILE A 462     -11.118  68.236 -16.624  1.00169.94           H  
ATOM   1340 HG13 ILE A 462     -11.443  69.670 -17.627  1.00169.94           H  
ATOM   1341 HG21 ILE A 462     -14.436  66.681 -17.072  1.00160.17           H  
ATOM   1342 HG22 ILE A 462     -12.966  66.231 -17.971  1.00160.17           H  
ATOM   1343 HG23 ILE A 462     -12.875  66.562 -16.224  1.00160.17           H  
ATOM   1344 HD11 ILE A 462     -11.034  66.845 -18.650  1.00170.60           H  
ATOM   1345 HD12 ILE A 462     -11.341  68.287 -19.647  1.00170.60           H  
ATOM   1346 HD13 ILE A 462      -9.838  68.163 -18.702  1.00170.60           H  
ATOM   1347  N   CYS A 463     -15.867  67.618 -19.324  1.00162.19           N  
ATOM   1348  CA  CYS A 463     -17.319  67.469 -19.350  1.00158.54           C  
ATOM   1349  C   CYS A 463     -17.826  66.126 -18.844  1.00154.86           C  
ATOM   1350  O   CYS A 463     -17.391  65.071 -19.298  1.00153.10           O  
ATOM   1351  CB  CYS A 463     -17.845  67.740 -20.758  1.00159.31           C  
ATOM   1352  SG  CYS A 463     -17.545  69.450 -21.269  1.00198.79           S  
ATOM   1353  H   CYS A 463     -15.295  67.011 -19.893  1.00162.19           H  
ATOM   1354  HA  CYS A 463     -17.708  68.208 -18.649  1.00158.54           H  
ATOM   1355  HB2 CYS A 463     -18.918  67.549 -20.777  1.00159.31           H  
ATOM   1356  HB3 CYS A 463     -17.344  67.070 -21.457  1.00159.31           H  
ATOM   1357  HG  CYS A 463     -18.028  69.638 -22.500  1.00198.79           H  
ATOM   1358  N   ILE A 464     -18.752  66.186 -17.893  1.00156.00           N  
ATOM   1359  CA  ILE A 464     -19.426  65.002 -17.378  1.00158.31           C  
ATOM   1360  C   ILE A 464     -20.603  64.631 -18.283  1.00159.50           C  
ATOM   1361  O   ILE A 464     -21.649  65.285 -18.276  1.00160.47           O  
ATOM   1362  CB  ILE A 464     -19.941  65.251 -15.951  1.00158.44           C  
ATOM   1363  CG1 ILE A 464     -18.806  65.773 -15.074  1.00161.26           C  
ATOM   1364  CG2 ILE A 464     -20.558  63.987 -15.357  1.00153.99           C  
ATOM   1365  CD1 ILE A 464     -19.257  66.239 -13.711  1.00162.30           C  
ATOM   1366  H   ILE A 464     -18.998  67.088 -17.512  1.00156.00           H  
ATOM   1367  HA  ILE A 464     -18.708  64.182 -17.359  1.00158.31           H  
ATOM   1368  HB  ILE A 464     -20.727  66.006 -15.992  1.00158.44           H  
ATOM   1369 HG12 ILE A 464     -18.334  66.612 -15.586  1.00161.26           H  
ATOM   1370 HG13 ILE A 464     -18.078  64.973 -14.941  1.00161.26           H  
ATOM   1371 HG21 ILE A 464     -21.379  63.651 -15.991  1.00153.99           H  
ATOM   1372 HG22 ILE A 464     -19.800  63.206 -15.299  1.00153.99           H  
ATOM   1373 HG23 ILE A 464     -20.935  64.202 -14.357  1.00153.99           H  
ATOM   1374 HD11 ILE A 464     -19.986  67.041 -13.824  1.00162.30           H  
ATOM   1375 HD12 ILE A 464     -19.713  65.407 -13.175  1.00162.30           H  
ATOM   1376 HD13 ILE A 464     -18.398  66.606 -13.150  1.00162.30           H  
ATOM   1377  N   LEU A 465     -20.425  63.582 -19.076  1.00157.13           N  
ATOM   1378  CA  LEU A 465     -21.447  63.182 -20.035  1.00155.26           C  
ATOM   1379  C   LEU A 465     -22.192  61.942 -19.544  1.00155.49           C  
ATOM   1380  O   LEU A 465     -21.774  60.807 -19.793  1.00154.00           O  
ATOM   1381  CB  LEU A 465     -20.815  62.950 -21.404  1.00152.37           C  
ATOM   1382  CG  LEU A 465     -21.787  62.565 -22.508  1.00149.62           C  
ATOM   1383  CD1 LEU A 465     -23.158  63.179 -22.265  1.00149.08           C  
ATOM   1384  CD2 LEU A 465     -21.236  62.992 -23.857  1.00151.17           C  
ATOM   1385  H   LEU A 465     -19.567  63.052 -19.014  1.00157.13           H  
ATOM   1386  HA  LEU A 465     -22.178  63.985 -20.131  1.00155.26           H  
ATOM   1387  HB2 LEU A 465     -20.082  62.150 -21.306  1.00152.37           H  
ATOM   1388  HB3 LEU A 465     -20.311  63.869 -21.703  1.00152.37           H  
ATOM   1389  HG  LEU A 465     -21.904  61.481 -22.505  1.00149.62           H  
ATOM   1390 HD11 LEU A 465     -23.542  62.842 -21.302  1.00149.08           H  
ATOM   1391 HD12 LEU A 465     -23.074  64.266 -22.262  1.00149.08           H  
ATOM   1392 HD13 LEU A 465     -23.840  62.869 -23.057  1.00149.08           H  
ATOM   1393 HD21 LEU A 465     -21.114  64.075 -23.873  1.00151.17           H  
ATOM   1394 HD22 LEU A 465     -20.270  62.515 -24.022  1.00151.17           H  
ATOM   1395 HD23 LEU A 465     -21.928  62.692 -24.644  1.00151.17           H  
ATOM   1396  N   ALA A 466     -23.299  62.174 -18.844  1.00156.65           N  
ATOM   1397  CA  ALA A 466     -24.019  61.102 -18.162  1.00156.07           C  
ATOM   1398  C   ALA A 466     -25.353  60.719 -18.813  1.00158.06           C  
ATOM   1399  O   ALA A 466     -25.777  61.314 -19.809  1.00161.97           O  
ATOM   1400  CB  ALA A 466     -24.239  61.477 -16.700  1.00154.63           C  
ATOM   1401  H   ALA A 466     -23.652  63.118 -18.782  1.00156.65           H  
ATOM   1402  HA  ALA A 466     -23.387  60.217 -18.243  1.00156.07           H  
ATOM   1403  HB1 ALA A 466     -23.278  61.687 -16.230  1.00154.63           H  
ATOM   1404  HB2 ALA A 466     -24.872  62.362 -16.643  1.00154.63           H  
ATOM   1405  HB3 ALA A 466     -24.724  60.650 -16.182  1.00154.63           H  
ATOM   1406  N   ASP A 467     -26.002  59.703 -18.254  1.00154.03           N  
ATOM   1407  CA  ASP A 467     -27.312  59.310 -18.729  1.00152.01           C  
ATOM   1408  C   ASP A 467     -28.300  60.407 -18.410  1.00152.62           C  
ATOM   1409  O   ASP A 467     -28.012  61.307 -17.614  1.00149.81           O  
ATOM   1410  CB  ASP A 467     -27.767  58.006 -18.069  1.00150.67           C  
ATOM   1411  CG  ASP A 467     -27.309  56.774 -18.823  1.00150.37           C  
ATOM   1412  OD1 ASP A 467     -26.765  56.931 -19.935  1.00152.95           O  
ATOM   1413  OD2 ASP A 467     -27.506  55.648 -18.306  1.00146.98           O1-
ATOM   1414  H   ASP A 467     -25.577  59.199 -17.489  1.00154.03           H  
ATOM   1415  HA  ASP A 467     -27.260  59.148 -19.806  1.00152.01           H  
ATOM   1416  HB2 ASP A 467     -28.856  58.001 -18.023  1.00150.67           H  
ATOM   1417  HB3 ASP A 467     -27.360  57.967 -17.059  1.00150.67           H  
ATOM   1418  N   ALA A 468     -29.467  60.315 -19.038  1.00155.11           N  
ATOM   1419  CA  ALA A 468     -30.573  61.202 -18.739  1.00155.69           C  
ATOM   1420  C   ALA A 468     -31.317  60.735 -17.488  1.00155.42           C  
ATOM   1421  O   ALA A 468     -32.062  61.502 -16.885  1.00158.90           O  
ATOM   1422  CB  ALA A 468     -31.517  61.269 -19.922  1.00154.83           C  
ATOM   1423  H   ALA A 468     -29.587  59.605 -19.746  1.00155.11           H  
ATOM   1424  HA  ALA A 468     -30.177  62.199 -18.546  1.00155.69           H  
ATOM   1425  HB1 ALA A 468     -30.977  61.627 -20.798  1.00154.83           H  
ATOM   1426  HB2 ALA A 468     -31.918  60.276 -20.123  1.00154.83           H  
ATOM   1427  HB3 ALA A 468     -32.335  61.953 -19.696  1.00154.83           H  
ATOM   1428  N   ASP A 469     -31.110  59.477 -17.099  1.00150.10           N  
ATOM   1429  CA  ASP A 469     -31.823  58.889 -15.962  1.00145.21           C  
ATOM   1430  C   ASP A 469     -31.150  59.207 -14.632  1.00145.91           C  
ATOM   1431  O   ASP A 469     -30.192  59.971 -14.578  1.00149.52           O  
ATOM   1432  CB  ASP A 469     -31.944  57.372 -16.130  1.00143.24           C  
ATOM   1433  CG  ASP A 469     -30.588  56.679 -16.193  1.00143.15           C  
ATOM   1434  OD1 ASP A 469     -29.717  56.979 -15.344  1.00143.11           O  
ATOM   1435  OD2 ASP A 469     -30.388  55.835 -17.094  1.00143.24           O1-
ATOM   1436  H   ASP A 469     -30.442  58.912 -17.603  1.00150.10           H  
ATOM   1437  HA  ASP A 469     -32.817  59.335 -15.947  1.00145.21           H  
ATOM   1438  HB2 ASP A 469     -32.485  57.165 -17.053  1.00143.24           H  
ATOM   1439  HB3 ASP A 469     -32.502  56.971 -15.284  1.00143.24           H  
ATOM   1440  N   SER A 470     -31.651  58.600 -13.562  1.00143.70           N  
ATOM   1441  CA  SER A 470     -31.118  58.834 -12.221  1.00142.86           C  
ATOM   1442  C   SER A 470     -29.693  58.318 -12.054  1.00138.44           C  
ATOM   1443  O   SER A 470     -28.783  59.073 -11.710  1.00136.67           O  
ATOM   1444  CB  SER A 470     -32.021  58.208 -11.158  1.00142.65           C  
ATOM   1445  OG  SER A 470     -33.312  58.801 -11.184  1.00144.00           O  
ATOM   1446  H   SER A 470     -32.422  57.958 -13.678  1.00143.70           H  
ATOM   1447  HA  SER A 470     -31.093  59.915 -12.087  1.00142.86           H  
ATOM   1448  HB2 SER A 470     -31.576  58.362 -10.175  1.00142.65           H  
ATOM   1449  HB3 SER A 470     -32.114  57.139 -11.352  1.00142.65           H  
ATOM   1450  HG  SER A 470     -33.204  59.739 -11.011  1.00144.00           H  
ATOM   1451  N   ASP A 471     -29.499  57.028 -12.292  1.00134.80           N  
ATOM   1452  CA  ASP A 471     -28.161  56.458 -12.248  1.00136.25           C  
ATOM   1453  C   ASP A 471     -27.183  57.306 -13.059  1.00141.74           C  
ATOM   1454  O   ASP A 471     -25.972  57.309 -12.797  1.00144.64           O  
ATOM   1455  CB  ASP A 471     -28.179  55.011 -12.741  1.00134.84           C  
ATOM   1456  CG  ASP A 471     -28.756  54.058 -11.711  1.00135.11           C  
ATOM   1457  OD1 ASP A 471     -28.070  53.778 -10.712  1.00137.20           O  
ATOM   1458  OD2 ASP A 471     -29.893  53.587 -11.893  1.00134.25           O1-
ATOM   1459  H   ASP A 471     -30.288  56.435 -12.506  1.00134.80           H  
ATOM   1460  HA  ASP A 471     -27.820  56.458 -11.213  1.00136.25           H  
ATOM   1461  HB2 ASP A 471     -27.158  54.705 -12.968  1.00134.84           H  
ATOM   1462  HB3 ASP A 471     -28.784  54.957 -13.646  1.00134.84           H  
ATOM   1463  N   GLY A 472     -27.724  58.036 -14.031  1.00141.89           N  
ATOM   1464  CA  GLY A 472     -26.927  58.926 -14.850  1.00142.85           C  
ATOM   1465  C   GLY A 472     -26.368  60.082 -14.050  1.00143.39           C  
ATOM   1466  O   GLY A 472     -25.180  60.379 -14.126  1.00145.06           O  
ATOM   1467  H   GLY A 472     -28.717  57.968 -14.202  1.00141.89           H  
ATOM   1468  HA2 GLY A 472     -27.552  59.321 -15.651  1.00142.85           H  
ATOM   1469  HA3 GLY A 472     -26.099  58.362 -15.280  1.00142.85           H  
ATOM   1470  N   LEU A 473     -27.227  60.729 -13.272  1.00143.61           N  
ATOM   1471  CA  LEU A 473     -26.835  61.920 -12.528  1.00147.59           C  
ATOM   1472  C   LEU A 473     -26.094  61.537 -11.256  1.00149.65           C  
ATOM   1473  O   LEU A 473     -25.284  62.307 -10.738  1.00152.55           O  
ATOM   1474  CB  LEU A 473     -28.063  62.777 -12.216  1.00147.56           C  
ATOM   1475  CG  LEU A 473     -28.921  63.014 -13.471  1.00147.69           C  
ATOM   1476  CD1 LEU A 473     -30.281  63.639 -13.144  1.00147.23           C  
ATOM   1477  CD2 LEU A 473     -28.162  63.834 -14.519  1.00148.12           C  
ATOM   1478  H   LEU A 473     -28.175  60.388 -13.194  1.00143.61           H  
ATOM   1479  HA  LEU A 473     -26.156  62.510 -13.143  1.00147.59           H  
ATOM   1480  HB2 LEU A 473     -27.733  63.740 -11.826  1.00147.56           H  
ATOM   1481  HB3 LEU A 473     -28.668  62.269 -11.465  1.00147.56           H  
ATOM   1482  HG  LEU A 473     -29.127  62.033 -13.900  1.00147.69           H  
ATOM   1483 HD11 LEU A 473     -30.810  63.006 -12.432  1.00147.23           H  
ATOM   1484 HD12 LEU A 473     -30.132  64.628 -12.710  1.00147.23           H  
ATOM   1485 HD13 LEU A 473     -30.869  63.728 -14.058  1.00147.23           H  
ATOM   1486 HD21 LEU A 473     -27.942  64.823 -14.117  1.00148.12           H  
ATOM   1487 HD22 LEU A 473     -27.230  63.328 -14.770  1.00148.12           H  
ATOM   1488 HD23 LEU A 473     -28.774  63.934 -15.415  1.00148.12           H  
ATOM   1489  N   HIS A 474     -26.374  60.333 -10.767  1.00147.83           N  
ATOM   1490  CA  HIS A 474     -25.689  59.796  -9.602  1.00144.60           C  
ATOM   1491  C   HIS A 474     -24.207  59.693  -9.882  1.00141.61           C  
ATOM   1492  O   HIS A 474     -23.395  60.243  -9.149  1.00140.32           O  
ATOM   1493  CB  HIS A 474     -26.234  58.418  -9.226  1.00143.45           C  
ATOM   1494  CG  HIS A 474     -25.497  57.770  -8.092  1.00141.91           C  
ATOM   1495  ND1 HIS A 474     -25.274  56.415  -8.024  1.00140.52           N  
ATOM   1496  CD2 HIS A 474     -24.926  58.303  -6.986  1.00141.78           C  
ATOM   1497  CE1 HIS A 474     -24.594  56.136  -6.922  1.00139.79           C  
ATOM   1498  NE2 HIS A 474     -24.374  57.263  -6.276  1.00140.39           N  
ATOM   1499  H   HIS A 474     -27.084  59.774 -11.218  1.00147.83           H  
ATOM   1500  HA  HIS A 474     -25.862  60.474  -8.766  1.00144.60           H  
ATOM   1501  HB2 HIS A 474     -26.163  57.769 -10.099  1.00143.45           H  
ATOM   1502  HB3 HIS A 474     -27.280  58.528  -8.939  1.00143.45           H  
ATOM   1503  HD2 HIS A 474     -24.908  59.348  -6.713  1.00141.78           H  
ATOM   1504  HE2 HIS A 474     -23.879  57.349  -5.400  1.00140.39           H  
ATOM   1505  HE1 HIS A 474     -24.275  55.153  -6.607  1.00139.79           H  
ATOM   1506  N   ILE A 475     -23.852  58.985 -10.946  1.00142.14           N  
ATOM   1507  CA  ILE A 475     -22.452  58.889 -11.320  1.00145.23           C  
ATOM   1508  C   ILE A 475     -21.871  60.286 -11.425  1.00146.57           C  
ATOM   1509  O   ILE A 475     -20.769  60.534 -10.930  1.00149.67           O  
ATOM   1510  CB  ILE A 475     -22.242  58.119 -12.638  1.00149.59           C  
ATOM   1511  CG1 ILE A 475     -22.279  56.607 -12.371  1.00150.91           C  
ATOM   1512  CG2 ILE A 475     -20.911  58.491 -13.253  1.00149.82           C  
ATOM   1513  CD1 ILE A 475     -23.040  55.797 -13.410  1.00149.45           C  
ATOM   1514  H   ILE A 475     -24.555  58.513 -11.496  1.00142.14           H  
ATOM   1515  HA  ILE A 475     -21.935  58.323 -10.545  1.00145.23           H  
ATOM   1516  HB  ILE A 475     -23.041  58.384 -13.330  1.00149.59           H  
ATOM   1517 HG12 ILE A 475     -22.751  56.445 -11.402  1.00150.91           H  
ATOM   1518 HG13 ILE A 475     -21.252  56.242 -12.341  1.00150.91           H  
ATOM   1519 HG21 ILE A 475     -20.887  59.563 -13.447  1.00149.82           H  
ATOM   1520 HG22 ILE A 475     -20.107  58.228 -12.566  1.00149.82           H  
ATOM   1521 HG23 ILE A 475     -20.780  57.950 -14.190  1.00149.82           H  
ATOM   1522 HD11 ILE A 475     -24.072  56.145 -13.458  1.00149.45           H  
ATOM   1523 HD12 ILE A 475     -22.569  55.922 -14.385  1.00149.45           H  
ATOM   1524 HD13 ILE A 475     -23.024  54.743 -13.132  1.00149.45           H  
ATOM   1525  N   ALA A 476     -22.616  61.206 -12.039  1.00145.35           N  
ATOM   1526  CA  ALA A 476     -22.149  62.584 -12.160  1.00147.09           C  
ATOM   1527  C   ALA A 476     -21.873  63.145 -10.772  1.00151.88           C  
ATOM   1528  O   ALA A 476     -20.792  63.663 -10.518  1.00156.40           O  
ATOM   1529  CB  ALA A 476     -23.155  63.441 -12.897  1.00145.95           C  
ATOM   1530  H   ALA A 476     -23.513  60.947 -12.424  1.00145.35           H  
ATOM   1531  HA  ALA A 476     -21.228  62.594 -12.742  1.00147.09           H  
ATOM   1532  HB1 ALA A 476     -23.325  63.028 -13.891  1.00145.95           H  
ATOM   1533  HB2 ALA A 476     -24.094  63.456 -12.344  1.00145.95           H  
ATOM   1534  HB3 ALA A 476     -22.770  64.457 -12.987  1.00145.95           H  
ATOM   1535  N   THR A 477     -22.834  63.013  -9.863  1.00151.50           N  
ATOM   1536  CA  THR A 477     -22.615  63.401  -8.470  1.00152.22           C  
ATOM   1537  C   THR A 477     -21.346  62.765  -7.890  1.00154.07           C  
ATOM   1538  O   THR A 477     -20.476  63.454  -7.355  1.00158.96           O  
ATOM   1539  CB  THR A 477     -23.817  63.035  -7.580  1.00148.07           C  
ATOM   1540  OG1 THR A 477     -24.943  63.837  -7.952  1.00147.96           O  
ATOM   1541  CG2 THR A 477     -23.498  63.278  -6.115  1.00146.25           C  
ATOM   1542  H   THR A 477     -23.730  62.638 -10.139  1.00151.50           H  
ATOM   1543  HA  THR A 477     -22.494  64.484  -8.474  1.00152.22           H  
ATOM   1544  HB  THR A 477     -24.042  61.978  -7.720  1.00148.07           H  
ATOM   1545 HG21 THR A 477     -22.637  62.676  -5.826  1.00146.25           H  
ATOM   1546 HG22 THR A 477     -23.271  64.333  -5.963  1.00146.25           H  
ATOM   1547 HG23 THR A 477     -24.357  63.000  -5.505  1.00146.25           H  
ATOM   1548  HG1 THR A 477     -25.132  63.661  -8.877  1.00147.96           H  
ATOM   1549  N   LEU A 478     -21.233  61.448  -8.005  1.00149.38           N  
ATOM   1550  CA  LEU A 478     -20.015  60.763  -7.586  1.00147.71           C  
ATOM   1551  C   LEU A 478     -18.779  61.365  -8.250  1.00150.09           C  
ATOM   1552  O   LEU A 478     -17.673  61.288  -7.711  1.00151.73           O  
ATOM   1553  CB  LEU A 478     -20.090  59.262  -7.888  1.00145.06           C  
ATOM   1554  CG  LEU A 478     -21.092  58.407  -7.101  1.00141.57           C  
ATOM   1555  CD1 LEU A 478     -20.908  56.933  -7.451  1.00140.64           C  
ATOM   1556  CD2 LEU A 478     -20.960  58.624  -5.599  1.00139.31           C  
ATOM   1557  H   LEU A 478     -22.000  60.913  -8.387  1.00149.38           H  
ATOM   1558  HA  LEU A 478     -19.928  60.898  -6.508  1.00147.71           H  
ATOM   1559  HB2 LEU A 478     -19.099  58.847  -7.705  1.00145.06           H  
ATOM   1560  HB3 LEU A 478     -20.338  59.158  -8.944  1.00145.06           H  
ATOM   1561  HG  LEU A 478     -22.097  58.718  -7.386  1.00141.57           H  
ATOM   1562 HD11 LEU A 478     -21.045  56.794  -8.523  1.00140.64           H  
ATOM   1563 HD12 LEU A 478     -19.904  56.615  -7.169  1.00140.64           H  
ATOM   1564 HD13 LEU A 478     -21.643  56.337  -6.911  1.00140.64           H  
ATOM   1565 HD21 LEU A 478     -19.964  58.323  -5.275  1.00139.31           H  
ATOM   1566 HD22 LEU A 478     -21.114  59.678  -5.369  1.00139.31           H  
ATOM   1567 HD23 LEU A 478     -21.708  58.026  -5.078  1.00139.31           H  
ATOM   1568  N   LEU A 479     -18.973  61.967  -9.420  1.00149.99           N  
ATOM   1569  CA  LEU A 479     -17.873  62.583 -10.152  1.00152.80           C  
ATOM   1570  C   LEU A 479     -17.504  63.956  -9.626  1.00158.18           C  
ATOM   1571  O   LEU A 479     -16.330  64.229  -9.384  1.00163.41           O  
ATOM   1572  CB  LEU A 479     -18.184  62.673 -11.638  1.00152.67           C  
ATOM   1573  CG  LEU A 479     -17.535  61.540 -12.427  1.00153.26           C  
ATOM   1574  CD1 LEU A 479     -17.599  61.846 -13.910  1.00156.84           C  
ATOM   1575  CD2 LEU A 479     -16.091  61.338 -11.979  1.00153.58           C  
ATOM   1576  H   LEU A 479     -19.904  61.998  -9.810  1.00149.99           H  
ATOM   1577  HA  LEU A 479     -17.013  61.931  -9.998  1.00152.80           H  
ATOM   1578  HB2 LEU A 479     -17.813  63.625 -12.018  1.00152.67           H  
ATOM   1579  HB3 LEU A 479     -19.264  62.624 -11.775  1.00152.67           H  
ATOM   1580  HG  LEU A 479     -18.080  60.616 -12.236  1.00153.26           H  
ATOM   1581 HD11 LEU A 479     -18.640  61.961 -14.213  1.00156.84           H  
ATOM   1582 HD12 LEU A 479     -17.057  62.769 -14.114  1.00156.84           H  
ATOM   1583 HD13 LEU A 479     -17.146  61.027 -14.470  1.00156.84           H  
ATOM   1584 HD21 LEU A 479     -15.523  62.251 -12.160  1.00153.58           H  
ATOM   1585 HD22 LEU A 479     -16.070  61.102 -10.915  1.00153.58           H  
ATOM   1586 HD23 LEU A 479     -15.647  60.517 -12.542  1.00153.58           H  
ATOM   1587  N   CYS A 480     -18.494  64.827  -9.463  1.00157.84           N  
ATOM   1588  CA  CYS A 480     -18.236  66.139  -8.882  1.00160.30           C  
ATOM   1589  C   CYS A 480     -17.448  65.946  -7.601  1.00160.69           C  
ATOM   1590  O   CYS A 480     -16.477  66.653  -7.345  1.00163.98           O  
ATOM   1591  CB  CYS A 480     -19.540  66.880  -8.596  1.00160.53           C  
ATOM   1592  SG  CYS A 480     -20.513  67.262 -10.073  1.00162.25           S  
ATOM   1593  H   CYS A 480     -19.432  64.578  -9.744  1.00157.84           H  
ATOM   1594  HA  CYS A 480     -17.666  66.743  -9.588  1.00160.30           H  
ATOM   1595  HB2 CYS A 480     -19.298  67.817  -8.094  1.00160.53           H  
ATOM   1596  HB3 CYS A 480     -20.148  66.261  -7.937  1.00160.53           H  
ATOM   1597  HG  CYS A 480     -20.848  66.126 -10.691  1.00162.25           H  
ATOM   1598  N   ALA A 481     -17.867  64.961  -6.812  1.00156.53           N  
ATOM   1599  CA  ALA A 481     -17.196  64.627  -5.560  1.00154.16           C  
ATOM   1600  C   ALA A 481     -15.698  64.390  -5.734  1.00152.89           C  
ATOM   1601  O   ALA A 481     -14.890  64.923  -4.982  1.00152.58           O  
ATOM   1602  CB  ALA A 481     -17.855  63.424  -4.911  1.00150.39           C  
ATOM   1603  H   ALA A 481     -18.677  64.426  -7.089  1.00156.53           H  
ATOM   1604  HA  ALA A 481     -17.301  65.492  -4.905  1.00154.16           H  
ATOM   1605  HB1 ALA A 481     -18.912  63.633  -4.749  1.00150.39           H  
ATOM   1606  HB2 ALA A 481     -17.752  62.557  -5.564  1.00150.39           H  
ATOM   1607  HB3 ALA A 481     -17.374  63.218  -3.955  1.00150.39           H  
ATOM   1608  N   LEU A 482     -15.331  63.585  -6.722  1.00151.86           N  
ATOM   1609  CA  LEU A 482     -13.924  63.370  -7.017  1.00151.85           C  
ATOM   1610  C   LEU A 482     -13.267  64.694  -7.331  1.00156.82           C  
ATOM   1611  O   LEU A 482     -12.091  64.870  -7.047  1.00161.52           O  
ATOM   1612  CB  LEU A 482     -13.852  62.367  -8.190  1.00  0.00           C  
ATOM   1613  CG  LEU A 482     -12.564  62.329  -9.041  1.00  0.00           C  
ATOM   1614  CD1 LEU A 482     -11.357  61.786  -8.266  1.00  0.00           C  
ATOM   1615  CD2 LEU A 482     -12.816  61.460 -10.283  1.00  0.00           C  
ATOM   1616  H   LEU A 482     -16.035  63.117  -7.274  1.00151.86           H  
ATOM   1617  HA  LEU A 482     -13.383  62.953  -6.167  1.00151.85           H  
ATOM   1618  HB2 LEU A 482     -14.053  61.367  -7.802  1.00  0.00           H  
ATOM   1619  HB3 LEU A 482     -14.666  62.612  -8.875  1.00  0.00           H  
ATOM   1620  HG  LEU A 482     -12.332  63.336  -9.390  1.00  0.00           H  
ATOM   1621 HD11 LEU A 482     -11.166  62.403  -7.388  1.00  0.00           H  
ATOM   1622 HD12 LEU A 482     -11.550  60.762  -7.943  1.00  0.00           H  
ATOM   1623 HD13 LEU A 482     -10.472  61.800  -8.903  1.00  0.00           H  
ATOM   1624 HD21 LEU A 482     -13.051  60.436  -9.984  1.00  0.00           H  
ATOM   1625 HD22 LEU A 482     -13.646  61.864 -10.862  1.00  0.00           H  
ATOM   1626 HD23 LEU A 482     -11.927  61.451 -10.914  1.00  0.00           H  
ATOM   1627  N   PHE A 483     -14.022  65.632  -7.901  1.00158.10           N  
ATOM   1628  CA  PHE A 483     -13.473  66.960  -8.203  1.00165.73           C  
ATOM   1629  C   PHE A 483     -13.430  67.921  -7.011  1.00171.60           C  
ATOM   1630  O   PHE A 483     -12.357  68.199  -6.469  1.00175.17           O  
ATOM   1631  CB  PHE A 483     -14.185  67.607  -9.385  1.00166.86           C  
ATOM   1632  CG  PHE A 483     -13.760  67.050 -10.704  1.00170.81           C  
ATOM   1633  CD1 PHE A 483     -14.670  66.431 -11.549  1.00172.85           C  
ATOM   1634  CD2 PHE A 483     -12.437  67.116 -11.090  1.00172.80           C  
ATOM   1635  CE1 PHE A 483     -14.269  65.907 -12.775  1.00173.37           C  
ATOM   1636  CE2 PHE A 483     -12.027  66.594 -12.304  1.00174.36           C  
ATOM   1637  CZ  PHE A 483     -12.941  65.990 -13.154  1.00174.23           C  
ATOM   1638  H   PHE A 483     -14.984  65.427  -8.128  1.00158.10           H  
ATOM   1639  HA  PHE A 483     -12.433  66.771  -8.469  1.00165.73           H  
ATOM   1640  HB2 PHE A 483     -13.972  68.676  -9.375  1.00166.86           H  
ATOM   1641  HB3 PHE A 483     -15.258  67.450  -9.272  1.00166.86           H  
ATOM   1642  HD1 PHE A 483     -15.705  66.354 -11.251  1.00172.85           H  
ATOM   1643  HD2 PHE A 483     -11.713  67.581 -10.437  1.00172.80           H  
ATOM   1644  HE1 PHE A 483     -14.991  65.438 -13.427  1.00173.37           H  
ATOM   1645  HE2 PHE A 483     -10.988  66.657 -12.592  1.00174.36           H  
ATOM   1646  HZ  PHE A 483     -12.619  65.588 -14.103  1.00174.23           H  
ATOM   1647  N   VAL A 484     -14.591  68.432  -6.614  1.00170.98           N  
ATOM   1648  CA  VAL A 484     -14.688  69.342  -5.477  1.00172.15           C  
ATOM   1649  C   VAL A 484     -13.664  69.030  -4.378  1.00171.03           C  
ATOM   1650  O   VAL A 484     -12.999  69.932  -3.870  1.00174.69           O  
ATOM   1651  CB  VAL A 484     -16.103  69.323  -4.855  1.00172.85           C  
ATOM   1652  CG1 VAL A 484     -16.229  70.417  -3.811  1.00175.40           C  
ATOM   1653  CG2 VAL A 484     -17.159  69.500  -5.925  1.00174.34           C  
ATOM   1654  H   VAL A 484     -15.432  68.183  -7.115  1.00170.98           H  
ATOM   1655  HA  VAL A 484     -14.474  70.333  -5.878  1.00172.15           H  
ATOM   1656  HB  VAL A 484     -16.256  68.356  -4.376  1.00172.85           H  
ATOM   1657 HG11 VAL A 484     -15.478  70.268  -3.036  1.00175.40           H  
ATOM   1658 HG12 VAL A 484     -16.077  71.388  -4.282  1.00175.40           H  
ATOM   1659 HG13 VAL A 484     -17.223  70.381  -3.365  1.00175.40           H  
ATOM   1660 HG21 VAL A 484     -17.021  70.463  -6.416  1.00174.34           H  
ATOM   1661 HG22 VAL A 484     -17.068  68.701  -6.661  1.00174.34           H  
ATOM   1662 HG23 VAL A 484     -18.148  69.463  -5.469  1.00174.34           H  
ATOM   1663  N   LYS A 485     -13.541  67.753  -4.024  1.00166.03           N  
ATOM   1664  CA  LYS A 485     -12.652  67.331  -2.946  1.00164.99           C  
ATOM   1665  C   LYS A 485     -11.197  67.221  -3.364  1.00167.47           C  
ATOM   1666  O   LYS A 485     -10.311  67.779  -2.710  1.00173.32           O  
ATOM   1667  CB  LYS A 485     -13.092  65.984  -2.381  1.00163.51           C  
ATOM   1668  CG  LYS A 485     -12.082  65.342  -1.430  1.00164.82           C  
ATOM   1669  CD  LYS A 485     -12.153  65.967  -0.039  1.00167.71           C  
ATOM   1670  CE  LYS A 485     -13.499  65.676   0.639  1.00165.15           C  
ATOM   1671  NZ  LYS A 485     -13.706  66.431   1.914  1.00164.19           N1+
ATOM   1672  H   LYS A 485     -14.079  67.054  -4.516  1.00166.03           H  
ATOM   1673  HA  LYS A 485     -12.724  68.113  -2.190  1.00164.99           H  
ATOM   1674  HB2 LYS A 485     -13.258  65.302  -3.215  1.00163.51           H  
ATOM   1675  HB3 LYS A 485     -14.027  66.130  -1.839  1.00163.51           H  
ATOM   1676  HG2 LYS A 485     -11.078  65.482  -1.831  1.00164.82           H  
ATOM   1677  HG3 LYS A 485     -12.296  64.276  -1.351  1.00164.82           H  
ATOM   1678  HD2 LYS A 485     -12.027  67.046  -0.128  1.00167.71           H  
ATOM   1679  HD3 LYS A 485     -11.351  65.557   0.575  1.00167.71           H  
ATOM   1680  HE2 LYS A 485     -13.550  64.610   0.858  1.00165.15           H  
ATOM   1681  HE3 LYS A 485     -14.298  65.943  -0.053  1.00165.15           H  
ATOM   1682  HZ1 LYS A 485     -12.973  66.195   2.568  1.00164.19           H  
ATOM   1683  HZ2 LYS A 485     -13.682  67.423   1.726  1.00164.19           H  
ATOM   1684  HZ3 LYS A 485     -14.602  66.185   2.309  1.00164.19           H  
ATOM   1685  N   HIS A 486     -10.938  66.492  -4.442  1.00163.87           N  
ATOM   1686  CA  HIS A 486      -9.557  66.184  -4.801  1.00164.90           C  
ATOM   1687  C   HIS A 486      -8.979  67.080  -5.874  1.00166.47           C  
ATOM   1688  O   HIS A 486      -7.772  67.083  -6.099  1.00171.82           O  
ATOM   1689  CB  HIS A 486      -9.415  64.716  -5.179  1.00163.39           C  
ATOM   1690  CG  HIS A 486      -9.533  63.798  -4.006  1.00163.60           C  
ATOM   1691  ND1 HIS A 486      -8.437  63.319  -3.326  1.00164.59           N  
ATOM   1692  CD2 HIS A 486     -10.620  63.302  -3.374  1.00163.13           C  
ATOM   1693  CE1 HIS A 486      -8.844  62.548  -2.332  1.00163.40           C  
ATOM   1694  NE2 HIS A 486     -10.165  62.521  -2.341  1.00162.57           N  
ATOM   1695  H   HIS A 486     -11.697  66.150  -5.014  1.00163.87           H  
ATOM   1696  HA  HIS A 486      -8.966  66.386  -3.908  1.00164.90           H  
ATOM   1697  HB2 HIS A 486      -8.438  64.568  -5.639  1.00163.39           H  
ATOM   1698  HB3 HIS A 486     -10.196  64.465  -5.897  1.00163.39           H  
ATOM   1699  HD2 HIS A 486     -11.652  63.486  -3.633  1.00163.13           H  
ATOM   1700  HE2 HIS A 486     -10.746  62.009  -1.693  1.00162.57           H  
ATOM   1701  HE1 HIS A 486      -8.206  62.029  -1.632  1.00163.40           H  
ATOM   1702  N   PHE A 487      -9.836  67.848  -6.527  1.00161.03           N  
ATOM   1703  CA  PHE A 487      -9.363  68.762  -7.541  1.00162.14           C  
ATOM   1704  C   PHE A 487     -10.217  70.025  -7.545  1.00165.72           C  
ATOM   1705  O   PHE A 487     -10.812  70.365  -8.563  1.00165.41           O  
ATOM   1706  CB  PHE A 487      -9.396  68.083  -8.911  1.00160.65           C  
ATOM   1707  CG  PHE A 487      -8.678  66.747  -8.962  1.00158.40           C  
ATOM   1708  CD1 PHE A 487      -9.260  65.599  -8.445  1.00151.66           C  
ATOM   1709  CD2 PHE A 487      -7.431  66.640  -9.556  1.00161.70           C  
ATOM   1710  CE1 PHE A 487      -8.606  64.384  -8.502  1.00149.36           C  
ATOM   1711  CE2 PHE A 487      -6.778  65.420  -9.617  1.00158.86           C  
ATOM   1712  CZ  PHE A 487      -7.367  64.295  -9.091  1.00152.74           C  
ATOM   1713  H   PHE A 487     -10.822  67.795  -6.316  1.00161.03           H  
ATOM   1714  HA  PHE A 487      -8.334  69.043  -7.318  1.00162.14           H  
ATOM   1715  HB2 PHE A 487      -8.928  68.750  -9.634  1.00160.65           H  
ATOM   1716  HB3 PHE A 487     -10.438  67.922  -9.187  1.00160.65           H  
ATOM   1717  HD1 PHE A 487     -10.238  65.656  -7.991  1.00151.66           H  
ATOM   1718  HD2 PHE A 487      -6.963  67.518  -9.976  1.00161.70           H  
ATOM   1719  HE1 PHE A 487      -9.069  63.502  -8.083  1.00149.36           H  
ATOM   1720  HE2 PHE A 487      -5.804  65.353 -10.079  1.00158.86           H  
ATOM   1721  HZ  PHE A 487      -6.858  63.344  -9.140  1.00152.74           H  
ATOM   1722  N   PRO A 488     -10.270  70.734  -6.402  1.00170.95           N  
ATOM   1723  CA  PRO A 488     -11.106  71.935  -6.241  1.00174.33           C  
ATOM   1724  C   PRO A 488     -10.676  72.982  -7.248  1.00180.24           C  
ATOM   1725  O   PRO A 488     -11.512  73.601  -7.916  1.00180.02           O  
ATOM   1726  CB  PRO A 488     -10.778  72.413  -4.821  1.00174.17           C  
ATOM   1727  CG  PRO A 488     -10.032  71.283  -4.174  1.00172.10           C  
ATOM   1728  CD  PRO A 488      -9.347  70.554  -5.270  1.00171.88           C  
ATOM   1729  HA  PRO A 488     -12.169  71.748  -6.392  1.00174.33           H  
ATOM   1730  HB2 PRO A 488     -11.694  72.628  -4.271  1.00174.17           H  
ATOM   1731  HB3 PRO A 488     -10.157  73.308  -4.855  1.00174.17           H  
ATOM   1732  HG2 PRO A 488     -10.726  70.621  -3.656  1.00172.10           H  
ATOM   1733  HG3 PRO A 488      -9.301  71.671  -3.464  1.00172.10           H  
ATOM   1734  HD2 PRO A 488      -8.372  70.991  -5.484  1.00171.88           H  
ATOM   1735  HD3 PRO A 488      -9.226  69.499  -5.025  1.00171.88           H  
ATOM   1736  N   ALA A 489      -9.359  73.149  -7.339  1.00185.84           N  
ATOM   1737  CA  ALA A 489      -8.715  73.995  -8.332  1.00191.78           C  
ATOM   1738  C   ALA A 489      -9.465  74.003  -9.671  1.00195.43           C  
ATOM   1739  O   ALA A 489      -9.659  75.061 -10.277  1.00197.68           O  
ATOM   1740  CB  ALA A 489      -7.265  73.537  -8.526  1.00190.90           C  
ATOM   1741  H   ALA A 489      -8.771  72.659  -6.679  1.00185.84           H  
ATOM   1742  HA  ALA A 489      -8.732  75.020  -7.961  1.00191.78           H  
ATOM   1743  HB1 ALA A 489      -6.738  73.584  -7.573  1.00190.90           H  
ATOM   1744  HB2 ALA A 489      -7.254  72.512  -8.897  1.00190.90           H  
ATOM   1745  HB3 ALA A 489      -6.771  74.189  -9.247  1.00190.90           H  
ATOM   1746  N   LEU A 490      -9.907  72.821 -10.102  1.00195.33           N  
ATOM   1747  CA  LEU A 490     -10.539  72.637 -11.407  1.00196.91           C  
ATOM   1748  C   LEU A 490     -11.844  73.421 -11.584  1.00199.56           C  
ATOM   1749  O   LEU A 490     -11.929  74.306 -12.442  1.00203.38           O  
ATOM   1750  CB  LEU A 490     -10.763  71.124 -11.626  1.00  0.00           C  
ATOM   1751  CG  LEU A 490     -10.976  70.719 -13.102  1.00  0.00           C  
ATOM   1752  CD1 LEU A 490      -9.673  70.820 -13.914  1.00  0.00           C  
ATOM   1753  CD2 LEU A 490     -11.510  69.282 -13.193  1.00  0.00           C  
ATOM   1754  H   LEU A 490      -9.800  72.017  -9.500  1.00195.33           H  
ATOM   1755  HA  LEU A 490      -9.868  73.044 -12.163  1.00196.91           H  
ATOM   1756  HB2 LEU A 490      -9.901  70.575 -11.242  1.00  0.00           H  
ATOM   1757  HB3 LEU A 490     -11.631  70.822 -11.038  1.00  0.00           H  
ATOM   1758  HG  LEU A 490     -11.720  71.374 -13.552  1.00  0.00           H  
ATOM   1759 HD11 LEU A 490      -9.326  71.851 -13.952  1.00  0.00           H  
ATOM   1760 HD12 LEU A 490      -8.900  70.197 -13.465  1.00  0.00           H  
ATOM   1761 HD13 LEU A 490      -9.852  70.484 -14.937  1.00  0.00           H  
ATOM   1762 HD21 LEU A 490     -10.798  68.586 -12.750  1.00  0.00           H  
ATOM   1763 HD22 LEU A 490     -12.461  69.206 -12.663  1.00  0.00           H  
ATOM   1764 HD23 LEU A 490     -11.673  69.012 -14.237  1.00  0.00           H  
ATOM   1765  N   VAL A 491     -12.858  73.098 -10.786  1.00197.27           N  
ATOM   1766  CA  VAL A 491     -14.123  73.832 -10.840  1.00198.26           C  
ATOM   1767  C   VAL A 491     -13.969  75.261 -10.306  1.00202.90           C  
ATOM   1768  O   VAL A 491     -14.774  76.138 -10.630  1.00203.91           O  
ATOM   1769  CB  VAL A 491     -15.242  73.082 -10.070  1.00  0.00           C  
ATOM   1770  CG1 VAL A 491     -16.612  73.503 -10.629  1.00  0.00           C  
ATOM   1771  CG2 VAL A 491     -15.149  71.546 -10.123  1.00  0.00           C  
ATOM   1772  H   VAL A 491     -12.753  72.335 -10.133  1.00197.27           H  
ATOM   1773  HA  VAL A 491     -14.413  73.895 -11.889  1.00198.26           H  
ATOM   1774  HB  VAL A 491     -15.196  73.370  -9.017  1.00  0.00           H  
ATOM   1775 HG11 VAL A 491     -16.724  74.587 -10.574  1.00  0.00           H  
ATOM   1776 HG12 VAL A 491     -16.706  73.189 -11.670  1.00  0.00           H  
ATOM   1777 HG13 VAL A 491     -17.410  73.046 -10.043  1.00  0.00           H  
ATOM   1778 HG21 VAL A 491     -15.132  71.207 -11.161  1.00  0.00           H  
ATOM   1779 HG22 VAL A 491     -14.250  71.200  -9.614  1.00  0.00           H  
ATOM   1780 HG23 VAL A 491     -16.011  71.106  -9.619  1.00  0.00           H  
ATOM   1781  N   GLU A 492     -12.935  75.480  -9.490  1.00205.10           N  
ATOM   1782  CA  GLU A 492     -12.582  76.815  -8.990  1.00206.30           C  
ATOM   1783  C   GLU A 492     -12.353  77.757 -10.160  1.00206.06           C  
ATOM   1784  O   GLU A 492     -13.111  78.702 -10.370  1.00205.78           O  
ATOM   1785  CB  GLU A 492     -11.289  76.765  -8.121  1.00  0.00           C  
ATOM   1786  CG  GLU A 492     -11.060  78.034  -7.283  1.00  0.00           C  
ATOM   1787  CD  GLU A 492     -12.152  78.234  -6.227  1.00  0.00           C  
ATOM   1788  OE1 GLU A 492     -13.206  78.833  -6.438  1.00  0.00           O  
ATOM   1789  OE2 GLU A 492     -11.853  77.673  -5.017  1.00  0.00           O1-
ATOM   1790  H   GLU A 492     -12.371  74.693  -9.204  1.00205.10           H  
ATOM   1791  HA  GLU A 492     -13.407  77.173  -8.374  1.00206.30           H  
ATOM   1792  HB2 GLU A 492     -10.434  76.631  -8.784  1.00  0.00           H  
ATOM   1793  HB3 GLU A 492     -11.361  75.914  -7.445  1.00  0.00           H  
ATOM   1794  HG2 GLU A 492     -11.053  78.899  -7.948  1.00  0.00           H  
ATOM   1795  HG3 GLU A 492     -10.095  77.956  -6.781  1.00  0.00           H  
ATOM   1796  N   GLU A 493     -11.301  77.480 -10.925  1.00205.26           N  
ATOM   1797  CA  GLU A 493     -11.024  78.221 -12.147  1.00205.73           C  
ATOM   1798  C   GLU A 493     -12.127  77.987 -13.185  1.00202.66           C  
ATOM   1799  O   GLU A 493     -12.207  78.679 -14.200  1.00202.51           O  
ATOM   1800  CB  GLU A 493      -9.665  77.786 -12.763  1.00  0.00           C  
ATOM   1801  CG  GLU A 493      -8.483  78.558 -12.152  1.00  0.00           C  
ATOM   1802  CD  GLU A 493      -8.404  78.482 -10.627  1.00  0.00           C  
ATOM   1803  OE1 GLU A 493      -8.756  79.397  -9.884  1.00  0.00           O  
ATOM   1804  OE2 GLU A 493      -7.902  77.301 -10.159  1.00  0.00           O1-
ATOM   1805  H   GLU A 493     -10.677  76.735 -10.651  1.00205.26           H  
ATOM   1806  HA  GLU A 493     -10.984  79.278 -11.884  1.00205.73           H  
ATOM   1807  HB2 GLU A 493      -9.690  77.973 -13.837  1.00  0.00           H  
ATOM   1808  HB3 GLU A 493      -9.521  76.721 -12.582  1.00  0.00           H  
ATOM   1809  HG2 GLU A 493      -8.576  79.607 -12.437  1.00  0.00           H  
ATOM   1810  HG3 GLU A 493      -7.560  78.152 -12.563  1.00  0.00           H  
ATOM   1811  N   GLY A 494     -12.980  77.004 -12.920  1.00199.89           N  
ATOM   1812  CA  GLY A 494     -14.108  76.723 -13.786  1.00198.82           C  
ATOM   1813  C   GLY A 494     -13.732  75.915 -15.010  1.00198.50           C  
ATOM   1814  O   GLY A 494     -13.835  76.384 -16.144  1.00199.43           O  
ATOM   1815  H   GLY A 494     -12.839  76.439 -12.095  1.00199.89           H  
ATOM   1816  HA2 GLY A 494     -14.537  77.670 -14.114  1.00198.82           H  
ATOM   1817  HA3 GLY A 494     -14.851  76.165 -13.217  1.00198.82           H  
ATOM   1818  N   HIS A 495     -13.291  74.687 -14.774  1.00197.41           N  
ATOM   1819  CA  HIS A 495     -12.937  73.776 -15.854  1.00197.24           C  
ATOM   1820  C   HIS A 495     -13.928  72.611 -15.936  1.00191.73           C  
ATOM   1821  O   HIS A 495     -13.829  71.763 -16.825  1.00190.11           O  
ATOM   1822  CB  HIS A 495     -11.511  73.257 -15.666  1.00200.67           C  
ATOM   1823  CG  HIS A 495     -10.453  74.206 -16.147  1.00207.62           C  
ATOM   1824  ND1 HIS A 495      -9.687  73.957 -17.265  1.00209.59           N1+
ATOM   1825  CD2 HIS A 495     -10.040  75.405 -15.668  1.00211.97           C  
ATOM   1826  CE1 HIS A 495      -8.846  74.960 -17.455  1.00213.44           C  
ATOM   1827  NE2 HIS A 495      -9.039  75.851 -16.498  1.00214.54           N  
ATOM   1828  H   HIS A 495     -13.198  74.374 -13.818  1.00197.41           H  
ATOM   1829  HA  HIS A 495     -12.986  74.326 -16.794  1.00197.24           H  
ATOM   1830  HB2 HIS A 495     -11.410  72.322 -16.217  1.00200.67           H  
ATOM   1831  HB3 HIS A 495     -11.350  73.072 -14.604  1.00200.67           H  
ATOM   1832  HD1 HIS A 495      -9.757  73.136 -17.849  1.00209.59           H  
ATOM   1833  HD2 HIS A 495     -10.425  75.915 -14.797  1.00211.97           H  
ATOM   1834  HE2 HIS A 495      -8.533  76.719 -16.393  1.00214.54           H  
ATOM   1835  HE1 HIS A 495      -8.125  75.038 -18.255  1.00213.44           H  
ATOM   1836  N   LEU A 496     -14.885  72.568 -15.013  1.00188.35           N  
ATOM   1837  CA  LEU A 496     -15.843  71.467 -14.991  1.00183.26           C  
ATOM   1838  C   LEU A 496     -17.198  71.838 -15.584  1.00184.66           C  
ATOM   1839  O   LEU A 496     -17.807  72.844 -15.210  1.00186.55           O  
ATOM   1840  CB  LEU A 496     -16.031  70.919 -13.579  1.00177.67           C  
ATOM   1841  CG  LEU A 496     -16.737  69.563 -13.650  1.00170.45           C  
ATOM   1842  CD1 LEU A 496     -15.915  68.598 -14.504  1.00168.05           C  
ATOM   1843  CD2 LEU A 496     -16.993  68.998 -12.265  1.00168.28           C  
ATOM   1844  H   LEU A 496     -14.949  73.302 -14.323  1.00188.35           H  
ATOM   1845  HA  LEU A 496     -15.411  70.692 -15.624  1.00183.26           H  
ATOM   1846  HB2 LEU A 496     -16.636  71.614 -12.997  1.00177.67           H  
ATOM   1847  HB3 LEU A 496     -15.058  70.798 -13.103  1.00177.67           H  
ATOM   1848  HG  LEU A 496     -17.711  69.701 -14.120  1.00170.45           H  
ATOM   1849 HD11 LEU A 496     -15.789  69.014 -15.503  1.00168.05           H  
ATOM   1850 HD12 LEU A 496     -14.937  68.450 -14.046  1.00168.05           H  
ATOM   1851 HD13 LEU A 496     -16.433  67.641 -14.572  1.00168.05           H  
ATOM   1852 HD21 LEU A 496     -16.042  68.843 -11.755  1.00168.28           H  
ATOM   1853 HD22 LEU A 496     -17.602  69.699 -11.694  1.00168.28           H  
ATOM   1854 HD23 LEU A 496     -17.518  68.047 -12.352  1.00168.28           H  
ATOM   1855  N   TYR A 497     -17.666  71.000 -16.503  1.00182.67           N  
ATOM   1856  CA  TYR A 497     -18.899  71.254 -17.226  1.00181.38           C  
ATOM   1857  C   TYR A 497     -19.764  70.001 -17.262  1.00180.20           C  
ATOM   1858  O   TYR A 497     -19.265  68.896 -17.491  1.00181.83           O  
ATOM   1859  CB  TYR A 497     -18.572  71.720 -18.644  1.00181.75           C  
ATOM   1860  CG  TYR A 497     -17.712  72.966 -18.674  1.00185.78           C  
ATOM   1861  CD1 TYR A 497     -16.319  72.883 -18.699  1.00186.21           C  
ATOM   1862  CD2 TYR A 497     -18.289  74.228 -18.662  1.00187.75           C  
ATOM   1863  CE1 TYR A 497     -15.532  74.024 -18.720  1.00187.49           C  
ATOM   1864  CE2 TYR A 497     -17.508  75.372 -18.685  1.00189.56           C  
ATOM   1865  CZ  TYR A 497     -16.132  75.264 -18.714  1.00189.47           C  
ATOM   1866  OH  TYR A 497     -15.357  76.403 -18.732  1.00192.87           O  
ATOM   1867  H   TYR A 497     -17.146  70.158 -16.705  1.00182.67           H  
ATOM   1868  HA  TYR A 497     -19.459  72.037 -16.714  1.00181.38           H  
ATOM   1869  HB2 TYR A 497     -19.506  71.930 -19.165  1.00181.75           H  
ATOM   1870  HB3 TYR A 497     -18.041  70.919 -19.159  1.00181.75           H  
ATOM   1871  HD1 TYR A 497     -15.846  71.912 -18.702  1.00186.21           H  
ATOM   1872  HD2 TYR A 497     -19.365  74.320 -18.634  1.00187.75           H  
ATOM   1873  HE1 TYR A 497     -14.455  73.941 -18.741  1.00187.49           H  
ATOM   1874  HE2 TYR A 497     -17.975  76.346 -18.680  1.00189.56           H  
ATOM   1875  HH  TYR A 497     -14.753  76.495 -17.991  1.00192.87           H  
ATOM   1876  N   VAL A 498     -21.059  70.171 -17.017  1.00176.87           N  
ATOM   1877  CA  VAL A 498     -21.998  69.060 -17.114  1.00171.11           C  
ATOM   1878  C   VAL A 498     -22.779  69.142 -18.418  1.00169.46           C  
ATOM   1879  O   VAL A 498     -23.657  69.989 -18.564  1.00167.27           O  
ATOM   1880  CB  VAL A 498     -22.879  68.979 -15.842  1.00  0.00           C  
ATOM   1881  CG1 VAL A 498     -23.623  70.283 -15.494  1.00  0.00           C  
ATOM   1882  CG2 VAL A 498     -23.887  67.820 -15.942  1.00  0.00           C  
ATOM   1883  H   VAL A 498     -21.399  71.086 -16.759  1.00176.87           H  
ATOM   1884  HA  VAL A 498     -21.456  68.115 -17.152  1.00171.11           H  
ATOM   1885  HB  VAL A 498     -22.214  68.758 -15.005  1.00  0.00           H  
ATOM   1886 HG11 VAL A 498     -22.913  71.094 -15.330  1.00  0.00           H  
ATOM   1887 HG12 VAL A 498     -24.305  70.559 -16.299  1.00  0.00           H  
ATOM   1888 HG13 VAL A 498     -24.198  70.144 -14.578  1.00  0.00           H  
ATOM   1889 HG21 VAL A 498     -24.625  68.021 -16.718  1.00  0.00           H  
ATOM   1890 HG22 VAL A 498     -23.361  66.894 -16.175  1.00  0.00           H  
ATOM   1891 HG23 VAL A 498     -24.401  67.698 -14.988  1.00  0.00           H  
ATOM   1892  N   ALA A 499     -22.445  68.266 -19.363  1.00171.29           N  
ATOM   1893  CA  ALA A 499     -23.091  68.254 -20.676  1.00174.31           C  
ATOM   1894  C   ALA A 499     -24.541  67.800 -20.565  1.00174.23           C  
ATOM   1895  O   ALA A 499     -24.845  66.840 -19.856  1.00172.50           O  
ATOM   1896  CB  ALA A 499     -22.318  67.365 -21.649  1.00174.33           C  
ATOM   1897  H   ALA A 499     -21.723  67.588 -19.168  1.00171.29           H  
ATOM   1898  HA  ALA A 499     -23.086  69.272 -21.065  1.00174.31           H  
ATOM   1899  HB1 ALA A 499     -21.294  67.727 -21.736  1.00174.33           H  
ATOM   1900  HB2 ALA A 499     -22.311  66.340 -21.278  1.00174.33           H  
ATOM   1901  HB3 ALA A 499     -22.798  67.394 -22.627  1.00174.33           H  
ATOM   1902  N   MET A 500     -25.430  68.496 -21.265  1.00177.40           N  
ATOM   1903  CA  MET A 500     -26.862  68.258 -21.117  1.00179.98           C  
ATOM   1904  C   MET A 500     -27.507  67.609 -22.348  1.00181.17           C  
ATOM   1905  O   MET A 500     -27.833  68.290 -23.328  1.00183.44           O  
ATOM   1906  CB  MET A 500     -27.588  69.558 -20.747  1.00182.53           C  
ATOM   1907  CG  MET A 500     -27.169  70.150 -19.399  1.00182.01           C  
ATOM   1908  SD  MET A 500     -27.283  68.990 -18.013  1.00182.14           S  
ATOM   1909  CE  MET A 500     -28.999  69.133 -17.526  1.00146.64           C  
ATOM   1910  H   MET A 500     -25.109  69.203 -21.911  1.00177.40           H  
ATOM   1911  HA  MET A 500     -26.969  67.539 -20.305  1.00179.98           H  
ATOM   1912  HB2 MET A 500     -28.658  69.354 -20.713  1.00182.53           H  
ATOM   1913  HB3 MET A 500     -27.384  70.296 -21.523  1.00182.53           H  
ATOM   1914  HG2 MET A 500     -27.813  71.003 -19.185  1.00182.01           H  
ATOM   1915  HG3 MET A 500     -26.135  70.486 -19.480  1.00182.01           H  
ATOM   1916  HE1 MET A 500     -29.209  70.162 -17.234  1.00146.64           H  
ATOM   1917  HE2 MET A 500     -29.639  68.855 -18.364  1.00146.64           H  
ATOM   1918  HE3 MET A 500     -29.194  68.469 -16.684  1.00146.64           H  
ATOM   1919  N   PRO A 501     -27.701  66.283 -22.289  1.00178.25           N  
ATOM   1920  CA  PRO A 501     -28.282  65.494 -23.377  1.00176.70           C  
ATOM   1921  C   PRO A 501     -29.794  65.595 -23.319  1.00175.17           C  
ATOM   1922  O   PRO A 501     -30.348  65.776 -22.239  1.00174.47           O  
ATOM   1923  CB  PRO A 501     -27.849  64.064 -23.036  1.00175.57           C  
ATOM   1924  CG  PRO A 501     -26.951  64.176 -21.808  1.00175.80           C  
ATOM   1925  CD  PRO A 501     -27.359  65.436 -21.140  1.00176.41           C  
ATOM   1926  HA  PRO A 501     -27.968  65.818 -24.369  1.00176.70           H  
ATOM   1927  HB2 PRO A 501     -27.298  63.627 -23.869  1.00175.57           H  
ATOM   1928  HB3 PRO A 501     -28.720  63.448 -22.813  1.00175.57           H  
ATOM   1929  HG2 PRO A 501     -25.903  64.223 -22.104  1.00175.80           H  
ATOM   1930  HG3 PRO A 501     -27.104  63.325 -21.144  1.00175.80           H  
ATOM   1931  HD2 PRO A 501     -28.220  65.281 -20.490  1.00176.41           H  
ATOM   1932  HD3 PRO A 501     -26.540  65.863 -20.561  1.00176.41           H  
ATOM   1933  N   PRO A 502     -30.466  65.459 -24.465  1.00174.83           N  
ATOM   1934  CA  PRO A 502     -31.917  65.643 -24.471  1.00172.49           C  
ATOM   1935  C   PRO A 502     -32.613  64.415 -23.917  1.00165.78           C  
ATOM   1936  O   PRO A 502     -32.137  63.299 -24.115  1.00165.08           O  
ATOM   1937  CB  PRO A 502     -32.247  65.798 -25.964  1.00175.46           C  
ATOM   1938  CG  PRO A 502     -30.970  65.443 -26.718  1.00176.72           C  
ATOM   1939  CD  PRO A 502     -29.980  64.905 -25.736  1.00175.55           C  
ATOM   1940  HA  PRO A 502     -32.239  66.488 -23.862  1.00172.49           H  
ATOM   1941  HB2 PRO A 502     -32.542  66.824 -26.182  1.00175.46           H  
ATOM   1942  HB3 PRO A 502     -33.053  65.121 -26.246  1.00175.46           H  
ATOM   1943  HG2 PRO A 502     -30.566  66.334 -27.198  1.00176.72           H  
ATOM   1944  HG3 PRO A 502     -31.186  64.689 -27.474  1.00176.72           H  
ATOM   1945  HD2 PRO A 502     -29.991  63.815 -25.721  1.00175.55           H  
ATOM   1946  HD3 PRO A 502     -28.972  65.255 -25.959  1.00175.55           H  
ATOM   1947  N   LEU A 503     -33.722  64.614 -23.221  1.00159.90           N  
ATOM   1948  CA  LEU A 503     -34.495  63.485 -22.754  1.00152.66           C  
ATOM   1949  C   LEU A 503     -35.420  62.990 -23.854  1.00148.53           C  
ATOM   1950  O   LEU A 503     -35.763  61.813 -23.885  1.00147.90           O  
ATOM   1951  CB  LEU A 503     -35.296  63.846 -21.503  1.00153.17           C  
ATOM   1952  CG  LEU A 503     -35.956  62.639 -20.829  1.00152.45           C  
ATOM   1953  CD1 LEU A 503     -34.959  61.498 -20.723  1.00153.08           C  
ATOM   1954  CD2 LEU A 503     -36.504  63.009 -19.465  1.00151.20           C  
ATOM   1955  H   LEU A 503     -34.028  65.555 -23.016  1.00159.90           H  
ATOM   1956  HA  LEU A 503     -33.803  62.685 -22.490  1.00152.66           H  
ATOM   1957  HB2 LEU A 503     -36.076  64.553 -21.785  1.00153.17           H  
ATOM   1958  HB3 LEU A 503     -34.623  64.316 -20.786  1.00153.17           H  
ATOM   1959  HG  LEU A 503     -36.796  62.314 -21.442  1.00152.45           H  
ATOM   1960 HD11 LEU A 503     -34.608  61.229 -21.719  1.00153.08           H  
ATOM   1961 HD12 LEU A 503     -34.113  61.811 -20.111  1.00153.08           H  
ATOM   1962 HD13 LEU A 503     -35.441  60.636 -20.263  1.00153.08           H  
ATOM   1963 HD21 LEU A 503     -35.688  63.340 -18.823  1.00151.20           H  
ATOM   1964 HD22 LEU A 503     -37.232  63.814 -19.572  1.00151.20           H  
ATOM   1965 HD23 LEU A 503     -36.987  62.139 -19.019  1.00151.20           H  
ATOM   1966  N   PHE A 504     -35.800  63.886 -24.762  1.00181.49           N  
ATOM   1967  CA  PHE A 504     -36.776  63.576 -25.810  1.00181.70           C  
ATOM   1968  C   PHE A 504     -36.319  64.039 -27.194  1.00182.87           C  
ATOM   1969  O   PHE A 504     -35.270  64.659 -27.334  1.00181.54           O  
ATOM   1970  CB  PHE A 504     -38.127  64.216 -25.478  1.00181.00           C  
ATOM   1971  CG  PHE A 504     -38.735  63.719 -24.196  1.00178.96           C  
ATOM   1972  CD1 PHE A 504     -38.786  62.365 -23.919  1.00177.56           C  
ATOM   1973  CD2 PHE A 504     -39.248  64.602 -23.265  1.00179.25           C  
ATOM   1974  CE1 PHE A 504     -39.341  61.901 -22.739  1.00176.83           C  
ATOM   1975  CE2 PHE A 504     -39.804  64.140 -22.085  1.00178.79           C  
ATOM   1976  CZ  PHE A 504     -39.849  62.788 -21.822  1.00177.32           C  
ATOM   1977  H   PHE A 504     -35.401  64.813 -24.727  1.00181.49           H  
ATOM   1978  HA  PHE A 504     -36.872  62.491 -25.841  1.00181.70           H  
ATOM   1979  HB2 PHE A 504     -38.819  64.001 -26.292  1.00181.00           H  
ATOM   1980  HB3 PHE A 504     -37.986  65.294 -25.396  1.00181.00           H  
ATOM   1981  HD1 PHE A 504     -38.387  61.660 -24.633  1.00177.56           H  
ATOM   1982  HD2 PHE A 504     -39.215  65.664 -23.460  1.00179.25           H  
ATOM   1983  HE1 PHE A 504     -39.375  60.840 -22.539  1.00176.83           H  
ATOM   1984  HE2 PHE A 504     -40.204  64.841 -21.368  1.00178.79           H  
ATOM   1985  HZ  PHE A 504     -40.281  62.428 -20.900  1.00177.32           H  
ATOM   1986  N   ARG A 505     -37.111  63.721 -28.214  1.00185.34           N  
ATOM   1987  CA  ARG A 505     -36.851  64.179 -29.578  1.00187.12           C  
ATOM   1988  C   ARG A 505     -38.128  64.110 -30.401  1.00188.85           C  
ATOM   1989  O   ARG A 505     -38.632  63.027 -30.699  1.00186.16           O  
ATOM   1990  CB  ARG A 505     -35.752  63.352 -30.259  1.00187.61           C  
ATOM   1991  CG  ARG A 505     -35.397  63.832 -31.679  1.00190.87           C  
ATOM   1992  CD  ARG A 505     -34.851  62.689 -32.543  1.00191.46           C  
ATOM   1993  NE  ARG A 505     -34.362  63.133 -33.853  1.00191.94           N  
ATOM   1994  CZ  ARG A 505     -34.825  62.696 -35.026  1.00193.12           C  
ATOM   1995  NH1 ARG A 505     -35.806  61.801 -35.080  1.00192.95           N  
ATOM   1996  NH2 ARG A 505     -34.302  63.156 -36.157  1.00193.59           N1+
ATOM   1997  H   ARG A 505     -37.921  63.143 -28.040  1.00185.34           H  
ATOM   1998  HA  ARG A 505     -36.504  65.211 -29.518  1.00187.12           H  
ATOM   1999  HB2 ARG A 505     -36.090  62.318 -30.321  1.00187.61           H  
ATOM   2000  HB3 ARG A 505     -34.853  63.404 -29.645  1.00187.61           H  
ATOM   2001  HG2 ARG A 505     -34.641  64.614 -31.609  1.00190.87           H  
ATOM   2002  HG3 ARG A 505     -36.294  64.234 -32.151  1.00190.87           H  
ATOM   2003  HD2 ARG A 505     -35.648  61.963 -32.700  1.00191.46           H  
ATOM   2004  HD3 ARG A 505     -34.027  62.215 -32.009  1.00191.46           H  
ATOM   2005  HE  ARG A 505     -33.621  63.819 -33.868  1.00191.94           H  
ATOM   2006 HH11 ARG A 505     -36.146  61.478 -35.974  1.00192.95           H  
ATOM   2007 HH12 ARG A 505     -36.211  61.444 -34.227  1.00192.95           H  
ATOM   2008 HH21 ARG A 505     -33.556  63.836 -36.128  1.00193.59           H  
ATOM   2009 HH22 ARG A 505     -34.650  62.825 -37.046  1.00193.59           H  
ATOM   2010  N   ILE A 506     -38.637  65.277 -30.776  1.00193.34           N  
ATOM   2011  CA  ILE A 506     -39.894  65.370 -31.508  1.00198.27           C  
ATOM   2012  C   ILE A 506     -39.677  65.690 -32.997  1.00200.56           C  
ATOM   2013  O   ILE A 506     -38.711  66.363 -33.364  1.00199.08           O  
ATOM   2014  CB  ILE A 506     -40.854  66.402 -30.860  1.00204.06           C  
ATOM   2015  CG1 ILE A 506     -40.996  66.152 -29.348  1.00202.28           C  
ATOM   2016  CG2 ILE A 506     -42.223  66.347 -31.526  1.00206.72           C  
ATOM   2017  CD1 ILE A 506     -39.815  66.603 -28.513  1.00199.01           C  
ATOM   2018  H   ILE A 506     -38.139  66.125 -30.547  1.00193.34           H  
ATOM   2019  HA  ILE A 506     -40.361  64.387 -31.450  1.00198.27           H  
ATOM   2020  HB  ILE A 506     -40.427  67.394 -31.006  1.00204.06           H  
ATOM   2021 HG12 ILE A 506     -41.131  65.082 -29.193  1.00202.28           H  
ATOM   2022 HG13 ILE A 506     -41.881  66.684 -28.998  1.00202.28           H  
ATOM   2023 HG21 ILE A 506     -42.117  66.547 -32.592  1.00206.72           H  
ATOM   2024 HG22 ILE A 506     -42.657  65.357 -31.384  1.00206.72           H  
ATOM   2025 HG23 ILE A 506     -42.875  67.097 -31.079  1.00206.72           H  
ATOM   2026 HD11 ILE A 506     -38.916  66.083 -28.845  1.00199.01           H  
ATOM   2027 HD12 ILE A 506     -39.677  67.678 -28.629  1.00199.01           H  
ATOM   2028 HD13 ILE A 506     -40.002  66.372 -27.464  1.00199.01           H  
ATOM   2029  N   ASP A 507     -40.586  65.194 -33.840  1.00203.69           N  
ATOM   2030  CA  ASP A 507     -40.443  65.271 -35.297  1.00204.66           C  
ATOM   2031  C   ASP A 507     -41.709  65.731 -36.034  1.00206.55           C  
ATOM   2032  O   ASP A 507     -42.385  64.929 -36.683  1.00205.75           O  
ATOM   2033  CB  ASP A 507     -39.974  63.925 -35.861  1.00204.03           C  
ATOM   2034  CG  ASP A 507     -38.516  63.626 -35.526  1.00200.75           C  
ATOM   2035  OD1 ASP A 507     -37.636  64.441 -35.893  1.00199.12           O  
ATOM   2036  OD2 ASP A 507     -38.242  62.581 -34.889  1.00198.93           O1-
ATOM   2037  H   ASP A 507     -41.407  64.747 -33.458  1.00203.69           H  
ATOM   2038  HA  ASP A 507     -39.692  66.040 -35.475  1.00204.66           H  
ATOM   2039  HB2 ASP A 507     -40.087  63.942 -36.945  1.00204.03           H  
ATOM   2040  HB3 ASP A 507     -40.598  63.135 -35.443  1.00204.03           H  
ATOM   2041  N   ILE A 508     -42.011  67.025 -35.938  1.00209.60           N  
ATOM   2042  CA  ILE A 508     -43.136  67.632 -36.647  1.00215.19           C  
ATOM   2043  C   ILE A 508     -42.856  67.687 -38.146  1.00219.79           C  
ATOM   2044  O   ILE A 508     -42.040  68.493 -38.589  1.00219.85           O  
ATOM   2045  CB  ILE A 508     -43.363  69.086 -36.186  1.00214.51           C  
ATOM   2046  CG1 ILE A 508     -42.407  69.454 -35.052  1.00210.63           C  
ATOM   2047  CG2 ILE A 508     -44.811  69.302 -35.777  1.00217.01           C  
ATOM   2048  CD1 ILE A 508     -42.379  70.935 -34.744  1.00210.79           C  
ATOM   2049  H   ILE A 508     -41.438  67.612 -35.350  1.00209.60           H  
ATOM   2050  HA  ILE A 508     -44.012  67.020 -36.431  1.00215.19           H  
ATOM   2051  HB  ILE A 508     -43.151  69.747 -37.026  1.00214.51           H  
ATOM   2052 HG12 ILE A 508     -41.401  69.141 -35.333  1.00210.63           H  
ATOM   2053 HG13 ILE A 508     -42.716  68.920 -34.153  1.00210.63           H  
ATOM   2054 HG21 ILE A 508     -45.465  69.067 -36.617  1.00217.01           H  
ATOM   2055 HG22 ILE A 508     -45.052  68.652 -34.936  1.00217.01           H  
ATOM   2056 HG23 ILE A 508     -44.955  70.342 -35.485  1.00217.01           H  
ATOM   2057 HD11 ILE A 508     -42.072  71.485 -35.633  1.00210.79           H  
ATOM   2058 HD12 ILE A 508     -43.374  71.262 -34.440  1.00210.79           H  
ATOM   2059 HD13 ILE A 508     -41.672  71.125 -33.937  1.00210.79           H  
ATOM   2060  N   GLY A 509     -43.544  66.855 -38.927  1.00222.67           N  
ATOM   2061  CA  GLY A 509     -43.249  66.726 -40.345  1.00223.26           C  
ATOM   2062  C   GLY A 509     -41.812  66.263 -40.520  1.00221.68           C  
ATOM   2063  O   GLY A 509     -41.541  65.084 -40.754  1.00219.38           O  
ATOM   2064  H   GLY A 509     -44.287  66.302 -38.525  1.00222.67           H  
ATOM   2065  HA2 GLY A 509     -43.383  67.691 -40.834  1.00223.26           H  
ATOM   2066  HA3 GLY A 509     -43.924  65.996 -40.792  1.00223.26           H  
ATOM   2067  N   LYS A 510     -40.886  67.207 -40.400  1.00222.88           N  
ATOM   2068  CA  LYS A 510     -39.464  66.895 -40.295  1.00221.32           C  
ATOM   2069  C   LYS A 510     -38.798  67.885 -39.337  1.00219.98           C  
ATOM   2070  O   LYS A 510     -37.617  67.747 -39.008  1.00216.36           O  
ATOM   2071  CB  LYS A 510     -38.764  66.988 -41.672  1.00  0.00           C  
ATOM   2072  CG  LYS A 510     -38.800  68.379 -42.326  1.00  0.00           C  
ATOM   2073  CD  LYS A 510     -38.180  68.350 -43.728  1.00  0.00           C  
ATOM   2074  CE  LYS A 510     -38.222  69.746 -44.357  1.00  0.00           C  
ATOM   2075  NZ  LYS A 510     -37.657  69.741 -45.717  1.00  0.00           N1+
ATOM   2076  H   LYS A 510     -41.176  68.174 -40.381  1.00222.88           H  
ATOM   2077  HA  LYS A 510     -39.368  65.875 -39.923  1.00221.32           H  
ATOM   2078  HB2 LYS A 510     -39.251  66.284 -42.346  1.00  0.00           H  
ATOM   2079  HB3 LYS A 510     -37.721  66.703 -41.540  1.00  0.00           H  
ATOM   2080  HG2 LYS A 510     -38.242  69.080 -41.705  1.00  0.00           H  
ATOM   2081  HG3 LYS A 510     -39.837  68.709 -42.403  1.00  0.00           H  
ATOM   2082  HD2 LYS A 510     -38.741  67.657 -44.355  1.00  0.00           H  
ATOM   2083  HD3 LYS A 510     -37.144  68.019 -43.656  1.00  0.00           H  
ATOM   2084  HE2 LYS A 510     -37.645  70.432 -43.736  1.00  0.00           H  
ATOM   2085  HE3 LYS A 510     -39.258  70.082 -44.405  1.00  0.00           H  
ATOM   2086  HZ1 LYS A 510     -36.697  69.430 -45.681  1.00  0.00           H  
ATOM   2087  HZ2 LYS A 510     -38.192  69.115 -46.301  1.00  0.00           H  
ATOM   2088  HZ3 LYS A 510     -37.695  70.675 -46.100  1.00  0.00           H  
ATOM   2089  N   ASP A 511     -39.588  68.867 -38.890  1.00222.82           N  
ATOM   2090  CA  ASP A 511     -39.140  69.961 -38.019  1.00223.34           C  
ATOM   2091  C   ASP A 511     -38.742  69.497 -36.606  1.00224.39           C  
ATOM   2092  O   ASP A 511     -39.551  69.534 -35.674  1.00226.20           O  
ATOM   2093  CB  ASP A 511     -40.255  71.014 -37.866  1.00  0.00           C  
ATOM   2094  CG  ASP A 511     -40.642  71.634 -39.210  1.00  0.00           C  
ATOM   2095  OD1 ASP A 511     -41.682  71.365 -39.807  1.00  0.00           O  
ATOM   2096  OD2 ASP A 511     -39.725  72.525 -39.688  1.00  0.00           O1-
ATOM   2097  H   ASP A 511     -40.558  68.855 -39.170  1.00222.82           H  
ATOM   2098  HA  ASP A 511     -38.257  70.377 -38.505  1.00223.34           H  
ATOM   2099  HB2 ASP A 511     -39.906  71.804 -37.201  1.00  0.00           H  
ATOM   2100  HB3 ASP A 511     -41.134  70.536 -37.432  1.00  0.00           H  
ATOM   2101  N   VAL A 512     -37.482  69.086 -36.463  1.00221.72           N  
ATOM   2102  CA  VAL A 512     -36.969  68.505 -35.223  1.00217.88           C  
ATOM   2103  C   VAL A 512     -36.979  69.451 -34.022  1.00217.13           C  
ATOM   2104  O   VAL A 512     -36.849  70.669 -34.162  1.00217.76           O  
ATOM   2105  CB  VAL A 512     -35.521  67.995 -35.397  1.00213.87           C  
ATOM   2106  CG1 VAL A 512     -35.166  67.029 -34.273  1.00211.09           C  
ATOM   2107  CG2 VAL A 512     -35.345  67.340 -36.760  1.00214.31           C  
ATOM   2108  H   VAL A 512     -36.853  69.180 -37.247  1.00221.72           H  
ATOM   2109  HA  VAL A 512     -37.660  67.688 -35.015  1.00217.88           H  
ATOM   2110  HB  VAL A 512     -34.840  68.844 -35.345  1.00213.87           H  
ATOM   2111 HG11 VAL A 512     -35.271  67.534 -33.313  1.00211.09           H  
ATOM   2112 HG12 VAL A 512     -35.836  66.170 -34.307  1.00211.09           H  
ATOM   2113 HG13 VAL A 512     -34.137  66.691 -34.395  1.00211.09           H  
ATOM   2114 HG21 VAL A 512     -36.016  66.485 -36.841  1.00214.31           H  
ATOM   2115 HG22 VAL A 512     -35.579  68.061 -37.543  1.00214.31           H  
ATOM   2116 HG23 VAL A 512     -34.314  67.005 -36.872  1.00214.31           H  
ATOM   2117  N   HIS A 513     -37.143  68.860 -32.843  1.00215.46           N  
ATOM   2118  CA  HIS A 513     -36.962  69.550 -31.574  1.00214.39           C  
ATOM   2119  C   HIS A 513     -36.263  68.580 -30.625  1.00206.60           C  
ATOM   2120  O   HIS A 513     -36.246  67.376 -30.868  1.00207.42           O  
ATOM   2121  CB  HIS A 513     -38.311  69.995 -30.980  1.00221.49           C  
ATOM   2122  CG  HIS A 513     -38.871  71.251 -31.586  1.00227.43           C  
ATOM   2123  CD2 HIS A 513     -38.668  72.502 -31.035  1.00229.13           C  
ATOM   2124  ND1 HIS A 513     -39.641  71.448 -32.682  1.00230.49           N  
ATOM   2125  NE2 HIS A 513     -39.279  73.411 -31.771  1.00231.37           N  
ATOM   2126  CE1 HIS A 513     -39.878  72.798 -32.778  1.00232.65           C  
ATOM   2127  H   HIS A 513     -37.406  67.885 -32.827  1.00215.46           H  
ATOM   2128  HA  HIS A 513     -36.366  70.451 -31.723  1.00214.39           H  
ATOM   2129  HB2 HIS A 513     -38.174  70.163 -29.912  1.00221.49           H  
ATOM   2130  HB3 HIS A 513     -39.032  69.192 -31.132  1.00221.49           H  
ATOM   2131  HD1 HIS A 513     -40.002  70.685 -33.356  1.00230.49           H  
ATOM   2132  HD2 HIS A 513     -38.098  72.704 -30.141  1.00229.13           H  
ATOM   2133  HE1 HIS A 513     -40.459  73.280 -33.550  1.00232.65           H  
ATOM   2134  N   TYR A 514     -35.670  69.104 -29.559  1.00198.49           N  
ATOM   2135  CA  TYR A 514     -35.118  68.263 -28.503  1.00188.99           C  
ATOM   2136  C   TYR A 514     -35.562  68.798 -27.150  1.00183.20           C  
ATOM   2137  O   TYR A 514     -35.516  69.999 -26.908  1.00181.28           O  
ATOM   2138  CB  TYR A 514     -33.591  68.210 -28.567  1.00185.78           C  
ATOM   2139  CG  TYR A 514     -33.018  67.381 -29.703  1.00186.83           C  
ATOM   2140  CD1 TYR A 514     -32.747  66.031 -29.536  1.00187.33           C  
ATOM   2141  CD2 TYR A 514     -32.724  67.953 -30.934  1.00188.98           C  
ATOM   2142  CE1 TYR A 514     -32.208  65.268 -30.569  1.00188.24           C  
ATOM   2143  CE2 TYR A 514     -32.184  67.199 -31.973  1.00190.14           C  
ATOM   2144  CZ  TYR A 514     -31.927  65.858 -31.785  1.00189.80           C  
ATOM   2145  OH  TYR A 514     -31.391  65.111 -32.815  1.00190.28           O  
ATOM   2146  H   TYR A 514     -35.600  70.108 -29.477  1.00198.49           H  
ATOM   2147  HA  TYR A 514     -35.491  67.248 -28.643  1.00188.99           H  
ATOM   2148  HB2 TYR A 514     -33.229  67.791 -27.628  1.00185.78           H  
ATOM   2149  HB3 TYR A 514     -33.223  69.230 -28.675  1.00185.78           H  
ATOM   2150  HD1 TYR A 514     -32.958  65.562 -28.586  1.00187.33           H  
ATOM   2151  HD2 TYR A 514     -32.918  69.004 -31.089  1.00188.98           H  
ATOM   2152  HE1 TYR A 514     -32.010  64.217 -30.419  1.00188.24           H  
ATOM   2153  HE2 TYR A 514     -31.967  67.664 -32.923  1.00190.14           H  
ATOM   2154  HH  TYR A 514     -30.827  65.599 -33.419  1.00190.28           H  
ATOM   2155  N   ALA A 515     -36.008  67.903 -26.276  1.00181.54           N  
ATOM   2156  CA  ALA A 515     -36.457  68.296 -24.945  1.00182.07           C  
ATOM   2157  C   ALA A 515     -35.533  67.732 -23.871  1.00179.31           C  
ATOM   2158  O   ALA A 515     -35.340  66.524 -23.775  1.00178.81           O  
ATOM   2159  CB  ALA A 515     -37.899  67.855 -24.708  1.00185.26           C  
ATOM   2160  H   ALA A 515     -36.037  66.928 -26.539  1.00181.54           H  
ATOM   2161  HA  ALA A 515     -36.421  69.384 -24.883  1.00182.07           H  
ATOM   2162  HB1 ALA A 515     -38.543  68.296 -25.468  1.00185.26           H  
ATOM   2163  HB2 ALA A 515     -37.961  66.768 -24.765  1.00185.26           H  
ATOM   2164  HB3 ALA A 515     -38.223  68.186 -23.721  1.00185.26           H  
ATOM   2165  N   LEU A 516     -34.970  68.618 -23.060  1.00177.88           N  
ATOM   2166  CA  LEU A 516     -34.026  68.211 -22.041  1.00175.73           C  
ATOM   2167  C   LEU A 516     -34.744  67.557 -20.872  1.00176.36           C  
ATOM   2168  O   LEU A 516     -34.126  66.915 -20.034  1.00171.54           O  
ATOM   2169  CB  LEU A 516     -33.240  69.425 -21.553  1.00176.64           C  
ATOM   2170  CG  LEU A 516     -31.735  69.198 -21.345  1.00174.17           C  
ATOM   2171  CD1 LEU A 516     -31.055  70.514 -21.001  1.00173.35           C  
ATOM   2172  CD2 LEU A 516     -31.494  68.155 -20.267  1.00171.74           C  
ATOM   2173  H   LEU A 516     -35.205  69.596 -23.155  1.00177.88           H  
ATOM   2174  HA  LEU A 516     -33.340  67.483 -22.474  1.00175.73           H  
ATOM   2175  HB2 LEU A 516     -33.667  69.741 -20.601  1.00176.64           H  
ATOM   2176  HB3 LEU A 516     -33.361  70.221 -22.288  1.00176.64           H  
ATOM   2177  HG  LEU A 516     -31.302  68.820 -22.271  1.00174.17           H  
ATOM   2178 HD11 LEU A 516     -31.217  71.229 -21.808  1.00173.35           H  
ATOM   2179 HD12 LEU A 516     -31.475  70.909 -20.076  1.00173.35           H  
ATOM   2180 HD13 LEU A 516     -29.985  70.348 -20.873  1.00173.35           H  
ATOM   2181 HD21 LEU A 516     -31.916  68.503 -19.324  1.00171.74           H  
ATOM   2182 HD22 LEU A 516     -31.971  67.218 -20.555  1.00171.74           H  
ATOM   2183 HD23 LEU A 516     -30.422  67.996 -20.149  1.00171.74           H  
ATOM   2184  N   ASP A 517     -36.060  67.715 -20.823  1.00183.73           N  
ATOM   2185  CA  ASP A 517     -36.839  67.189 -19.710  1.00187.82           C  
ATOM   2186  C   ASP A 517     -38.344  67.169 -19.994  1.00193.32           C  
ATOM   2187  O   ASP A 517     -38.771  67.220 -21.148  1.00195.29           O  
ATOM   2188  CB  ASP A 517     -36.543  67.986 -18.436  1.00188.43           C  
ATOM   2189  CG  ASP A 517     -37.006  69.436 -18.522  1.00193.40           C  
ATOM   2190  OD1 ASP A 517     -37.424  69.883 -19.614  1.00196.95           O  
ATOM   2191  OD2 ASP A 517     -36.941  70.135 -17.486  1.00194.12           O1-
ATOM   2192  H   ASP A 517     -36.529  68.208 -21.569  1.00183.73           H  
ATOM   2193  HA  ASP A 517     -36.535  66.152 -19.570  1.00187.82           H  
ATOM   2194  HB2 ASP A 517     -35.467  67.974 -18.261  1.00188.43           H  
ATOM   2195  HB3 ASP A 517     -37.053  67.507 -17.600  1.00188.43           H  
ATOM   2196  N   ASP A 518     -39.134  67.087 -18.925  1.00195.79           N  
ATOM   2197  CA  ASP A 518     -40.593  67.100 -19.012  1.00199.47           C  
ATOM   2198  C   ASP A 518     -41.145  68.502 -19.252  1.00203.09           C  
ATOM   2199  O   ASP A 518     -42.052  68.694 -20.063  1.00205.32           O  
ATOM   2200  CB  ASP A 518     -41.207  66.532 -17.729  1.00199.01           C  
ATOM   2201  CG  ASP A 518     -41.640  65.088 -17.881  1.00200.39           C  
ATOM   2202  OD1 ASP A 518     -42.050  64.706 -18.999  1.00201.79           O  
ATOM   2203  OD2 ASP A 518     -41.582  64.334 -16.886  1.00200.14           O1-
ATOM   2204  H   ASP A 518     -38.706  67.012 -18.013  1.00195.79           H  
ATOM   2205  HA  ASP A 518     -40.865  66.478 -19.865  1.00199.47           H  
ATOM   2206  HB2 ASP A 518     -42.078  67.132 -17.463  1.00199.01           H  
ATOM   2207  HB3 ASP A 518     -40.467  66.593 -16.931  1.00199.01           H  
ATOM   2208  N   GLU A 519     -40.604  69.479 -18.533  1.00204.42           N  
ATOM   2209  CA  GLU A 519     -41.079  70.853 -18.635  1.00208.94           C  
ATOM   2210  C   GLU A 519     -40.976  71.389 -20.061  1.00211.66           C  
ATOM   2211  O   GLU A 519     -41.934  71.938 -20.589  1.00213.91           O  
ATOM   2212  CB  GLU A 519     -40.308  71.762 -17.668  1.00209.01           C  
ATOM   2213  CG  GLU A 519     -40.750  73.217 -17.713  1.00211.07           C  
ATOM   2214  CD  GLU A 519     -39.602  74.175 -17.973  1.00209.12           C  
ATOM   2215  OE1 GLU A 519     -38.515  73.720 -18.404  1.00206.68           O  
ATOM   2216  OE2 GLU A 519     -39.789  75.391 -17.746  1.00209.97           O1-
ATOM   2217  H   GLU A 519     -39.846  69.265 -17.901  1.00204.42           H  
ATOM   2218  HA  GLU A 519     -42.134  70.852 -18.360  1.00208.94           H  
ATOM   2219  HB2 GLU A 519     -39.249  71.716 -17.923  1.00209.01           H  
ATOM   2220  HB3 GLU A 519     -40.454  71.389 -16.654  1.00209.01           H  
ATOM   2221  HG2 GLU A 519     -41.206  73.472 -16.756  1.00211.07           H  
ATOM   2222  HG3 GLU A 519     -41.486  73.332 -18.508  1.00211.07           H  
ATOM   2223  N   GLU A 520     -39.812  71.222 -20.680  1.00211.51           N  
ATOM   2224  CA  GLU A 520     -39.584  71.755 -22.019  1.00212.91           C  
ATOM   2225  C   GLU A 520     -40.430  71.039 -23.073  1.00216.79           C  
ATOM   2226  O   GLU A 520     -40.861  71.643 -24.064  1.00220.51           O  
ATOM   2227  CB  GLU A 520     -38.104  71.685 -22.376  1.00208.16           C  
ATOM   2228  CG  GLU A 520     -37.216  72.291 -21.308  1.00204.69           C  
ATOM   2229  CD  GLU A 520     -35.749  72.121 -21.616  1.00201.91           C  
ATOM   2230  OE1 GLU A 520     -35.411  71.971 -22.809  1.00201.64           O  
ATOM   2231  OE2 GLU A 520     -34.934  72.130 -20.667  1.00200.11           O1-
ATOM   2232  H   GLU A 520     -39.071  70.717 -20.215  1.00211.51           H  
ATOM   2233  HA  GLU A 520     -39.895  72.800 -22.012  1.00212.91           H  
ATOM   2234  HB2 GLU A 520     -37.945  72.224 -23.310  1.00208.16           H  
ATOM   2235  HB3 GLU A 520     -37.826  70.639 -22.509  1.00208.16           H  
ATOM   2236  HG2 GLU A 520     -37.432  71.806 -20.356  1.00204.69           H  
ATOM   2237  HG3 GLU A 520     -37.437  73.356 -21.232  1.00204.69           H  
ATOM   2238  N   LEU A 521     -40.665  69.749 -22.855  1.00215.27           N  
ATOM   2239  CA  LEU A 521     -41.539  68.978 -23.725  1.00216.56           C  
ATOM   2240  C   LEU A 521     -42.905  69.652 -23.863  1.00220.72           C  
ATOM   2241  O   LEU A 521     -43.375  69.882 -24.976  1.00223.32           O  
ATOM   2242  CB  LEU A 521     -41.692  67.550 -23.198  1.00214.83           C  
ATOM   2243  CG  LEU A 521     -42.697  66.691 -23.969  1.00216.25           C  
ATOM   2244  CD1 LEU A 521     -42.382  66.725 -25.459  1.00217.07           C  
ATOM   2245  CD2 LEU A 521     -42.708  65.263 -23.434  1.00214.52           C  
ATOM   2246  H   LEU A 521     -40.227  69.294 -22.067  1.00215.27           H  
ATOM   2247  HA  LEU A 521     -41.084  68.935 -24.714  1.00216.56           H  
ATOM   2248  HB2 LEU A 521     -42.017  67.604 -22.159  1.00214.83           H  
ATOM   2249  HB3 LEU A 521     -40.718  67.063 -23.249  1.00214.83           H  
ATOM   2250  HG  LEU A 521     -43.696  67.103 -23.825  1.00216.25           H  
ATOM   2251 HD11 LEU A 521     -42.419  67.755 -25.815  1.00217.07           H  
ATOM   2252 HD12 LEU A 521     -41.386  66.317 -25.629  1.00217.07           H  
ATOM   2253 HD13 LEU A 521     -43.116  66.127 -25.999  1.00217.07           H  
ATOM   2254 HD21 LEU A 521     -41.721  64.819 -23.563  1.00214.52           H  
ATOM   2255 HD22 LEU A 521     -42.966  65.274 -22.375  1.00214.52           H  
ATOM   2256 HD23 LEU A 521     -43.445  64.675 -23.982  1.00214.52           H  
ATOM   2257  N   GLU A 522     -43.539  69.973 -22.735  1.00221.33           N  
ATOM   2258  CA  GLU A 522     -44.802  70.715 -22.760  1.00224.04           C  
ATOM   2259  C   GLU A 522     -44.597  72.041 -23.484  1.00223.71           C  
ATOM   2260  O   GLU A 522     -45.342  72.374 -24.412  1.00225.41           O  
ATOM   2261  CB  GLU A 522     -45.329  70.961 -21.338  1.00225.64           C  
ATOM   2262  CG  GLU A 522     -46.645  71.756 -21.247  1.00230.16           C  
ATOM   2263  CD  GLU A 522     -46.443  73.274 -21.210  1.00232.21           C  
ATOM   2264  OE1 GLU A 522     -47.412  74.018 -21.485  1.00235.09           O  
ATOM   2265  OE2 GLU A 522     -45.320  73.730 -20.902  1.00230.61           O1-
ATOM   2266  H   GLU A 522     -43.142  69.700 -21.848  1.00221.33           H  
ATOM   2267  HA  GLU A 522     -45.545  70.120 -23.292  1.00224.04           H  
ATOM   2268  HB2 GLU A 522     -44.566  71.511 -20.787  1.00225.64           H  
ATOM   2269  HB3 GLU A 522     -45.489  69.991 -20.867  1.00225.64           H  
ATOM   2270  HG2 GLU A 522     -47.167  71.456 -20.339  1.00230.16           H  
ATOM   2271  HG3 GLU A 522     -47.257  71.511 -22.115  1.00230.16           H  
ATOM   2272  N   THR A 523     -43.580  72.789 -23.050  1.00220.54           N  
ATOM   2273  CA  THR A 523     -43.220  74.062 -23.668  1.00218.08           C  
ATOM   2274  C   THR A 523     -43.327  73.952 -25.180  1.00215.37           C  
ATOM   2275  O   THR A 523     -43.989  74.760 -25.815  1.00217.45           O  
ATOM   2276  CB  THR A 523     -41.770  74.503 -23.300  1.00194.69           C  
ATOM   2277  OG1 THR A 523     -41.606  74.520 -21.873  1.00192.60           O  
ATOM   2278  CG2 THR A 523     -41.473  75.891 -23.855  1.00194.99           C  
ATOM   2279  H   THR A 523     -43.038  72.461 -22.263  1.00220.54           H  
ATOM   2280  HA  THR A 523     -43.914  74.811 -23.288  1.00218.08           H  
ATOM   2281  HB  THR A 523     -41.076  73.787 -23.740  1.00194.69           H  
ATOM   2282 HG21 THR A 523     -41.593  75.882 -24.938  1.00194.99           H  
ATOM   2283 HG22 THR A 523     -42.164  76.612 -23.419  1.00194.99           H  
ATOM   2284 HG23 THR A 523     -40.450  76.171 -23.605  1.00194.99           H  
ATOM   2285  HG1 THR A 523     -41.790  73.635 -21.549  1.00192.60           H  
ATOM   2286  N   ILE A 524     -42.692  72.928 -25.740  1.00210.74           N  
ATOM   2287  CA  ILE A 524     -42.641  72.729 -27.188  1.00209.22           C  
ATOM   2288  C   ILE A 524     -43.946  72.207 -27.815  1.00212.39           C  
ATOM   2289  O   ILE A 524     -44.212  72.459 -28.992  1.00214.39           O  
ATOM   2290  CB  ILE A 524     -41.473  71.788 -27.570  1.00203.98           C  
ATOM   2291  CG1 ILE A 524     -40.146  72.384 -27.091  1.00202.95           C  
ATOM   2292  CG2 ILE A 524     -41.453  71.528 -29.070  1.00202.31           C  
ATOM   2293  CD1 ILE A 524     -38.915  71.568 -27.464  1.00201.46           C  
ATOM   2294  H   ILE A 524     -42.226  72.261 -25.142  1.00210.74           H  
ATOM   2295  HA  ILE A 524     -42.484  73.725 -27.601  1.00209.22           H  
ATOM   2296  HB  ILE A 524     -41.618  70.828 -27.075  1.00203.98           H  
ATOM   2297 HG12 ILE A 524     -40.183  72.467 -26.005  1.00202.95           H  
ATOM   2298 HG13 ILE A 524     -40.041  73.377 -27.528  1.00202.95           H  
ATOM   2299 HG21 ILE A 524     -42.400  71.081 -29.374  1.00202.31           H  
ATOM   2300 HG22 ILE A 524     -41.309  72.470 -29.600  1.00202.31           H  
ATOM   2301 HG23 ILE A 524     -40.636  70.847 -29.310  1.00202.31           H  
ATOM   2302 HD11 ILE A 524     -38.998  70.569 -27.036  1.00201.46           H  
ATOM   2303 HD12 ILE A 524     -38.843  71.494 -28.549  1.00201.46           H  
ATOM   2304 HD13 ILE A 524     -38.023  72.057 -27.073  1.00201.46           H  
ATOM   2305  N   LEU A 525     -44.763  71.503 -27.034  1.00212.21           N  
ATOM   2306  CA  LEU A 525     -45.921  70.789 -27.588  1.00213.97           C  
ATOM   2307  C   LEU A 525     -47.173  71.628 -27.934  1.00217.26           C  
ATOM   2308  O   LEU A 525     -47.945  71.273 -28.834  1.00219.72           O  
ATOM   2309  CB  LEU A 525     -46.286  69.590 -26.699  1.00212.43           C  
ATOM   2310  CG  LEU A 525     -47.400  68.611 -27.116  1.00214.13           C  
ATOM   2311  CD1 LEU A 525     -47.412  68.338 -28.622  1.00215.63           C  
ATOM   2312  CD2 LEU A 525     -47.268  67.303 -26.342  1.00211.78           C  
ATOM   2313  H   LEU A 525     -44.583  71.459 -26.041  1.00212.21           H  
ATOM   2314  HA  LEU A 525     -45.575  70.457 -28.567  1.00213.97           H  
ATOM   2315  HB2 LEU A 525     -46.576  69.998 -25.731  1.00212.43           H  
ATOM   2316  HB3 LEU A 525     -45.378  68.998 -26.586  1.00212.43           H  
ATOM   2317  HG  LEU A 525     -48.350  69.085 -26.872  1.00214.13           H  
ATOM   2318 HD11 LEU A 525     -47.523  69.279 -29.161  1.00215.63           H  
ATOM   2319 HD12 LEU A 525     -46.476  67.861 -28.912  1.00215.63           H  
ATOM   2320 HD13 LEU A 525     -48.246  67.679 -28.865  1.00215.63           H  
ATOM   2321 HD21 LEU A 525     -46.317  66.830 -26.587  1.00211.78           H  
ATOM   2322 HD22 LEU A 525     -47.306  67.508 -25.272  1.00211.78           H  
ATOM   2323 HD23 LEU A 525     -48.086  66.636 -26.613  1.00211.78           H  
ATOM   2324  N   LYS A 526     -47.380  72.740 -27.242  1.00216.63           N  
ATOM   2325  CA  LYS A 526     -48.581  73.535 -27.487  1.00218.40           C  
ATOM   2326  C   LYS A 526     -48.367  74.523 -28.634  1.00217.48           C  
ATOM   2327  O   LYS A 526     -49.013  75.571 -28.687  1.00220.06           O  
ATOM   2328  CB  LYS A 526     -49.023  74.261 -26.206  1.00220.35           C  
ATOM   2329  CG  LYS A 526     -48.162  75.464 -25.812  1.00220.66           C  
ATOM   2330  CD  LYS A 526     -48.491  75.961 -24.404  1.00220.28           C  
ATOM   2331  CE  LYS A 526     -49.930  76.461 -24.295  1.00221.72           C  
ATOM   2332  NZ  LYS A 526     -50.056  77.928 -24.540  1.00221.42           N1+
ATOM   2333  H   LYS A 526     -46.709  73.037 -26.548  1.00216.63           H  
ATOM   2334  HA  LYS A 526     -49.380  72.855 -27.784  1.00218.40           H  
ATOM   2335  HB2 LYS A 526     -48.997  73.544 -25.385  1.00220.35           H  
ATOM   2336  HB3 LYS A 526     -50.045  74.610 -26.351  1.00220.35           H  
ATOM   2337  HG2 LYS A 526     -48.339  76.272 -26.522  1.00220.66           H  
ATOM   2338  HG3 LYS A 526     -47.112  75.173 -25.847  1.00220.66           H  
ATOM   2339  HD2 LYS A 526     -47.815  76.778 -24.152  1.00220.28           H  
ATOM   2340  HD3 LYS A 526     -48.349  75.142 -23.699  1.00220.28           H  
ATOM   2341  HE2 LYS A 526     -50.299  76.243 -23.293  1.00221.72           H  
ATOM   2342  HE3 LYS A 526     -50.538  75.932 -25.029  1.00221.72           H  
ATOM   2343  HZ1 LYS A 526     -49.497  78.431 -23.866  1.00221.42           H  
ATOM   2344  HZ2 LYS A 526     -49.733  78.143 -25.473  1.00221.42           H  
ATOM   2345  HZ3 LYS A 526     -51.023  78.203 -24.447  1.00221.42           H  
ATOM   2346  N   ASN A 527     -47.490  74.181 -29.575  1.00213.61           N  
ATOM   2347  CA  ASN A 527     -47.036  75.192 -30.531  1.00211.65           C  
ATOM   2348  C   ASN A 527     -47.003  74.877 -32.033  1.00211.94           C  
ATOM   2349  O   ASN A 527     -46.479  75.673 -32.817  1.00211.89           O  
ATOM   2350  CB  ASN A 527     -45.666  75.698 -30.110  1.00206.87           C  
ATOM   2351  CG  ASN A 527     -45.576  75.921 -28.627  1.00203.02           C  
ATOM   2352  ND2 ASN A 527     -44.809  75.255 -27.945  1.00200.75           N  
ATOM   2353  OD1 ASN A 527     -46.368  76.855 -28.112  1.00202.83           O  
ATOM   2354  H   ASN A 527     -47.142  73.234 -29.629  1.00213.61           H  
ATOM   2355  HA  ASN A 527     -47.837  75.928 -30.468  1.00211.65           H  
ATOM   2356  HB2 ASN A 527     -45.468  76.641 -30.620  1.00206.87           H  
ATOM   2357  HB3 ASN A 527     -44.915  74.963 -30.401  1.00206.87           H  
ATOM   2358 HD21 ASN A 527     -44.225  74.555 -28.380  1.00200.75           H  
ATOM   2359 HD22 ASN A 527     -44.760  75.405 -26.947  1.00200.75           H  
ATOM   2360  N   VAL A 528     -47.552  73.746 -32.456  1.00211.56           N  
ATOM   2361  CA  VAL A 528     -47.429  73.387 -33.869  1.00211.08           C  
ATOM   2362  C   VAL A 528     -48.754  73.069 -34.561  1.00213.05           C  
ATOM   2363  O   VAL A 528     -49.794  72.406 -34.685  1.00214.81           O  
ATOM   2364  CB  VAL A 528     -46.404  72.245 -34.080  1.00208.70           C  
ATOM   2365  CG1 VAL A 528     -44.982  72.746 -33.821  1.00205.46           C  
ATOM   2366  CG2 VAL A 528     -46.723  71.045 -33.193  1.00207.70           C  
ATOM   2367  H   VAL A 528     -48.046  73.143 -31.814  1.00211.56           H  
ATOM   2368  HA  VAL A 528     -47.056  74.289 -34.354  1.00211.08           H  
ATOM   2369  HB  VAL A 528     -46.473  71.919 -35.118  1.00208.70           H  
ATOM   2370 HG11 VAL A 528     -44.764  73.580 -34.488  1.00205.46           H  
ATOM   2371 HG12 VAL A 528     -44.896  73.076 -32.786  1.00205.46           H  
ATOM   2372 HG13 VAL A 528     -44.273  71.939 -34.005  1.00205.46           H  
ATOM   2373 HG21 VAL A 528     -46.662  71.341 -32.146  1.00207.70           H  
ATOM   2374 HG22 VAL A 528     -47.730  70.689 -33.412  1.00207.70           H  
ATOM   2375 HG23 VAL A 528     -46.005  70.248 -33.388  1.00207.70           H  
ATOM   2376  N   LYS A 529     -48.763  74.179 -35.506  1.00  0.00           N  
ATOM   2377  CA  LYS A 529     -49.922  74.545 -36.337  1.00  0.00           C  
ATOM   2378  C   LYS A 529     -49.582  74.444 -37.832  1.00  0.00           C  
ATOM   2379  O   LYS A 529     -50.070  75.187 -38.679  1.00  0.00           O  
ATOM   2380  CB  LYS A 529     -50.379  75.987 -36.043  1.00  0.00           C  
ATOM   2381  CG  LYS A 529     -50.531  76.339 -34.551  1.00  0.00           C  
ATOM   2382  CD  LYS A 529     -51.531  75.452 -33.795  1.00  0.00           C  
ATOM   2383  CE  LYS A 529     -51.700  75.905 -32.338  1.00  0.00           C  
ATOM   2384  NZ  LYS A 529     -50.496  75.648 -31.527  1.00  0.00           N1+
ATOM   2385  H   LYS A 529     -47.922  74.731 -35.597  1.00  0.00           H  
ATOM   2386  HA  LYS A 529     -50.723  73.846 -36.092  1.00  0.00           H  
ATOM   2387  HB2 LYS A 529     -51.344  76.140 -36.525  1.00  0.00           H  
ATOM   2388  HB3 LYS A 529     -49.645  76.667 -36.476  1.00  0.00           H  
ATOM   2389  HG2 LYS A 529     -50.866  77.374 -34.476  1.00  0.00           H  
ATOM   2390  HG3 LYS A 529     -49.556  76.237 -34.075  1.00  0.00           H  
ATOM   2391  HD2 LYS A 529     -51.172  74.423 -33.806  1.00  0.00           H  
ATOM   2392  HD3 LYS A 529     -52.498  75.503 -34.296  1.00  0.00           H  
ATOM   2393  HE2 LYS A 529     -52.539  75.366 -31.899  1.00  0.00           H  
ATOM   2394  HE3 LYS A 529     -51.909  76.975 -32.326  1.00  0.00           H  
ATOM   2395  HZ1 LYS A 529     -50.292  74.659 -31.530  1.00  0.00           H  
ATOM   2396  HZ2 LYS A 529     -49.713  76.155 -31.916  1.00  0.00           H  
ATOM   2397  HZ3 LYS A 529     -50.657  75.955 -30.578  1.00  0.00           H  
ATOM   2398  N   GLY A 530     -48.815  73.339 -38.153  1.00  0.00           N  
ATOM   2399  CA  GLY A 530     -48.393  73.027 -39.521  1.00  0.00           C  
ATOM   2400  C   GLY A 530     -49.087  71.762 -40.060  1.00  0.00           C  
ATOM   2401  O   GLY A 530     -48.638  71.102 -40.996  1.00  0.00           O  
ATOM   2402  H   GLY A 530     -48.532  72.717 -37.410  1.00  0.00           H  
ATOM   2403  HA2 GLY A 530     -47.315  72.869 -39.531  1.00  0.00           H  
ATOM   2404  HA3 GLY A 530     -48.642  73.868 -40.167  1.00  0.00           H  
ATOM   2405  N   ASN A 531     -50.295  71.474 -39.465  1.00  0.00           N  
ATOM   2406  CA  ASN A 531     -51.182  70.367 -39.826  1.00  0.00           C  
ATOM   2407  C   ASN A 531     -50.651  68.987 -39.403  1.00  0.00           C  
ATOM   2408  O   ASN A 531     -51.412  68.107 -38.998  1.00  0.00           O  
ATOM   2409  CB  ASN A 531     -51.559  70.417 -41.320  1.00  0.00           C  
ATOM   2410  CG  ASN A 531     -51.988  71.805 -41.806  1.00  0.00           C  
ATOM   2411  OD1 ASN A 531     -52.888  72.420 -41.237  1.00  0.00           O  
ATOM   2412  ND2 ASN A 531     -51.344  72.301 -42.868  1.00  0.00           N  
ATOM   2413  H   ASN A 531     -50.595  72.079 -38.713  1.00  0.00           H  
ATOM   2414  HA  ASN A 531     -52.096  70.506 -39.248  1.00  0.00           H  
ATOM   2415  HB2 ASN A 531     -50.705  70.076 -41.910  1.00  0.00           H  
ATOM   2416  HB3 ASN A 531     -52.379  69.724 -41.508  1.00  0.00           H  
ATOM   2417 HD21 ASN A 531     -50.612  71.763 -43.310  1.00  0.00           H  
ATOM   2418 HD22 ASN A 531     -51.593  73.210 -43.229  1.00  0.00           H  
ATOM   2419  N   LYS A 532     -49.316  68.741 -39.658  1.00210.56           N  
ATOM   2420  CA  LYS A 532     -48.694  67.489 -39.245  1.00209.16           C  
ATOM   2421  C   LYS A 532     -48.889  67.250 -37.752  1.00208.59           C  
ATOM   2422  O   LYS A 532     -49.125  68.204 -36.996  1.00207.99           O  
ATOM   2423  CB  LYS A 532     -47.179  67.502 -39.538  1.00  0.00           C  
ATOM   2424  CG  LYS A 532     -46.810  67.729 -41.015  1.00  0.00           C  
ATOM   2425  CD  LYS A 532     -47.351  66.644 -41.962  1.00  0.00           C  
ATOM   2426  CE  LYS A 532     -46.849  66.878 -43.392  1.00  0.00           C  
ATOM   2427  NZ  LYS A 532     -47.394  65.877 -44.323  1.00  0.00           N1+
ATOM   2428  H   LYS A 532     -48.764  69.438 -40.137  1.00210.56           H  
ATOM   2429  HA  LYS A 532     -49.173  66.692 -39.813  1.00209.16           H  
ATOM   2430  HB2 LYS A 532     -46.766  66.542 -39.227  1.00  0.00           H  
ATOM   2431  HB3 LYS A 532     -46.727  68.300 -38.950  1.00  0.00           H  
ATOM   2432  HG2 LYS A 532     -45.723  67.747 -41.099  1.00  0.00           H  
ATOM   2433  HG3 LYS A 532     -47.215  68.691 -41.328  1.00  0.00           H  
ATOM   2434  HD2 LYS A 532     -48.440  66.674 -41.955  1.00  0.00           H  
ATOM   2435  HD3 LYS A 532     -47.011  65.667 -41.618  1.00  0.00           H  
ATOM   2436  HE2 LYS A 532     -45.761  66.815 -43.401  1.00  0.00           H  
ATOM   2437  HE3 LYS A 532     -47.159  67.871 -43.718  1.00  0.00           H  
ATOM   2438  HZ1 LYS A 532     -47.112  64.953 -44.028  1.00  0.00           H  
ATOM   2439  HZ2 LYS A 532     -48.403  65.936 -44.328  1.00  0.00           H  
ATOM   2440  HZ3 LYS A 532     -47.043  66.055 -45.253  1.00  0.00           H  
ATOM   2441  N   ASN A 533     -48.792  65.992 -37.334  1.00209.49           N  
ATOM   2442  CA  ASN A 533     -48.821  65.663 -35.910  1.00212.05           C  
ATOM   2443  C   ASN A 533     -47.483  65.090 -35.430  1.00214.85           C  
ATOM   2444  O   ASN A 533     -46.919  64.190 -36.059  1.00215.07           O  
ATOM   2445  CB  ASN A 533     -50.000  64.741 -35.566  1.00211.33           C  
ATOM   2446  CG  ASN A 533     -49.748  63.291 -35.945  1.00208.51           C  
ATOM   2447  OD1 ASN A 533     -49.049  62.993 -36.919  1.00206.90           O  
ATOM   2448  ND2 ASN A 533     -50.331  62.378 -35.177  1.00207.65           N  
ATOM   2449  H   ASN A 533     -48.697  65.250 -38.013  1.00209.49           H  
ATOM   2450  HA  ASN A 533     -48.977  66.595 -35.366  1.00212.05           H  
ATOM   2451  HB2 ASN A 533     -50.883  65.092 -36.100  1.00211.33           H  
ATOM   2452  HB3 ASN A 533     -50.181  64.793 -34.492  1.00211.33           H  
ATOM   2453 HD21 ASN A 533     -50.211  61.396 -35.380  1.00207.65           H  
ATOM   2454 HD22 ASN A 533     -50.895  62.666 -34.390  1.00207.65           H  
ATOM   2455  N   PRO A 534     -46.973  65.618 -34.307  1.00216.30           N  
ATOM   2456  CA  PRO A 534     -45.597  65.387 -33.865  1.00214.37           C  
ATOM   2457  C   PRO A 534     -45.405  63.993 -33.271  1.00213.93           C  
ATOM   2458  O   PRO A 534     -46.338  63.414 -32.715  1.00214.36           O  
ATOM   2459  CB  PRO A 534     -45.388  66.468 -32.791  1.00213.85           C  
ATOM   2460  CG  PRO A 534     -46.737  67.140 -32.594  1.00216.33           C  
ATOM   2461  CD  PRO A 534     -47.761  66.285 -33.260  1.00218.17           C  
ATOM   2462  HA  PRO A 534     -44.885  65.442 -34.689  1.00214.37           H  
ATOM   2463  HB2 PRO A 534     -44.649  67.196 -33.127  1.00213.85           H  
ATOM   2464  HB3 PRO A 534     -45.053  66.014 -31.859  1.00213.85           H  
ATOM   2465  HG2 PRO A 534     -46.729  68.132 -33.046  1.00216.33           H  
ATOM   2466  HG3 PRO A 534     -46.958  67.227 -31.530  1.00216.33           H  
ATOM   2467  HD2 PRO A 534     -48.186  65.562 -32.564  1.00218.17           H  
ATOM   2468  HD3 PRO A 534     -48.560  66.888 -33.690  1.00218.17           H  
ATOM   2469  N   GLN A 535     -44.190  63.467 -33.394  1.00212.44           N  
ATOM   2470  CA  GLN A 535     -43.895  62.103 -32.973  1.00209.77           C  
ATOM   2471  C   GLN A 535     -42.701  62.019 -32.017  1.00205.46           C  
ATOM   2472  O   GLN A 535     -41.543  62.148 -32.427  1.00202.17           O  
ATOM   2473  CB  GLN A 535     -43.698  61.194 -34.191  1.00209.04           C  
ATOM   2474  CG  GLN A 535     -42.823  61.792 -35.276  1.00207.26           C  
ATOM   2475  CD  GLN A 535     -42.885  61.000 -36.560  1.00205.35           C  
ATOM   2476  OE1 GLN A 535     -43.658  60.050 -36.676  1.00204.59           O  
ATOM   2477  NE2 GLN A 535     -42.069  61.386 -37.534  1.00204.49           N  
ATOM   2478  H   GLN A 535     -43.450  64.029 -33.791  1.00212.44           H  
ATOM   2479  HA  GLN A 535     -44.759  61.751 -32.410  1.00209.77           H  
ATOM   2480  HB2 GLN A 535     -44.677  60.980 -34.620  1.00209.04           H  
ATOM   2481  HB3 GLN A 535     -43.238  60.265 -33.854  1.00209.04           H  
ATOM   2482  HG2 GLN A 535     -41.791  61.811 -34.925  1.00207.26           H  
ATOM   2483  HG3 GLN A 535     -43.157  62.810 -35.475  1.00207.26           H  
ATOM   2484 HE21 GLN A 535     -42.066  60.893 -38.416  1.00204.49           H  
ATOM   2485 HE22 GLN A 535     -41.451  62.172 -37.393  1.00204.49           H  
ATOM   2486  N   ILE A 536     -43.010  61.794 -30.741  1.00205.70           N  
ATOM   2487  CA  ILE A 536     -42.014  61.713 -29.678  1.00204.52           C  
ATOM   2488  C   ILE A 536     -41.149  60.461 -29.774  1.00203.74           C  
ATOM   2489  O   ILE A 536     -41.610  59.398 -30.192  1.00205.74           O  
ATOM   2490  CB  ILE A 536     -42.691  61.688 -28.282  1.00182.04           C  
ATOM   2491  CG1 ILE A 536     -43.823  62.717 -28.205  1.00184.11           C  
ATOM   2492  CG2 ILE A 536     -41.654  61.893 -27.173  1.00179.96           C  
ATOM   2493  CD1 ILE A 536     -44.603  62.662 -26.909  1.00184.01           C  
ATOM   2494  H   ILE A 536     -43.983  61.673 -30.497  1.00205.70           H  
ATOM   2495  HA  ILE A 536     -41.389  62.598 -29.800  1.00204.52           H  
ATOM   2496  HB  ILE A 536     -43.138  60.705 -28.132  1.00182.04           H  
ATOM   2497 HG12 ILE A 536     -44.512  62.534 -29.030  1.00184.11           H  
ATOM   2498 HG13 ILE A 536     -43.391  63.713 -28.306  1.00184.11           H  
ATOM   2499 HG21 ILE A 536     -40.894  61.114 -27.237  1.00179.96           H  
ATOM   2500 HG22 ILE A 536     -41.184  62.869 -27.291  1.00179.96           H  
ATOM   2501 HG23 ILE A 536     -42.146  61.842 -26.202  1.00179.96           H  
ATOM   2502 HD11 ILE A 536     -45.043  61.672 -26.791  1.00184.01           H  
ATOM   2503 HD12 ILE A 536     -43.933  62.864 -26.073  1.00184.01           H  
ATOM   2504 HD13 ILE A 536     -45.395  63.411 -26.929  1.00184.01           H  
ATOM   2505  N   THR A 537     -39.886  60.601 -29.389  1.00200.29           N  
ATOM   2506  CA  THR A 537     -39.045  59.454 -29.099  1.00196.31           C  
ATOM   2507  C   THR A 537     -38.315  59.768 -27.794  1.00192.90           C  
ATOM   2508  O   THR A 537     -37.796  60.869 -27.612  1.00193.09           O  
ATOM   2509  CB  THR A 537     -38.039  59.126 -30.250  1.00175.73           C  
ATOM   2510  OG1 THR A 537     -36.751  59.688 -29.965  1.00174.01           O  
ATOM   2511  CG2 THR A 537     -38.534  59.666 -31.588  1.00178.93           C  
ATOM   2512  H   THR A 537     -39.500  61.530 -29.295  1.00200.29           H  
ATOM   2513  HA  THR A 537     -39.661  58.560 -29.006  1.00196.31           H  
ATOM   2514  HB  THR A 537     -37.960  58.041 -30.316  1.00175.73           H  
ATOM   2515 HG21 THR A 537     -39.511  59.238 -31.814  1.00178.93           H  
ATOM   2516 HG22 THR A 537     -38.617  60.751 -31.533  1.00178.93           H  
ATOM   2517 HG23 THR A 537     -37.828  59.394 -32.373  1.00178.93           H  
ATOM   2518  HG1 THR A 537     -36.855  60.641 -29.914  1.00174.01           H  
ATOM   2519  N   ARG A 538     -38.310  58.821 -26.863  1.00189.33           N  
ATOM   2520  CA  ARG A 538     -37.626  59.035 -25.592  1.00184.39           C  
ATOM   2521  C   ARG A 538     -36.211  58.502 -25.668  1.00181.41           C  
ATOM   2522  O   ARG A 538     -35.969  57.461 -26.265  1.00178.28           O  
ATOM   2523  CB  ARG A 538     -38.371  58.351 -24.448  1.00182.37           C  
ATOM   2524  CG  ARG A 538     -37.810  58.667 -23.075  1.00178.18           C  
ATOM   2525  CD  ARG A 538     -38.710  58.107 -21.991  1.00177.12           C  
ATOM   2526  NE  ARG A 538     -40.117  58.440 -22.218  1.00179.71           N  
ATOM   2527  CZ  ARG A 538     -40.860  59.156 -21.381  1.00180.23           C  
ATOM   2528  NH1 ARG A 538     -40.330  59.623 -20.257  1.00177.65           N  
ATOM   2529  NH2 ARG A 538     -42.132  59.399 -21.665  1.00182.85           N1+
ATOM   2530  H   ARG A 538     -38.783  57.946 -27.036  1.00189.33           H  
ATOM   2531  HA  ARG A 538     -37.601  60.107 -25.397  1.00184.39           H  
ATOM   2532  HB2 ARG A 538     -38.319  57.273 -24.600  1.00182.37           H  
ATOM   2533  HB3 ARG A 538     -39.412  58.672 -24.476  1.00182.37           H  
ATOM   2534  HG2 ARG A 538     -37.737  59.748 -22.958  1.00178.18           H  
ATOM   2535  HG3 ARG A 538     -36.818  58.224 -22.982  1.00178.18           H  
ATOM   2536  HD2 ARG A 538     -38.402  58.519 -21.030  1.00177.12           H  
ATOM   2537  HD3 ARG A 538     -38.604  57.022 -21.972  1.00177.12           H  
ATOM   2538  HE  ARG A 538     -40.551  58.104 -23.066  1.00179.71           H  
ATOM   2539 HH11 ARG A 538     -40.896  60.163 -19.618  1.00177.65           H  
ATOM   2540 HH12 ARG A 538     -39.361  59.438 -20.041  1.00177.65           H  
ATOM   2541 HH21 ARG A 538     -42.535  59.044 -22.520  1.00182.85           H  
ATOM   2542 HH22 ARG A 538     -42.698  59.939 -21.026  1.00182.85           H  
ATOM   2543  N   PHE A 539     -35.273  59.217 -25.065  1.00148.26           N  
ATOM   2544  CA  PHE A 539     -33.898  58.748 -25.034  1.00154.22           C  
ATOM   2545  C   PHE A 539     -33.601  58.109 -23.687  1.00153.73           C  
ATOM   2546  O   PHE A 539     -33.244  58.791 -22.725  1.00158.39           O  
ATOM   2547  CB  PHE A 539     -32.914  59.878 -25.334  1.00160.74           C  
ATOM   2548  CG  PHE A 539     -32.979  60.376 -26.749  1.00167.04           C  
ATOM   2549  CD1 PHE A 539     -32.764  59.513 -27.807  1.00168.58           C  
ATOM   2550  CD2 PHE A 539     -33.237  61.708 -27.020  1.00171.77           C  
ATOM   2551  CE1 PHE A 539     -32.818  59.960 -29.104  1.00172.58           C  
ATOM   2552  CE2 PHE A 539     -33.291  62.160 -28.320  1.00175.41           C  
ATOM   2553  CZ  PHE A 539     -33.081  61.284 -29.364  1.00175.82           C  
ATOM   2554  H   PHE A 539     -35.515  60.093 -24.624  1.00148.26           H  
ATOM   2555  HA  PHE A 539     -33.773  57.998 -25.815  1.00154.22           H  
ATOM   2556  HB2 PHE A 539     -31.904  59.515 -25.143  1.00160.74           H  
ATOM   2557  HB3 PHE A 539     -33.133  60.711 -24.666  1.00160.74           H  
ATOM   2558  HD1 PHE A 539     -32.551  58.473 -27.611  1.00168.58           H  
ATOM   2559  HD2 PHE A 539     -33.397  62.399 -26.206  1.00171.77           H  
ATOM   2560  HE1 PHE A 539     -32.654  59.272 -29.920  1.00172.58           H  
ATOM   2561  HE2 PHE A 539     -33.498  63.201 -28.522  1.00175.41           H  
ATOM   2562  HZ  PHE A 539     -33.123  61.637 -30.384  1.00175.82           H  
ATOM   2563  N   LYS A 540     -33.758  56.792 -23.620  1.00147.20           N  
ATOM   2564  CA  LYS A 540     -33.581  56.067 -22.368  1.00141.94           C  
ATOM   2565  C   LYS A 540     -32.091  55.954 -21.987  1.00140.76           C  
ATOM   2566  O   LYS A 540     -31.711  55.182 -21.100  1.00138.93           O  
ATOM   2567  CB  LYS A 540     -34.156  54.641 -22.473  1.00  0.00           C  
ATOM   2568  CG  LYS A 540     -35.664  54.603 -22.788  1.00  0.00           C  
ATOM   2569  CD  LYS A 540     -36.570  55.372 -21.810  1.00  0.00           C  
ATOM   2570  CE  LYS A 540     -36.469  54.861 -20.368  1.00  0.00           C  
ATOM   2571  NZ  LYS A 540     -37.428  55.550 -19.489  1.00  0.00           N1+
ATOM   2572  H   LYS A 540     -34.006  56.281 -24.455  1.00147.20           H  
ATOM   2573  HA  LYS A 540     -34.112  56.632 -21.602  1.00141.94           H  
ATOM   2574  HB2 LYS A 540     -33.990  54.132 -21.524  1.00  0.00           H  
ATOM   2575  HB3 LYS A 540     -33.627  54.114 -23.266  1.00  0.00           H  
ATOM   2576  HG2 LYS A 540     -35.979  53.560 -22.787  1.00  0.00           H  
ATOM   2577  HG3 LYS A 540     -35.808  55.026 -23.782  1.00  0.00           H  
ATOM   2578  HD2 LYS A 540     -37.603  55.270 -22.143  1.00  0.00           H  
ATOM   2579  HD3 LYS A 540     -36.285  56.424 -21.827  1.00  0.00           H  
ATOM   2580  HE2 LYS A 540     -35.458  55.036 -19.998  1.00  0.00           H  
ATOM   2581  HE3 LYS A 540     -36.680  53.792 -20.354  1.00  0.00           H  
ATOM   2582  HZ1 LYS A 540     -37.237  56.543 -19.498  1.00  0.00           H  
ATOM   2583  HZ2 LYS A 540     -38.367  55.385 -19.820  1.00  0.00           H  
ATOM   2584  HZ3 LYS A 540     -37.335  55.198 -18.547  1.00  0.00           H  
ATOM   2585  N   GLY A 541     -31.250  56.736 -22.661  1.00141.64           N  
ATOM   2586  CA  GLY A 541     -29.837  56.774 -22.335  1.00141.23           C  
ATOM   2587  C   GLY A 541     -28.912  56.827 -23.536  1.00143.16           C  
ATOM   2588  O   GLY A 541     -29.306  56.491 -24.651  1.00145.77           O  
ATOM   2589  H   GLY A 541     -31.602  57.312 -23.412  1.00141.64           H  
ATOM   2590  HA2 GLY A 541     -29.597  55.880 -21.760  1.00141.23           H  
ATOM   2591  HA3 GLY A 541     -29.653  57.658 -21.725  1.00141.23           H  
ATOM   2592  N   LEU A 542     -27.665  57.216 -23.285  1.00142.34           N  
ATOM   2593  CA  LEU A 542     -26.673  57.519 -24.323  1.00141.51           C  
ATOM   2594  C   LEU A 542     -26.423  56.454 -25.408  1.00141.20           C  
ATOM   2595  O   LEU A 542     -26.227  56.797 -26.573  1.00143.85           O  
ATOM   2596  CB  LEU A 542     -25.340  57.850 -23.621  1.00  0.00           C  
ATOM   2597  CG  LEU A 542     -25.397  59.024 -22.617  1.00  0.00           C  
ATOM   2598  CD1 LEU A 542     -24.033  59.173 -21.926  1.00  0.00           C  
ATOM   2599  CD2 LEU A 542     -25.780  60.355 -23.284  1.00  0.00           C  
ATOM   2600  H   LEU A 542     -27.383  57.309 -22.320  1.00142.34           H  
ATOM   2601  HA  LEU A 542     -27.100  58.352 -24.882  1.00141.51           H  
ATOM   2602  HB2 LEU A 542     -25.002  56.958 -23.091  1.00  0.00           H  
ATOM   2603  HB3 LEU A 542     -24.598  58.082 -24.387  1.00  0.00           H  
ATOM   2604  HG  LEU A 542     -26.138  58.800 -21.847  1.00  0.00           H  
ATOM   2605 HD11 LEU A 542     -23.779  58.249 -21.404  1.00  0.00           H  
ATOM   2606 HD12 LEU A 542     -23.260  59.393 -22.662  1.00  0.00           H  
ATOM   2607 HD13 LEU A 542     -24.075  59.983 -21.197  1.00  0.00           H  
ATOM   2608 HD21 LEU A 542     -25.090  60.579 -24.099  1.00  0.00           H  
ATOM   2609 HD22 LEU A 542     -26.796  60.303 -23.676  1.00  0.00           H  
ATOM   2610 HD23 LEU A 542     -25.739  61.160 -22.551  1.00  0.00           H  
ATOM   2611  N   GLY A 543     -26.413  55.179 -25.033  1.00139.38           N  
ATOM   2612  CA  GLY A 543     -26.090  54.116 -25.976  1.00141.94           C  
ATOM   2613  C   GLY A 543     -27.091  53.936 -27.112  1.00144.59           C  
ATOM   2614  O   GLY A 543     -26.751  53.446 -28.204  1.00141.96           O  
ATOM   2615  H   GLY A 543     -26.633  54.942 -24.076  1.00139.38           H  
ATOM   2616  HA2 GLY A 543     -26.034  53.179 -25.423  1.00141.94           H  
ATOM   2617  HA3 GLY A 543     -25.117  54.337 -26.415  1.00141.94           H  
ATOM   2618  N   GLU A 544     -28.334  54.334 -26.852  1.00147.43           N  
ATOM   2619  CA  GLU A 544     -29.400  54.174 -27.829  1.00147.92           C  
ATOM   2620  C   GLU A 544     -29.588  55.426 -28.671  1.00148.24           C  
ATOM   2621  O   GLU A 544     -30.585  55.565 -29.380  1.00147.28           O  
ATOM   2622  CB  GLU A 544     -30.706  53.765 -27.148  1.00147.79           C  
ATOM   2623  CG  GLU A 544     -31.454  54.879 -26.450  1.00151.81           C  
ATOM   2624  CD  GLU A 544     -32.834  54.429 -25.994  1.00156.51           C  
ATOM   2625  OE1 GLU A 544     -33.823  55.159 -26.226  1.00158.68           O  
ATOM   2626  OE2 GLU A 544     -32.933  53.327 -25.413  1.00157.33           O1-
ATOM   2627  H   GLU A 544     -28.542  54.756 -25.958  1.00147.43           H  
ATOM   2628  HA  GLU A 544     -29.105  53.373 -28.507  1.00147.92           H  
ATOM   2629  HB2 GLU A 544     -30.473  53.001 -26.406  1.00147.79           H  
ATOM   2630  HB3 GLU A 544     -31.364  53.344 -27.909  1.00147.79           H  
ATOM   2631  HG2 GLU A 544     -31.565  55.716 -27.139  1.00151.81           H  
ATOM   2632  HG3 GLU A 544     -30.881  55.198 -25.580  1.00151.81           H  
ATOM   2633  N   MET A 545     -28.616  56.329 -28.590  1.00149.96           N  
ATOM   2634  CA  MET A 545     -28.603  57.532 -29.411  1.00155.61           C  
ATOM   2635  C   MET A 545     -27.543  57.381 -30.483  1.00158.89           C  
ATOM   2636  O   MET A 545     -26.397  57.057 -30.178  1.00157.07           O  
ATOM   2637  CB  MET A 545     -28.291  58.764 -28.555  1.00158.19           C  
ATOM   2638  CG  MET A 545     -29.509  59.460 -27.946  1.00158.77           C  
ATOM   2639  SD  MET A 545     -29.069  60.709 -26.708  1.00158.58           S  
ATOM   2640  CE  MET A 545     -28.160  61.894 -27.694  1.00175.21           C  
ATOM   2641  H   MET A 545     -27.861  56.176 -27.937  1.00149.96           H  
ATOM   2642  HA  MET A 545     -29.584  57.665 -29.866  1.00155.61           H  
ATOM   2643  HB2 MET A 545     -27.768  59.486 -29.182  1.00158.19           H  
ATOM   2644  HB3 MET A 545     -27.639  58.451 -27.740  1.00158.19           H  
ATOM   2645  HG2 MET A 545     -30.137  58.707 -27.471  1.00158.77           H  
ATOM   2646  HG3 MET A 545     -30.067  59.946 -28.746  1.00158.77           H  
ATOM   2647  HE1 MET A 545     -27.293  61.407 -28.139  1.00175.21           H  
ATOM   2648  HE2 MET A 545     -28.805  62.280 -28.483  1.00175.21           H  
ATOM   2649  HE3 MET A 545     -27.829  62.716 -27.060  1.00175.21           H  
ATOM   2650  N   ASN A 546     -27.930  57.600 -31.737  1.00165.17           N  
ATOM   2651  CA  ASN A 546     -26.973  57.574 -32.836  1.00170.78           C  
ATOM   2652  C   ASN A 546     -26.019  58.762 -32.753  1.00168.91           C  
ATOM   2653  O   ASN A 546     -26.409  59.850 -32.328  1.00170.19           O  
ATOM   2654  CB  ASN A 546     -27.683  57.488 -34.200  1.00177.30           C  
ATOM   2655  CG  ASN A 546     -28.660  58.623 -34.430  1.00179.27           C  
ATOM   2656  ND2 ASN A 546     -29.220  58.757 -35.513  1.00179.73           N  
ATOM   2657  OD1 ASN A 546     -28.866  59.450 -33.412  1.00180.88           O  
ATOM   2658  H   ASN A 546     -28.903  57.787 -31.931  1.00165.17           H  
ATOM   2659  HA  ASN A 546     -26.372  56.670 -32.742  1.00170.78           H  
ATOM   2660  HB2 ASN A 546     -28.228  56.545 -34.250  1.00177.30           H  
ATOM   2661  HB3 ASN A 546     -26.929  57.514 -34.987  1.00177.30           H  
ATOM   2662 HD21 ASN A 546     -29.035  58.105 -36.262  1.00179.73           H  
ATOM   2663 HD22 ASN A 546     -29.867  59.520 -35.656  1.00179.73           H  
ATOM   2664  N   ALA A 547     -24.767  58.534 -33.133  1.00165.37           N  
ATOM   2665  CA  ALA A 547     -23.717  59.536 -32.993  1.00165.19           C  
ATOM   2666  C   ALA A 547     -24.078  60.910 -33.581  1.00167.10           C  
ATOM   2667  O   ALA A 547     -23.696  61.949 -33.031  1.00164.95           O  
ATOM   2668  CB  ALA A 547     -22.431  59.017 -33.611  1.00165.59           C  
ATOM   2669  H   ALA A 547     -24.534  57.636 -33.533  1.00165.37           H  
ATOM   2670  HA  ALA A 547     -23.587  59.700 -31.923  1.00165.19           H  
ATOM   2671  HB1 ALA A 547     -22.156  58.074 -33.139  1.00165.59           H  
ATOM   2672  HB2 ALA A 547     -22.579  58.859 -34.679  1.00165.59           H  
ATOM   2673  HB3 ALA A 547     -21.635  59.745 -33.458  1.00165.59           H  
ATOM   2674  N   ILE A 548     -24.822  60.904 -34.687  1.00170.05           N  
ATOM   2675  CA  ILE A 548     -25.205  62.133 -35.386  1.00172.50           C  
ATOM   2676  C   ILE A 548     -26.118  63.038 -34.558  1.00176.13           C  
ATOM   2677  O   ILE A 548     -26.017  64.267 -34.612  1.00177.70           O  
ATOM   2678  CB  ILE A 548     -25.819  61.781 -36.769  1.00  0.00           C  
ATOM   2679  CG2 ILE A 548     -27.052  60.858 -36.682  1.00  0.00           C  
ATOM   2680  CG1 ILE A 548     -26.194  63.025 -37.606  1.00  0.00           C  
ATOM   2681  CD1 ILE A 548     -25.015  63.961 -37.897  1.00  0.00           C  
ATOM   2682  H   ILE A 548     -25.134  60.018 -35.057  1.00170.05           H  
ATOM   2683  HA  ILE A 548     -24.300  62.720 -35.545  1.00172.50           H  
ATOM   2684  HB  ILE A 548     -25.060  61.237 -37.332  1.00  0.00           H  
ATOM   2685 HG12 ILE A 548     -26.592  62.691 -38.564  1.00  0.00           H  
ATOM   2686 HG13 ILE A 548     -26.980  63.591 -37.104  1.00  0.00           H  
ATOM   2687 HG21 ILE A 548     -26.803  59.936 -36.157  1.00  0.00           H  
ATOM   2688 HG22 ILE A 548     -27.867  61.360 -36.162  1.00  0.00           H  
ATOM   2689 HG23 ILE A 548     -27.384  60.595 -37.688  1.00  0.00           H  
ATOM   2690 HD11 ILE A 548     -24.649  64.428 -36.984  1.00  0.00           H  
ATOM   2691 HD12 ILE A 548     -24.207  63.398 -38.364  1.00  0.00           H  
ATOM   2692 HD13 ILE A 548     -25.340  64.745 -38.581  1.00  0.00           H  
ATOM   2693  N   GLN A 549     -27.019  62.421 -33.802  1.00177.16           N  
ATOM   2694  CA  GLN A 549     -27.890  63.152 -32.893  1.00177.90           C  
ATOM   2695  C   GLN A 549     -27.166  63.428 -31.587  1.00172.63           C  
ATOM   2696  O   GLN A 549     -27.538  64.325 -30.840  1.00174.17           O  
ATOM   2697  CB  GLN A 549     -29.173  62.369 -32.633  1.00180.55           C  
ATOM   2698  CG  GLN A 549     -30.083  62.297 -33.846  1.00185.92           C  
ATOM   2699  CD  GLN A 549     -31.159  61.242 -33.702  1.00187.76           C  
ATOM   2700  OE1 GLN A 549     -31.374  60.707 -32.612  1.00187.40           O  
ATOM   2701  NE2 GLN A 549     -31.832  60.925 -34.804  1.00189.03           N  
ATOM   2702  H   GLN A 549     -27.102  61.416 -33.859  1.00177.16           H  
ATOM   2703  HA  GLN A 549     -28.157  64.102 -33.356  1.00177.90           H  
ATOM   2704  HB2 GLN A 549     -29.716  62.852 -31.820  1.00180.55           H  
ATOM   2705  HB3 GLN A 549     -28.906  61.354 -32.339  1.00180.55           H  
ATOM   2706  HG2 GLN A 549     -29.479  62.063 -34.723  1.00185.92           H  
ATOM   2707  HG3 GLN A 549     -30.561  63.267 -33.983  1.00185.92           H  
ATOM   2708 HE21 GLN A 549     -32.554  60.219 -34.770  1.00189.03           H  
ATOM   2709 HE22 GLN A 549     -31.622  61.390 -35.676  1.00189.03           H  
ATOM   2710  N   LEU A 550     -26.122  62.657 -31.316  1.00166.49           N  
ATOM   2711  CA  LEU A 550     -25.338  62.882 -30.118  1.00162.10           C  
ATOM   2712  C   LEU A 550     -24.477  64.132 -30.250  1.00166.43           C  
ATOM   2713  O   LEU A 550     -24.424  64.948 -29.330  1.00167.14           O  
ATOM   2714  CB  LEU A 550     -24.469  61.670 -29.796  1.00154.67           C  
ATOM   2715  CG  LEU A 550     -23.761  61.743 -28.442  1.00146.21           C  
ATOM   2716  CD1 LEU A 550     -24.751  61.936 -27.301  1.00141.44           C  
ATOM   2717  CD2 LEU A 550     -22.934  60.498 -28.228  1.00142.17           C  
ATOM   2718  H   LEU A 550     -25.872  61.909 -31.947  1.00166.49           H  
ATOM   2719  HA  LEU A 550     -26.035  63.034 -29.294  1.00162.10           H  
ATOM   2720  HB2 LEU A 550     -23.710  61.578 -30.573  1.00154.67           H  
ATOM   2721  HB3 LEU A 550     -25.104  60.784 -29.802  1.00154.67           H  
ATOM   2722  HG  LEU A 550     -23.103  62.612 -28.449  1.00146.21           H  
ATOM   2723 HD11 LEU A 550     -25.323  62.849 -27.467  1.00141.44           H  
ATOM   2724 HD12 LEU A 550     -25.430  61.084 -27.261  1.00141.44           H  
ATOM   2725 HD13 LEU A 550     -24.209  62.013 -26.359  1.00141.44           H  
ATOM   2726 HD21 LEU A 550     -23.587  59.625 -28.220  1.00142.17           H  
ATOM   2727 HD22 LEU A 550     -22.208  60.401 -29.035  1.00142.17           H  
ATOM   2728 HD23 LEU A 550     -22.411  60.569 -27.274  1.00142.17           H  
ATOM   2729  N   ARG A 551     -23.811  64.291 -31.390  1.00170.59           N  
ATOM   2730  CA  ARG A 551     -22.947  65.453 -31.590  1.00177.37           C  
ATOM   2731  C   ARG A 551     -23.760  66.736 -31.536  1.00178.81           C  
ATOM   2732  O   ARG A 551     -23.400  67.688 -30.844  1.00178.08           O  
ATOM   2733  CB  ARG A 551     -22.195  65.375 -32.924  1.00183.39           C  
ATOM   2734  CG  ARG A 551     -21.055  66.389 -33.029  1.00189.75           C  
ATOM   2735  CD  ARG A 551     -20.553  66.587 -34.460  1.00194.92           C  
ATOM   2736  NE  ARG A 551     -19.940  65.386 -35.024  1.00195.69           N  
ATOM   2737  CZ  ARG A 551     -20.571  64.538 -35.831  1.00195.52           C  
ATOM   2738  NH1 ARG A 551     -21.835  64.763 -36.172  1.00194.62           N  
ATOM   2739  NH2 ARG A 551     -19.940  63.468 -36.299  1.00195.23           N1+
ATOM   2740  H   ARG A 551     -23.903  63.603 -32.124  1.00170.59           H  
ATOM   2741  HA  ARG A 551     -22.213  65.455 -30.784  1.00177.37           H  
ATOM   2742  HB2 ARG A 551     -22.902  65.562 -33.732  1.00183.39           H  
ATOM   2743  HB3 ARG A 551     -21.779  64.373 -33.030  1.00183.39           H  
ATOM   2744  HG2 ARG A 551     -20.224  66.040 -32.416  1.00189.75           H  
ATOM   2745  HG3 ARG A 551     -21.409  67.348 -32.650  1.00189.75           H  
ATOM   2746  HD2 ARG A 551     -19.813  67.387 -34.460  1.00194.92           H  
ATOM   2747  HD3 ARG A 551     -21.397  66.873 -35.087  1.00194.92           H  
ATOM   2748  HE  ARG A 551     -18.979  65.188 -34.786  1.00195.69           H  
ATOM   2749 HH11 ARG A 551     -22.317  65.577 -35.817  1.00194.62           H  
ATOM   2750 HH12 ARG A 551     -22.314  64.120 -36.786  1.00194.62           H  
ATOM   2751 HH21 ARG A 551     -20.421  62.827 -36.913  1.00195.23           H  
ATOM   2752 HH22 ARG A 551     -18.979  63.295 -36.041  1.00195.23           H  
ATOM   2753  N   GLU A 552     -24.870  66.735 -32.264  1.00181.74           N  
ATOM   2754  CA  GLU A 552     -25.710  67.915 -32.417  1.00185.85           C  
ATOM   2755  C   GLU A 552     -26.266  68.412 -31.087  1.00182.98           C  
ATOM   2756  O   GLU A 552     -26.492  69.610 -30.907  1.00183.83           O  
ATOM   2757  CB  GLU A 552     -26.866  67.603 -33.371  1.00188.74           C  
ATOM   2758  CG  GLU A 552     -27.473  68.820 -34.033  1.00193.67           C  
ATOM   2759  CD  GLU A 552     -28.625  68.448 -34.932  1.00195.10           C  
ATOM   2760  OE1 GLU A 552     -29.029  67.262 -34.889  1.00193.66           O  
ATOM   2761  OE2 GLU A 552     -29.122  69.331 -35.675  1.00196.75           O1-
ATOM   2762  H   GLU A 552     -25.143  65.882 -32.730  1.00181.74           H  
ATOM   2763  HA  GLU A 552     -25.084  68.708 -32.825  1.00185.85           H  
ATOM   2764  HB2 GLU A 552     -27.648  67.096 -32.805  1.00188.74           H  
ATOM   2765  HB3 GLU A 552     -26.494  66.939 -34.152  1.00188.74           H  
ATOM   2766  HG2 GLU A 552     -26.707  69.318 -34.628  1.00193.67           H  
ATOM   2767  HG3 GLU A 552     -27.833  69.500 -33.261  1.00193.67           H  
ATOM   2768  N   THR A 553     -26.478  67.490 -30.156  1.00178.73           N  
ATOM   2769  CA  THR A 553     -27.188  67.813 -28.927  1.00176.19           C  
ATOM   2770  C   THR A 553     -26.276  68.057 -27.735  1.00175.77           C  
ATOM   2771  O   THR A 553     -26.681  68.709 -26.770  1.00174.30           O  
ATOM   2772  CB  THR A 553     -28.166  66.694 -28.554  1.00173.71           C  
ATOM   2773  OG1 THR A 553     -27.432  65.502 -28.237  1.00171.01           O  
ATOM   2774  CG2 THR A 553     -29.121  66.418 -29.716  1.00175.42           C  
ATOM   2775  H   THR A 553     -26.141  66.549 -30.303  1.00178.73           H  
ATOM   2776  HA  THR A 553     -27.715  68.742 -29.142  1.00176.19           H  
ATOM   2777  HB  THR A 553     -28.748  67.005 -27.687  1.00173.71           H  
ATOM   2778 HG21 THR A 553     -29.678  67.325 -29.951  1.00175.42           H  
ATOM   2779 HG22 THR A 553     -28.549  66.106 -30.590  1.00175.42           H  
ATOM   2780 HG23 THR A 553     -29.816  65.627 -29.435  1.00175.42           H  
ATOM   2781  HG1 THR A 553     -27.716  64.816 -28.845  1.00171.01           H  
ATOM   2782  N   THR A 554     -25.053  67.532 -27.794  1.00178.01           N  
ATOM   2783  CA  THR A 554     -24.157  67.601 -26.644  1.00181.45           C  
ATOM   2784  C   THR A 554     -22.669  67.786 -26.976  1.00187.40           C  
ATOM   2785  O   THR A 554     -21.867  68.073 -26.085  1.00189.77           O  
ATOM   2786  CB  THR A 554     -24.299  66.347 -25.743  1.00201.47           C  
ATOM   2787  OG1 THR A 554     -23.321  65.368 -26.114  1.00199.91           O  
ATOM   2788  CG2 THR A 554     -25.699  65.739 -25.860  1.00200.85           C  
ATOM   2789  H   THR A 554     -24.743  67.082 -28.643  1.00178.01           H  
ATOM   2790  HA  THR A 554     -24.480  68.503 -26.125  1.00181.45           H  
ATOM   2791  HB  THR A 554     -24.141  66.654 -24.709  1.00201.47           H  
ATOM   2792 HG21 THR A 554     -26.443  66.483 -25.574  1.00200.85           H  
ATOM   2793 HG22 THR A 554     -25.874  65.426 -26.889  1.00200.85           H  
ATOM   2794 HG23 THR A 554     -25.776  64.875 -25.200  1.00200.85           H  
ATOM   2795  HG1 THR A 554     -23.489  65.121 -27.026  1.00199.91           H  
ATOM   2796  N   MET A 555     -22.288  67.624 -28.240  1.00190.05           N  
ATOM   2797  CA  MET A 555     -20.865  67.651 -28.604  1.00192.24           C  
ATOM   2798  C   MET A 555     -20.442  68.957 -29.262  1.00193.19           C  
ATOM   2799  O   MET A 555     -19.706  69.747 -28.674  1.00194.82           O  
ATOM   2800  CB  MET A 555     -20.520  66.481 -29.538  1.00194.27           C  
ATOM   2801  CG  MET A 555     -20.736  65.086 -28.955  1.00192.61           C  
ATOM   2802  SD  MET A 555     -19.233  64.323 -28.314  1.00232.75           S  
ATOM   2803  CE  MET A 555     -19.020  65.235 -26.801  1.00135.45           C  
ATOM   2804  H   MET A 555     -22.985  67.481 -28.957  1.00190.05           H  
ATOM   2805  HA  MET A 555     -20.314  67.559 -27.668  1.00192.24           H  
ATOM   2806  HB2 MET A 555     -19.469  66.570 -29.814  1.00194.27           H  
ATOM   2807  HB3 MET A 555     -21.139  66.571 -30.431  1.00194.27           H  
ATOM   2808  HG2 MET A 555     -21.139  64.445 -29.739  1.00192.61           H  
ATOM   2809  HG3 MET A 555     -21.457  65.162 -28.141  1.00192.61           H  
ATOM   2810  HE1 MET A 555     -18.910  66.295 -27.028  1.00135.45           H  
ATOM   2811  HE2 MET A 555     -19.892  65.089 -26.163  1.00135.45           H  
ATOM   2812  HE3 MET A 555     -18.128  64.880 -26.285  1.00135.45           H  
ATOM   2813  N   ASP A 556     -20.893  69.159 -30.496  1.00191.98           N  
ATOM   2814  CA  ASP A 556     -20.576  70.366 -31.249  1.00192.36           C  
ATOM   2815  C   ASP A 556     -21.055  71.595 -30.471  1.00191.75           C  
ATOM   2816  O   ASP A 556     -22.233  71.694 -30.120  1.00190.04           O  
ATOM   2817  CB  ASP A 556     -21.166  70.267 -32.666  1.00192.55           C  
ATOM   2818  CG  ASP A 556     -21.657  71.599 -33.214  1.00195.09           C  
ATOM   2819  OD1 ASP A 556     -22.665  71.581 -33.952  1.00195.02           O  
ATOM   2820  OD2 ASP A 556     -21.044  72.652 -32.937  1.00198.02           O1-
ATOM   2821  H   ASP A 556     -21.474  68.453 -30.926  1.00191.98           H  
ATOM   2822  HA  ASP A 556     -19.498  70.472 -31.371  1.00192.36           H  
ATOM   2823  HB2 ASP A 556     -22.006  69.573 -32.642  1.00192.55           H  
ATOM   2824  HB3 ASP A 556     -20.396  69.882 -33.334  1.00192.55           H  
ATOM   2825  N   PRO A 557     -20.118  72.517 -30.171  1.00192.28           N  
ATOM   2826  CA  PRO A 557     -20.305  73.701 -29.316  1.00190.90           C  
ATOM   2827  C   PRO A 557     -21.444  74.617 -29.763  1.00190.21           C  
ATOM   2828  O   PRO A 557     -22.111  75.227 -28.922  1.00188.51           O  
ATOM   2829  CB  PRO A 557     -18.965  74.432 -29.437  1.00193.08           C  
ATOM   2830  CG  PRO A 557     -17.985  73.372 -29.793  1.00192.82           C  
ATOM   2831  CD  PRO A 557     -18.729  72.403 -30.654  1.00192.64           C  
ATOM   2832  HA  PRO A 557     -20.579  73.411 -28.302  1.00190.90           H  
ATOM   2833  HB2 PRO A 557     -18.697  74.901 -28.490  1.00193.08           H  
ATOM   2834  HB3 PRO A 557     -19.011  75.191 -30.218  1.00193.08           H  
ATOM   2835  HG2 PRO A 557     -17.618  72.877 -28.894  1.00192.82           H  
ATOM   2836  HG3 PRO A 557     -17.145  73.800 -30.341  1.00192.82           H  
ATOM   2837  HD2 PRO A 557     -18.657  72.680 -31.706  1.00192.64           H  
ATOM   2838  HD3 PRO A 557     -18.350  71.390 -30.519  1.00192.64           H  
ATOM   2839  N   ASN A 558     -21.659  74.708 -31.071  1.00191.23           N  
ATOM   2840  CA  ASN A 558     -22.664  75.615 -31.614  1.00192.84           C  
ATOM   2841  C   ASN A 558     -24.099  75.056 -31.638  1.00193.02           C  
ATOM   2842  O   ASN A 558     -24.944  75.541 -32.394  1.00195.00           O  
ATOM   2843  CB  ASN A 558     -22.244  76.125 -33.002  1.00193.12           C  
ATOM   2844  CG  ASN A 558     -21.062  77.105 -32.945  1.00193.34           C  
ATOM   2845  OD1 ASN A 558     -21.240  78.311 -32.726  1.00193.31           O  
ATOM   2846  ND2 ASN A 558     -19.853  76.587 -33.163  1.00192.71           N  
ATOM   2847  H   ASN A 558     -21.115  74.137 -31.702  1.00191.23           H  
ATOM   2848  HA  ASN A 558     -22.703  76.451 -30.915  1.00192.84           H  
ATOM   2849  HB2 ASN A 558     -23.094  76.631 -33.459  1.00193.12           H  
ATOM   2850  HB3 ASN A 558     -21.958  75.270 -33.615  1.00193.12           H  
ATOM   2851 HD21 ASN A 558     -19.039  77.184 -33.153  1.00192.71           H  
ATOM   2852 HD22 ASN A 558     -19.752  75.597 -33.338  1.00192.71           H  
ATOM   2853  N   THR A 559     -24.365  74.039 -30.814  1.00190.95           N  
ATOM   2854  CA  THR A 559     -25.735  73.558 -30.561  1.00188.93           C  
ATOM   2855  C   THR A 559     -25.852  72.752 -29.264  1.00185.06           C  
ATOM   2856  O   THR A 559     -26.935  72.288 -28.911  1.00182.96           O  
ATOM   2857  CB  THR A 559     -26.327  72.701 -31.723  1.00153.71           C  
ATOM   2858  OG1 THR A 559     -25.283  72.010 -32.423  1.00155.15           O  
ATOM   2859  CG2 THR A 559     -27.120  73.573 -32.700  1.00153.68           C  
ATOM   2860  H   THR A 559     -23.596  73.581 -30.345  1.00190.95           H  
ATOM   2861  HA  THR A 559     -26.316  74.476 -30.476  1.00188.93           H  
ATOM   2862  HB  THR A 559     -27.005  71.969 -31.284  1.00153.71           H  
ATOM   2863 HG21 THR A 559     -27.922  74.082 -32.165  1.00153.68           H  
ATOM   2864 HG22 THR A 559     -26.456  74.312 -33.148  1.00153.68           H  
ATOM   2865 HG23 THR A 559     -27.547  72.946 -33.483  1.00153.68           H  
ATOM   2866  HG1 THR A 559     -24.699  72.672 -32.801  1.00155.15           H  
ATOM   2867  N   ARG A 560     -24.743  72.595 -28.553  1.00184.56           N  
ATOM   2868  CA  ARG A 560     -24.705  71.738 -27.371  1.00182.31           C  
ATOM   2869  C   ARG A 560     -25.139  72.462 -26.096  1.00184.33           C  
ATOM   2870  O   ARG A 560     -24.462  73.383 -25.637  1.00188.43           O  
ATOM   2871  CB  ARG A 560     -23.291  71.194 -27.187  1.00181.21           C  
ATOM   2872  CG  ARG A 560     -22.272  72.290 -26.888  1.00184.57           C  
ATOM   2873  CD  ARG A 560     -20.873  71.744 -26.675  1.00183.55           C  
ATOM   2874  NE  ARG A 560     -20.017  72.723 -26.015  1.00183.73           N  
ATOM   2875  CZ  ARG A 560     -18.694  72.622 -25.931  1.00184.57           C  
ATOM   2876  NH1 ARG A 560     -18.067  71.591 -26.484  1.00182.82           N  
ATOM   2877  NH2 ARG A 560     -17.993  73.560 -25.304  1.00187.45           N1+
ATOM   2878  H   ARG A 560     -23.904  73.080 -28.836  1.00184.56           H  
ATOM   2879  HA  ARG A 560     -25.415  70.928 -27.538  1.00182.31           H  
ATOM   2880  HB2 ARG A 560     -22.993  70.681 -28.101  1.00181.21           H  
ATOM   2881  HB3 ARG A 560     -23.295  70.486 -26.358  1.00181.21           H  
ATOM   2882  HG2 ARG A 560     -22.582  72.818 -25.986  1.00184.57           H  
ATOM   2883  HG3 ARG A 560     -22.251  72.986 -27.727  1.00184.57           H  
ATOM   2884  HD2 ARG A 560     -20.440  71.489 -27.642  1.00183.55           H  
ATOM   2885  HD3 ARG A 560     -20.932  70.849 -26.056  1.00183.55           H  
ATOM   2886  HE  ARG A 560     -20.457  73.529 -25.595  1.00183.73           H  
ATOM   2887 HH11 ARG A 560     -18.596  70.875 -26.962  1.00182.82           H  
ATOM   2888 HH12 ARG A 560     -17.061  71.522 -26.427  1.00182.82           H  
ATOM   2889 HH21 ARG A 560     -16.987  73.487 -25.249  1.00187.45           H  
ATOM   2890 HH22 ARG A 560     -18.466  74.346 -24.882  1.00187.45           H  
ATOM   2891  N   ARG A 561     -26.263  72.047 -25.521  1.00181.88           N  
ATOM   2892  CA  ARG A 561     -26.610  72.505 -24.183  1.00180.29           C  
ATOM   2893  C   ARG A 561     -25.493  72.029 -23.253  1.00179.53           C  
ATOM   2894  O   ARG A 561     -25.036  70.885 -23.349  1.00176.02           O  
ATOM   2895  CB  ARG A 561     -27.972  71.949 -23.727  1.00  0.00           C  
ATOM   2896  CG  ARG A 561     -29.221  72.518 -24.434  1.00  0.00           C  
ATOM   2897  CD  ARG A 561     -29.438  72.109 -25.901  1.00  0.00           C  
ATOM   2898  NE  ARG A 561     -29.282  70.660 -26.114  1.00  0.00           N  
ATOM   2899  CZ  ARG A 561     -30.183  69.712 -25.798  1.00  0.00           C  
ATOM   2900  NH1 ARG A 561     -31.413  70.019 -25.357  1.00  0.00           N  
ATOM   2901  NH2 ARG A 561     -29.835  68.424 -25.923  1.00  0.00           N1+
ATOM   2902  H   ARG A 561     -26.877  71.413 -26.012  1.00181.88           H  
ATOM   2903  HA  ARG A 561     -26.703  73.591 -24.167  1.00180.29           H  
ATOM   2904  HB2 ARG A 561     -27.966  70.861 -23.804  1.00  0.00           H  
ATOM   2905  HB3 ARG A 561     -28.080  72.187 -22.668  1.00  0.00           H  
ATOM   2906  HG2 ARG A 561     -30.093  72.188 -23.869  1.00  0.00           H  
ATOM   2907  HG3 ARG A 561     -29.193  73.607 -24.378  1.00  0.00           H  
ATOM   2908  HD2 ARG A 561     -30.437  72.417 -26.211  1.00  0.00           H  
ATOM   2909  HD3 ARG A 561     -28.724  72.634 -26.534  1.00  0.00           H  
ATOM   2910  HE  ARG A 561     -28.381  70.357 -26.457  1.00  0.00           H  
ATOM   2911 HH11 ARG A 561     -32.064  69.283 -25.121  1.00  0.00           H  
ATOM   2912 HH12 ARG A 561     -31.687  70.987 -25.258  1.00  0.00           H  
ATOM   2913 HH21 ARG A 561     -30.497  67.697 -25.690  1.00  0.00           H  
ATOM   2914 HH22 ARG A 561     -28.910  68.180 -26.248  1.00  0.00           H  
ATOM   2915  N   LEU A 562     -25.039  72.920 -22.375  1.00182.17           N  
ATOM   2916  CA  LEU A 562     -23.859  72.660 -21.558  1.00181.12           C  
ATOM   2917  C   LEU A 562     -23.715  73.642 -20.401  1.00182.88           C  
ATOM   2918  O   LEU A 562     -23.469  74.826 -20.617  1.00185.52           O  
ATOM   2919  CB  LEU A 562     -22.599  72.717 -22.425  1.00182.00           C  
ATOM   2920  CG  LEU A 562     -21.267  72.741 -21.664  1.00183.51           C  
ATOM   2921  CD1 LEU A 562     -21.273  71.759 -20.496  1.00181.40           C  
ATOM   2922  CD2 LEU A 562     -20.118  72.449 -22.616  1.00185.06           C  
ATOM   2923  H   LEU A 562     -25.524  73.800 -22.272  1.00182.17           H  
ATOM   2924  HA  LEU A 562     -23.985  71.664 -21.132  1.00181.12           H  
ATOM   2925  HB2 LEU A 562     -22.653  73.619 -23.034  1.00182.00           H  
ATOM   2926  HB3 LEU A 562     -22.599  71.840 -23.073  1.00182.00           H  
ATOM   2927  HG  LEU A 562     -21.131  73.738 -21.246  1.00183.51           H  
ATOM   2928 HD11 LEU A 562     -22.090  72.006 -19.818  1.00181.40           H  
ATOM   2929 HD12 LEU A 562     -21.408  70.746 -20.874  1.00181.40           H  
ATOM   2930 HD13 LEU A 562     -20.325  71.824 -19.961  1.00181.40           H  
ATOM   2931 HD21 LEU A 562     -20.243  71.453 -23.041  1.00185.06           H  
ATOM   2932 HD22 LEU A 562     -20.113  73.188 -23.417  1.00185.06           H  
ATOM   2933 HD23 LEU A 562     -19.175  72.496 -22.072  1.00185.06           H  
ATOM   2934  N   VAL A 563     -23.840  73.145 -19.174  1.00182.95           N  
ATOM   2935  CA  VAL A 563     -23.721  73.999 -17.991  1.00187.09           C  
ATOM   2936  C   VAL A 563     -22.274  74.218 -17.512  1.00190.07           C  
ATOM   2937  O   VAL A 563     -21.444  73.305 -17.525  1.00189.15           O  
ATOM   2938  CB  VAL A 563     -24.610  73.491 -16.814  1.00170.13           C  
ATOM   2939  CG1 VAL A 563     -23.988  73.858 -15.450  1.00172.22           C  
ATOM   2940  CG2 VAL A 563     -26.034  74.029 -16.939  1.00167.68           C  
ATOM   2941  H   VAL A 563     -24.021  72.158 -19.056  1.00182.95           H  
ATOM   2942  HA  VAL A 563     -24.087  74.972 -18.318  1.00187.09           H  
ATOM   2943  HB  VAL A 563     -24.658  72.404 -16.870  1.00170.13           H  
ATOM   2944 HG11 VAL A 563     -22.989  73.428 -15.379  1.00172.22           H  
ATOM   2945 HG12 VAL A 563     -23.925  74.942 -15.360  1.00172.22           H  
ATOM   2946 HG13 VAL A 563     -24.611  73.462 -14.648  1.00172.22           H  
ATOM   2947 HG21 VAL A 563     -26.017  75.118 -16.886  1.00167.68           H  
ATOM   2948 HG22 VAL A 563     -26.457  73.718 -17.894  1.00167.68           H  
ATOM   2949 HG23 VAL A 563     -26.644  73.635 -16.126  1.00167.68           H  
ATOM   2950  N   GLN A 564     -21.992  75.449 -17.097  1.00193.02           N  
ATOM   2951  CA  GLN A 564     -20.727  75.790 -16.464  1.00195.45           C  
ATOM   2952  C   GLN A 564     -20.931  75.747 -14.952  1.00194.98           C  
ATOM   2953  O   GLN A 564     -21.380  76.721 -14.348  1.00193.87           O  
ATOM   2954  CB  GLN A 564     -20.281  77.186 -16.910  1.00200.36           C  
ATOM   2955  CG  GLN A 564     -18.866  77.582 -16.503  1.00203.43           C  
ATOM   2956  CD  GLN A 564     -18.479  78.962 -17.016  1.00207.34           C  
ATOM   2957  OE1 GLN A 564     -19.322  79.858 -17.123  1.00208.63           O  
ATOM   2958  NE2 GLN A 564     -17.200  79.136 -17.346  1.00208.79           N  
ATOM   2959  H   GLN A 564     -22.682  76.175 -17.226  1.00193.02           H  
ATOM   2960  HA  GLN A 564     -19.950  75.082 -16.753  1.00195.45           H  
ATOM   2961  HB2 GLN A 564     -20.970  77.913 -16.480  1.00200.36           H  
ATOM   2962  HB3 GLN A 564     -20.342  77.227 -17.998  1.00200.36           H  
ATOM   2963  HG2 GLN A 564     -18.168  76.850 -16.908  1.00203.43           H  
ATOM   2964  HG3 GLN A 564     -18.802  77.582 -15.415  1.00203.43           H  
ATOM   2965 HE21 GLN A 564     -16.887  80.029 -17.700  1.00208.79           H  
ATOM   2966 HE22 GLN A 564     -16.544  78.375 -17.242  1.00208.79           H  
ATOM   2967  N   LEU A 565     -20.623  74.603 -14.348  1.00196.09           N  
ATOM   2968  CA  LEU A 565     -20.835  74.412 -12.915  1.00198.10           C  
ATOM   2969  C   LEU A 565     -19.830  75.230 -12.114  1.00205.05           C  
ATOM   2970  O   LEU A 565     -18.628  75.164 -12.362  1.00207.43           O  
ATOM   2971  CB  LEU A 565     -20.716  72.911 -12.572  1.00  0.00           C  
ATOM   2972  CG  LEU A 565     -21.977  72.074 -12.872  1.00  0.00           C  
ATOM   2973  CD1 LEU A 565     -21.644  70.580 -12.737  1.00  0.00           C  
ATOM   2974  CD2 LEU A 565     -23.143  72.410 -11.923  1.00  0.00           C  
ATOM   2975  H   LEU A 565     -20.233  73.848 -14.893  1.00196.09           H  
ATOM   2976  HA  LEU A 565     -21.835  74.757 -12.651  1.00198.10           H  
ATOM   2977  HB2 LEU A 565     -19.868  72.500 -13.123  1.00  0.00           H  
ATOM   2978  HB3 LEU A 565     -20.484  72.800 -11.512  1.00  0.00           H  
ATOM   2979  HG  LEU A 565     -22.293  72.261 -13.900  1.00  0.00           H  
ATOM   2980 HD11 LEU A 565     -20.840  70.315 -13.424  1.00  0.00           H  
ATOM   2981 HD12 LEU A 565     -21.332  70.356 -11.716  1.00  0.00           H  
ATOM   2982 HD13 LEU A 565     -22.522  69.979 -12.981  1.00  0.00           H  
ATOM   2983 HD21 LEU A 565     -22.839  72.265 -10.885  1.00  0.00           H  
ATOM   2984 HD22 LEU A 565     -23.461  73.443 -12.063  1.00  0.00           H  
ATOM   2985 HD23 LEU A 565     -23.992  71.761 -12.138  1.00  0.00           H  
ATOM   2986  N   ASP A 566     -20.323  76.007 -11.157  1.00209.67           N  
ATOM   2987  CA  ASP A 566     -19.445  76.842 -10.345  1.00216.23           C  
ATOM   2988  C   ASP A 566     -19.440  76.435  -8.875  1.00221.06           C  
ATOM   2989  O   ASP A 566     -20.484  76.329  -8.234  1.00219.18           O  
ATOM   2990  CB  ASP A 566     -19.811  78.316 -10.504  1.00216.17           C  
ATOM   2991  CG  ASP A 566     -19.478  78.851 -11.890  1.00214.39           C  
ATOM   2992  OD1 ASP A 566     -18.344  78.616 -12.375  1.00212.99           O  
ATOM   2993  OD2 ASP A 566     -20.353  79.503 -12.507  1.00213.99           O1-
ATOM   2994  H   ASP A 566     -21.319  76.020 -10.989  1.00209.67           H  
ATOM   2995  HA  ASP A 566     -18.430  76.690 -10.712  1.00216.23           H  
ATOM   2996  HB2 ASP A 566     -19.260  78.895  -9.763  1.00216.17           H  
ATOM   2997  HB3 ASP A 566     -20.881  78.431 -10.332  1.00216.17           H  
ATOM   2998  N   LEU A 567     -18.243  76.209  -8.353  1.00228.37           N  
ATOM   2999  CA  LEU A 567     -18.063  75.790  -6.975  1.00234.17           C  
ATOM   3000  C   LEU A 567     -18.685  76.784  -5.998  1.00250.86           C  
ATOM   3001  O   LEU A 567     -19.558  76.420  -5.209  1.00247.76           O  
ATOM   3002  CB  LEU A 567     -16.571  75.627  -6.697  1.00227.08           C  
ATOM   3003  CG  LEU A 567     -16.107  75.471  -5.254  1.00220.59           C  
ATOM   3004  CD1 LEU A 567     -16.998  74.524  -4.466  1.00215.55           C  
ATOM   3005  CD2 LEU A 567     -14.662  74.997  -5.249  1.00219.19           C  
ATOM   3006  H   LEU A 567     -17.427  76.333  -8.935  1.00228.37           H  
ATOM   3007  HA  LEU A 567     -18.573  74.838  -6.830  1.00234.17           H  
ATOM   3008  HB2 LEU A 567     -16.072  76.508  -7.101  1.00227.08           H  
ATOM   3009  HB3 LEU A 567     -16.239  74.741  -7.238  1.00227.08           H  
ATOM   3010  HG  LEU A 567     -16.176  76.440  -4.759  1.00220.59           H  
ATOM   3011 HD11 LEU A 567     -18.022  74.896  -4.476  1.00215.55           H  
ATOM   3012 HD12 LEU A 567     -16.967  73.533  -4.920  1.00215.55           H  
ATOM   3013 HD13 LEU A 567     -16.644  74.464  -3.437  1.00215.55           H  
ATOM   3014 HD21 LEU A 567     -14.596  74.028  -5.745  1.00219.19           H  
ATOM   3015 HD22 LEU A 567     -14.041  75.719  -5.778  1.00219.19           H  
ATOM   3016 HD23 LEU A 567     -14.314  74.903  -4.220  1.00219.19           H  
ATOM   3017  N   ASP A 568     -18.240  78.037  -6.083  1.00120.49           N  
ATOM   3018  CA  ASP A 568     -18.578  79.093  -5.123  1.00128.69           C  
ATOM   3019  C   ASP A 568     -17.843  78.893  -3.797  1.00123.93           C  
ATOM   3020  O   ASP A 568     -16.685  78.452  -3.765  1.00124.00           O  
ATOM   3021  CB  ASP A 568     -20.094  79.230  -4.909  1.00135.97           C  
ATOM   3022  CG  ASP A 568     -20.838  79.547  -6.200  1.00146.53           C  
ATOM   3023  OD1 ASP A 568     -20.160  79.754  -7.237  1.00149.97           O  
ATOM   3024  OD2 ASP A 568     -22.097  79.595  -6.179  1.00149.96           O1-
ATOM   3025  H   ASP A 568     -17.633  78.274  -6.855  1.00120.49           H  
ATOM   3026  HA  ASP A 568     -18.238  80.033  -5.557  1.00128.69           H  
ATOM   3027  HB2 ASP A 568     -20.275  80.033  -4.195  1.00135.97           H  
ATOM   3028  HB3 ASP A 568     -20.477  78.292  -4.506  1.00135.97           H  
ATOM   3029  N   ASP A 569     -18.516  79.223  -2.705  1.00263.20           N  
ATOM   3030  CA  ASP A 569     -17.914  79.070  -1.392  1.00251.25           C  
ATOM   3031  C   ASP A 569     -17.652  77.593  -1.127  1.00240.43           C  
ATOM   3032  O   ASP A 569     -18.429  76.733  -1.538  1.00237.99           O  
ATOM   3033  CB  ASP A 569     -18.848  79.631  -0.336  1.00248.74           C  
ATOM   3034  CG  ASP A 569     -20.139  78.863  -0.259  1.00244.75           C  
ATOM   3035  OD1 ASP A 569     -20.166  77.838   0.452  1.00244.02           O  
ATOM   3036  OD2 ASP A 569     -21.118  79.275  -0.917  1.00242.81           O1-
ATOM   3037  H   ASP A 569     -19.456  79.584  -2.786  1.00263.20           H  
ATOM   3038  HA  ASP A 569     -16.970  79.614  -1.355  1.00251.25           H  
ATOM   3039  HB2 ASP A 569     -19.071  80.670  -0.579  1.00248.74           H  
ATOM   3040  HB3 ASP A 569     -18.352  79.583   0.633  1.00248.74           H  
ATOM   3041  N   ALA A 570     -16.552  77.313  -0.438  1.00233.01           N  
ATOM   3042  CA  ALA A 570     -16.192  75.949  -0.073  1.00224.55           C  
ATOM   3043  C   ALA A 570     -17.115  75.411   1.012  1.00220.29           C  
ATOM   3044  O   ALA A 570     -17.649  74.312   0.893  1.00219.14           O  
ATOM   3045  CB  ALA A 570     -14.752  75.894   0.400  1.00223.75           C  
ATOM   3046  H   ALA A 570     -15.945  78.070  -0.158  1.00233.01           H  
ATOM   3047  HA  ALA A 570     -16.302  75.323  -0.959  1.00224.55           H  
ATOM   3048  HB1 ALA A 570     -14.096  76.260  -0.390  1.00223.75           H  
ATOM   3049  HB2 ALA A 570     -14.637  76.518   1.286  1.00223.75           H  
ATOM   3050  HB3 ALA A 570     -14.489  74.865   0.644  1.00223.75           H  
ATOM   3051  N   HIS A 571     -17.313  76.205   2.060  1.00218.09           N  
ATOM   3052  CA  HIS A 571     -18.040  75.766   3.250  1.00215.77           C  
ATOM   3053  C   HIS A 571     -19.478  75.276   3.020  1.00211.13           C  
ATOM   3054  O   HIS A 571     -19.824  74.177   3.459  1.00210.66           O  
ATOM   3055  CB  HIS A 571     -17.975  76.841   4.335  1.00220.46           C  
ATOM   3056  CG  HIS A 571     -16.594  77.055   4.873  1.00225.69           C  
ATOM   3057  ND1 HIS A 571     -16.158  76.492   6.055  1.00227.38           N  
ATOM   3058  CD2 HIS A 571     -15.538  77.744   4.377  1.00227.98           C  
ATOM   3059  CE1 HIS A 571     -14.903  76.840   6.272  1.00228.30           C  
ATOM   3060  NE2 HIS A 571     -14.502  77.600   5.268  1.00228.64           N  
ATOM   3061  H   HIS A 571     -16.948  77.146   2.033  1.00218.09           H  
ATOM   3062  HA  HIS A 571     -17.520  74.868   3.583  1.00215.77           H  
ATOM   3063  HB2 HIS A 571     -18.625  76.542   5.158  1.00220.46           H  
ATOM   3064  HB3 HIS A 571     -18.332  77.781   3.913  1.00220.46           H  
ATOM   3065  HD2 HIS A 571     -15.515  78.303   3.453  1.00227.98           H  
ATOM   3066  HE2 HIS A 571     -13.583  78.009   5.171  1.00228.64           H  
ATOM   3067  HE1 HIS A 571     -14.306  76.553   7.125  1.00228.30           H  
ATOM   3068  N   LEU A 572     -20.311  76.073   2.349  1.00207.08           N  
ATOM   3069  CA  LEU A 572     -21.663  75.630   1.976  1.00200.14           C  
ATOM   3070  C   LEU A 572     -21.577  74.356   1.141  1.00193.01           C  
ATOM   3071  O   LEU A 572     -22.331  73.402   1.346  1.00188.61           O  
ATOM   3072  CB  LEU A 572     -22.407  76.735   1.202  1.00199.56           C  
ATOM   3073  CG  LEU A 572     -23.664  76.443   0.357  1.00196.24           C  
ATOM   3074  CD1 LEU A 572     -24.303  77.747  -0.126  1.00196.37           C  
ATOM   3075  CD2 LEU A 572     -23.356  75.548  -0.831  1.00193.22           C  
ATOM   3076  H   LEU A 572     -20.007  77.001   2.091  1.00207.08           H  
ATOM   3077  HA  LEU A 572     -22.226  75.420   2.886  1.00200.14           H  
ATOM   3078  HB2 LEU A 572     -21.678  77.173   0.521  1.00199.56           H  
ATOM   3079  HB3 LEU A 572     -22.704  77.478   1.942  1.00199.56           H  
ATOM   3080  HG  LEU A 572     -24.367  75.914   1.001  1.00196.24           H  
ATOM   3081 HD11 LEU A 572     -24.551  78.370   0.733  1.00196.37           H  
ATOM   3082 HD12 LEU A 572     -23.602  78.278  -0.770  1.00196.37           H  
ATOM   3083 HD13 LEU A 572     -25.211  77.521  -0.685  1.00196.37           H  
ATOM   3084 HD21 LEU A 572     -22.654  76.053  -1.494  1.00193.22           H  
ATOM   3085 HD22 LEU A 572     -22.916  74.615  -0.479  1.00193.22           H  
ATOM   3086 HD23 LEU A 572     -24.277  75.334  -1.373  1.00193.22           H  
ATOM   3087  N   THR A 573     -20.648  74.364   0.190  1.00191.91           N  
ATOM   3088  CA  THR A 573     -20.381  73.202  -0.647  1.00189.69           C  
ATOM   3089  C   THR A 573     -19.901  72.021   0.198  1.00189.24           C  
ATOM   3090  O   THR A 573     -20.706  71.165   0.560  1.00190.32           O  
ATOM   3091  CB  THR A 573     -19.365  73.526  -1.770  1.00189.03           C  
ATOM   3092  OG1 THR A 573     -19.971  74.416  -2.716  1.00189.52           O  
ATOM   3093  CG2 THR A 573     -18.946  72.262  -2.491  1.00186.67           C  
ATOM   3094  H   THR A 573     -20.109  75.205   0.043  1.00191.91           H  
ATOM   3095  HA  THR A 573     -21.319  72.922  -1.126  1.00189.69           H  
ATOM   3096  HB  THR A 573     -18.487  73.989  -1.320  1.00189.03           H  
ATOM   3097 HG21 THR A 573     -18.492  71.572  -1.780  1.00186.67           H  
ATOM   3098 HG22 THR A 573     -19.821  71.795  -2.943  1.00186.67           H  
ATOM   3099 HG23 THR A 573     -18.224  72.510  -3.269  1.00186.67           H  
ATOM   3100  HG1 THR A 573     -19.451  75.223  -2.730  1.00189.52           H  
ATOM   3101  N   ALA A 574     -18.606  71.988   0.521  1.00186.62           N  
ATOM   3102  CA  ALA A 574     -18.026  70.906   1.323  1.00181.88           C  
ATOM   3103  C   ALA A 574     -18.942  70.468   2.471  1.00180.46           C  
ATOM   3104  O   ALA A 574     -18.970  69.298   2.847  1.00178.18           O  
ATOM   3105  CB  ALA A 574     -16.653  71.306   1.853  1.00180.85           C  
ATOM   3106  H   ALA A 574     -18.005  72.734   0.202  1.00186.62           H  
ATOM   3107  HA  ALA A 574     -17.914  70.047   0.662  1.00181.88           H  
ATOM   3108  HB1 ALA A 574     -16.003  71.567   1.018  1.00180.85           H  
ATOM   3109  HB2 ALA A 574     -16.756  72.165   2.516  1.00180.85           H  
ATOM   3110  HB3 ALA A 574     -16.219  70.472   2.404  1.00180.85           H  
ATOM   3111  N   GLY A 575     -19.696  71.416   3.017  1.00181.35           N  
ATOM   3112  CA  GLY A 575     -20.669  71.118   4.050  1.00181.51           C  
ATOM   3113  C   GLY A 575     -21.820  70.272   3.536  1.00180.85           C  
ATOM   3114  O   GLY A 575     -22.122  69.221   4.102  1.00182.31           O  
ATOM   3115  H   GLY A 575     -19.589  72.370   2.704  1.00181.35           H  
ATOM   3116  HA2 GLY A 575     -21.069  72.056   4.435  1.00181.51           H  
ATOM   3117  HA3 GLY A 575     -20.170  70.578   4.855  1.00181.51           H  
ATOM   3118  N   LEU A 576     -22.456  70.734   2.459  1.00178.40           N  
ATOM   3119  CA  LEU A 576     -23.580  70.035   1.815  1.00173.31           C  
ATOM   3120  C   LEU A 576     -23.260  68.626   1.289  1.00167.31           C  
ATOM   3121  O   LEU A 576     -24.019  67.687   1.527  1.00163.19           O  
ATOM   3122  CB  LEU A 576     -24.139  70.888   0.672  1.00173.18           C  
ATOM   3123  CG  LEU A 576     -25.118  70.216  -0.297  1.00170.53           C  
ATOM   3124  CD1 LEU A 576     -26.570  70.324   0.189  1.00169.99           C  
ATOM   3125  CD2 LEU A 576     -24.969  70.816  -1.693  1.00169.15           C  
ATOM   3126  H   LEU A 576     -22.150  71.611   2.063  1.00178.40           H  
ATOM   3127  HA  LEU A 576     -24.317  69.895   2.606  1.00173.31           H  
ATOM   3128  HB2 LEU A 576     -23.292  71.245   0.086  1.00173.18           H  
ATOM   3129  HB3 LEU A 576     -24.654  71.738   1.120  1.00173.18           H  
ATOM   3130  HG  LEU A 576     -24.871  69.155  -0.338  1.00170.53           H  
ATOM   3131 HD11 LEU A 576     -26.657  69.871   1.177  1.00169.99           H  
ATOM   3132 HD12 LEU A 576     -26.858  71.374   0.244  1.00169.99           H  
ATOM   3133 HD13 LEU A 576     -27.226  69.803  -0.508  1.00169.99           H  
ATOM   3134 HD21 LEU A 576     -25.214  71.878  -1.660  1.00169.15           H  
ATOM   3135 HD22 LEU A 576     -23.942  70.691  -2.035  1.00169.15           H  
ATOM   3136 HD23 LEU A 576     -25.645  70.308  -2.381  1.00169.15           H  
ATOM   3137  N   LEU A 577     -22.149  68.492   0.567  1.00166.94           N  
ATOM   3138  CA  LEU A 577     -21.715  67.198   0.041  1.00166.73           C  
ATOM   3139  C   LEU A 577     -21.318  66.214   1.143  1.00169.95           C  
ATOM   3140  O   LEU A 577     -21.502  65.003   1.000  1.00169.58           O  
ATOM   3141  CB  LEU A 577     -20.538  67.365  -0.923  1.00165.70           C  
ATOM   3142  CG  LEU A 577     -20.675  68.389  -2.052  1.00165.40           C  
ATOM   3143  CD1 LEU A 577     -19.515  68.249  -3.034  1.00165.14           C  
ATOM   3144  CD2 LEU A 577     -22.005  68.239  -2.759  1.00163.39           C  
ATOM   3145  H   LEU A 577     -21.588  69.310   0.377  1.00166.94           H  
ATOM   3146  HA  LEU A 577     -22.575  66.786  -0.488  1.00166.73           H  
ATOM   3147  HB2 LEU A 577     -20.357  66.395  -1.385  1.00165.70           H  
ATOM   3148  HB3 LEU A 577     -19.670  67.652  -0.329  1.00165.70           H  
ATOM   3149  HG  LEU A 577     -20.641  69.389  -1.619  1.00165.40           H  
ATOM   3150 HD11 LEU A 577     -18.573  68.395  -2.506  1.00165.14           H  
ATOM   3151 HD12 LEU A 577     -19.533  67.254  -3.478  1.00165.14           H  
ATOM   3152 HD13 LEU A 577     -19.611  68.999  -3.819  1.00165.14           H  
ATOM   3153 HD21 LEU A 577     -22.070  67.246  -3.204  1.00163.39           H  
ATOM   3154 HD22 LEU A 577     -22.815  68.369  -2.041  1.00163.39           H  
ATOM   3155 HD23 LEU A 577     -22.088  68.994  -3.541  1.00163.39           H  
ATOM   3156  N   ASP A 578     -20.753  66.722   2.232  1.00173.30           N  
ATOM   3157  CA  ASP A 578     -20.446  65.848   3.354  1.00175.97           C  
ATOM   3158  C   ASP A 578     -21.733  65.195   3.837  1.00174.43           C  
ATOM   3159  O   ASP A 578     -21.853  63.969   3.822  1.00172.95           O  
ATOM   3160  CB  ASP A 578     -19.743  66.602   4.484  1.00179.70           C  
ATOM   3161  CG  ASP A 578     -18.583  65.809   5.076  1.00179.36           C  
ATOM   3162  OD1 ASP A 578     -17.455  65.893   4.536  1.00178.94           O  
ATOM   3163  OD2 ASP A 578     -18.805  65.094   6.078  1.00178.59           O1-
ATOM   3164  H   ASP A 578     -20.538  67.708   2.281  1.00173.30           H  
ATOM   3165  HA  ASP A 578     -19.752  65.076   3.023  1.00175.97           H  
ATOM   3166  HB2 ASP A 578     -20.467  66.805   5.273  1.00179.70           H  
ATOM   3167  HB3 ASP A 578     -19.359  67.544   4.091  1.00179.70           H  
ATOM   3168  N   LYS A 579     -22.698  66.018   4.239  1.00174.40           N  
ATOM   3169  CA  LYS A 579     -24.040  65.532   4.553  1.00174.19           C  
ATOM   3170  C   LYS A 579     -24.517  64.457   3.561  1.00173.60           C  
ATOM   3171  O   LYS A 579     -25.177  63.488   3.952  1.00174.90           O  
ATOM   3172  CB  LYS A 579     -25.043  66.694   4.587  1.00175.45           C  
ATOM   3173  CG  LYS A 579     -26.497  66.246   4.743  1.00176.00           C  
ATOM   3174  CD  LYS A 579     -27.475  67.421   4.804  1.00177.20           C  
ATOM   3175  CE  LYS A 579     -28.876  66.960   5.218  1.00175.12           C  
ATOM   3176  NZ  LYS A 579     -29.786  68.094   5.556  1.00175.05           N1+
ATOM   3177  H   LYS A 579     -22.498  67.004   4.329  1.00174.40           H  
ATOM   3178  HA  LYS A 579     -23.987  65.072   5.540  1.00174.19           H  
ATOM   3179  HB2 LYS A 579     -24.953  67.254   3.656  1.00175.45           H  
ATOM   3180  HB3 LYS A 579     -24.791  67.342   5.426  1.00175.45           H  
ATOM   3181  HG2 LYS A 579     -26.587  65.669   5.664  1.00176.00           H  
ATOM   3182  HG3 LYS A 579     -26.761  65.617   3.893  1.00176.00           H  
ATOM   3183  HD2 LYS A 579     -27.531  67.887   3.820  1.00177.20           H  
ATOM   3184  HD3 LYS A 579     -27.112  68.148   5.530  1.00177.20           H  
ATOM   3185  HE2 LYS A 579     -28.785  66.315   6.092  1.00175.12           H  
ATOM   3186  HE3 LYS A 579     -29.314  66.397   4.394  1.00175.12           H  
ATOM   3187  HZ1 LYS A 579     -29.392  68.626   6.319  1.00175.05           H  
ATOM   3188  HZ2 LYS A 579     -29.893  68.692   4.749  1.00175.05           H  
ATOM   3189  HZ3 LYS A 579     -30.689  67.732   5.829  1.00175.05           H  
ATOM   3190  N   LEU A 580     -24.171  64.626   2.285  1.00169.61           N  
ATOM   3191  CA  LEU A 580     -24.604  63.707   1.230  1.00161.55           C  
ATOM   3192  C   LEU A 580     -23.815  62.393   1.161  1.00158.63           C  
ATOM   3193  O   LEU A 580     -24.407  61.310   1.215  1.00157.98           O  
ATOM   3194  CB  LEU A 580     -24.578  64.400  -0.135  1.00158.10           C  
ATOM   3195  CG  LEU A 580     -25.618  65.494  -0.362  1.00157.47           C  
ATOM   3196  CD1 LEU A 580     -25.580  65.968  -1.811  1.00155.76           C  
ATOM   3197  CD2 LEU A 580     -27.018  65.004   0.006  1.00157.77           C  
ATOM   3198  H   LEU A 580     -23.591  65.415   2.037  1.00169.61           H  
ATOM   3199  HA  LEU A 580     -25.624  63.431   1.497  1.00161.55           H  
ATOM   3200  HB2 LEU A 580     -24.729  63.636  -0.898  1.00158.10           H  
ATOM   3201  HB3 LEU A 580     -23.592  64.849  -0.260  1.00158.10           H  
ATOM   3202  HG  LEU A 580     -25.375  66.335   0.287  1.00157.47           H  
ATOM   3203 HD11 LEU A 580     -24.583  66.341  -2.045  1.00155.76           H  
ATOM   3204 HD12 LEU A 580     -25.821  65.136  -2.472  1.00155.76           H  
ATOM   3205 HD13 LEU A 580     -26.309  66.767  -1.951  1.00155.76           H  
ATOM   3206 HD21 LEU A 580     -27.287  64.161  -0.630  1.00157.77           H  
ATOM   3207 HD22 LEU A 580     -27.030  64.690   1.050  1.00157.77           H  
ATOM   3208 HD23 LEU A 580     -27.735  65.812  -0.139  1.00157.77           H  
ATOM   3209  N   LEU A 581     -22.493  62.489   1.028  1.00155.94           N  
ATOM   3210  CA  LEU A 581     -21.682  61.308   0.771  1.00151.04           C  
ATOM   3211  C   LEU A 581     -20.845  60.914   1.974  1.00148.17           C  
ATOM   3212  O   LEU A 581     -19.757  60.362   1.829  1.00131.10           O  
ATOM   3213  CB  LEU A 581     -20.784  61.507  -0.453  1.00149.86           C  
ATOM   3214  CG  LEU A 581     -21.069  62.703  -1.356  1.00150.02           C  
ATOM   3215  CD1 LEU A 581     -20.056  62.742  -2.477  1.00130.71           C  
ATOM   3216  CD2 LEU A 581     -22.472  62.640  -1.912  1.00130.32           C  
ATOM   3217  H   LEU A 581     -22.048  63.392   1.106  1.00155.94           H  
ATOM   3218  HA  LEU A 581     -22.377  60.493   0.568  1.00151.04           H  
ATOM   3219  HB2 LEU A 581     -20.866  60.610  -1.066  1.00149.86           H  
ATOM   3220  HB3 LEU A 581     -19.760  61.608  -0.092  1.00149.86           H  
ATOM   3221  HG  LEU A 581     -20.987  63.615  -0.765  1.00150.02           H  
ATOM   3222 HD11 LEU A 581     -19.053  62.817  -2.058  1.00130.71           H  
ATOM   3223 HD12 LEU A 581     -20.135  61.831  -3.070  1.00130.71           H  
ATOM   3224 HD13 LEU A 581     -20.250  63.607  -3.112  1.00130.71           H  
ATOM   3225 HD21 LEU A 581     -22.586  61.736  -2.510  1.00130.32           H  
ATOM   3226 HD22 LEU A 581     -23.188  62.625  -1.090  1.00130.32           H  
ATOM   3227 HD23 LEU A 581     -22.655  63.514  -2.537  1.00130.32           H  
ATOM   3228  N   ALA A 582     -21.343  61.192   3.168  1.00148.32           N  
ATOM   3229  CA  ALA A 582     -20.609  60.775   4.356  1.00153.99           C  
ATOM   3230  C   ALA A 582     -21.099  59.428   4.844  1.00152.54           C  
ATOM   3231  O   ALA A 582     -22.182  59.333   5.413  1.00151.46           O  
ATOM   3232  CB  ALA A 582     -20.718  61.815   5.463  1.00158.48           C  
ATOM   3233  H   ALA A 582     -22.220  61.686   3.255  1.00148.32           H  
ATOM   3234  HA  ALA A 582     -19.558  60.682   4.082  1.00153.99           H  
ATOM   3235  HB1 ALA A 582     -20.337  62.771   5.102  1.00158.48           H  
ATOM   3236  HB2 ALA A 582     -21.762  61.927   5.755  1.00158.48           H  
ATOM   3237  HB3 ALA A 582     -20.132  61.492   6.324  1.00158.48           H  
ATOM   3238  N   LYS A 583     -20.292  58.393   4.621  1.00151.16           N  
ATOM   3239  CA  LYS A 583     -20.629  57.044   5.065  1.00149.82           C  
ATOM   3240  C   LYS A 583     -21.069  57.049   6.534  1.00151.53           C  
ATOM   3241  O   LYS A 583     -21.758  56.138   7.010  1.00146.02           O  
ATOM   3242  CB  LYS A 583     -19.449  56.091   4.837  1.00147.65           C  
ATOM   3243  CG  LYS A 583     -19.766  54.626   5.118  1.00147.69           C  
ATOM   3244  CD  LYS A 583     -18.742  53.686   4.473  1.00149.33           C  
ATOM   3245  CE  LYS A 583     -19.059  52.193   4.700  1.00149.93           C  
ATOM   3246  NZ  LYS A 583     -18.610  51.666   6.031  1.00150.19           N1+
ATOM   3247  H   LYS A 583     -19.422  58.545   4.131  1.00151.16           H  
ATOM   3248  HA  LYS A 583     -21.469  56.684   4.470  1.00149.82           H  
ATOM   3249  HB2 LYS A 583     -18.632  56.396   5.491  1.00147.65           H  
ATOM   3250  HB3 LYS A 583     -19.134  56.179   3.797  1.00147.65           H  
ATOM   3251  HG2 LYS A 583     -20.755  54.397   4.720  1.00147.69           H  
ATOM   3252  HG3 LYS A 583     -19.762  54.465   6.196  1.00147.69           H  
ATOM   3253  HD2 LYS A 583     -17.761  53.900   4.896  1.00149.33           H  
ATOM   3254  HD3 LYS A 583     -18.724  53.877   3.400  1.00149.33           H  
ATOM   3255  HE2 LYS A 583     -18.564  51.616   3.919  1.00149.93           H  
ATOM   3256  HE3 LYS A 583     -20.138  52.057   4.624  1.00149.93           H  
ATOM   3257  HZ1 LYS A 583     -17.611  51.783   6.120  1.00150.19           H  
ATOM   3258  HZ2 LYS A 583     -19.076  52.174   6.769  1.00150.19           H  
ATOM   3259  HZ3 LYS A 583     -18.841  50.685   6.100  1.00150.19           H  
ATOM   3260  N   LYS A 584     -20.677  58.093   7.253  1.00158.99           N  
ATOM   3261  CA  LYS A 584     -21.047  58.213   8.657  1.00163.26           C  
ATOM   3262  C   LYS A 584     -22.401  58.907   8.825  1.00167.65           C  
ATOM   3263  O   LYS A 584     -23.083  58.721   9.826  1.00167.26           O  
ATOM   3264  CB  LYS A 584     -19.987  59.028   9.436  1.00  0.00           C  
ATOM   3265  CG  LYS A 584     -19.555  60.367   8.805  1.00  0.00           C  
ATOM   3266  CD  LYS A 584     -18.568  61.108   9.723  1.00  0.00           C  
ATOM   3267  CE  LYS A 584     -17.971  62.363   9.072  1.00  0.00           C  
ATOM   3268  NZ  LYS A 584     -18.987  63.380   8.754  1.00  0.00           N1+
ATOM   3269  H   LYS A 584     -20.115  58.813   6.822  1.00158.99           H  
ATOM   3270  HA  LYS A 584     -21.108  57.199   9.053  1.00163.26           H  
ATOM   3271  HB2 LYS A 584     -19.098  58.406   9.536  1.00  0.00           H  
ATOM   3272  HB3 LYS A 584     -20.394  59.243  10.424  1.00  0.00           H  
ATOM   3273  HG2 LYS A 584     -20.436  60.990   8.650  1.00  0.00           H  
ATOM   3274  HG3 LYS A 584     -19.074  60.171   7.847  1.00  0.00           H  
ATOM   3275  HD2 LYS A 584     -17.754  60.429   9.980  1.00  0.00           H  
ATOM   3276  HD3 LYS A 584     -19.094  61.404  10.631  1.00  0.00           H  
ATOM   3277  HE2 LYS A 584     -17.469  62.071   8.150  1.00  0.00           H  
ATOM   3278  HE3 LYS A 584     -17.244  62.799   9.758  1.00  0.00           H  
ATOM   3279  HZ1 LYS A 584     -18.990  63.552   7.759  1.00  0.00           H  
ATOM   3280  HZ2 LYS A 584     -19.897  63.047   9.041  1.00  0.00           H  
ATOM   3281  HZ3 LYS A 584     -18.772  64.236   9.243  1.00  0.00           H  
ATOM   3282  N   ARG A 585     -22.794  59.689   7.829  1.00171.39           N  
ATOM   3283  CA  ARG A 585     -23.886  60.633   8.024  1.00177.08           C  
ATOM   3284  C   ARG A 585     -25.280  60.274   7.525  1.00179.99           C  
ATOM   3285  O   ARG A 585     -26.190  61.105   7.607  1.00182.76           O  
ATOM   3286  CB  ARG A 585     -23.404  61.963   7.406  1.00  0.00           C  
ATOM   3287  CG  ARG A 585     -24.103  63.236   7.919  1.00  0.00           C  
ATOM   3288  CD  ARG A 585     -24.013  63.444   9.439  1.00  0.00           C  
ATOM   3289  NE  ARG A 585     -22.618  63.495   9.904  1.00  0.00           N  
ATOM   3290  CZ  ARG A 585     -22.203  63.326  11.173  1.00  0.00           C  
ATOM   3291  NH1 ARG A 585     -23.066  63.099  12.175  1.00  0.00           N  
ATOM   3292  NH2 ARG A 585     -20.892  63.387  11.442  1.00  0.00           N1+
ATOM   3293  H   ARG A 585     -22.334  59.630   6.932  1.00171.39           H  
ATOM   3294  HA  ARG A 585     -24.069  60.661   9.098  1.00177.08           H  
ATOM   3295  HB2 ARG A 585     -22.335  62.073   7.600  1.00  0.00           H  
ATOM   3296  HB3 ARG A 585     -23.528  61.910   6.322  1.00  0.00           H  
ATOM   3297  HG2 ARG A 585     -23.648  64.096   7.427  1.00  0.00           H  
ATOM   3298  HG3 ARG A 585     -25.154  63.215   7.630  1.00  0.00           H  
ATOM   3299  HD2 ARG A 585     -24.499  64.387   9.691  1.00  0.00           H  
ATOM   3300  HD3 ARG A 585     -24.545  62.641   9.949  1.00  0.00           H  
ATOM   3301  HE  ARG A 585     -21.916  63.662   9.196  1.00  0.00           H  
ATOM   3302 HH11 ARG A 585     -22.725  62.981  13.118  1.00  0.00           H  
ATOM   3303 HH12 ARG A 585     -24.057  63.045  11.986  1.00  0.00           H  
ATOM   3304 HH21 ARG A 585     -20.564  63.261  12.389  1.00  0.00           H  
ATOM   3305 HH22 ARG A 585     -20.231  63.557  10.697  1.00  0.00           H  
ATOM   3306  N   ALA A 586     -25.458  59.075   6.999  1.00177.65           N  
ATOM   3307  CA  ALA A 586     -26.744  58.647   6.454  1.00175.75           C  
ATOM   3308  C   ALA A 586     -28.006  59.073   7.208  1.00173.81           C  
ATOM   3309  O   ALA A 586     -29.072  59.195   6.610  1.00173.87           O  
ATOM   3310  CB  ALA A 586     -26.719  57.159   6.358  1.00175.50           C  
ATOM   3311  H   ALA A 586     -24.679  58.433   6.973  1.00177.65           H  
ATOM   3312  HA  ALA A 586     -26.831  59.157   5.495  1.00175.75           H  
ATOM   3313  HB1 ALA A 586     -25.867  56.848   5.753  1.00175.50           H  
ATOM   3314  HB2 ALA A 586     -26.631  56.732   7.357  1.00175.50           H  
ATOM   3315  HB3 ALA A 586     -27.641  56.809   5.893  1.00175.50           H  
ATOM   3316  N   ALA A 587     -27.875  59.268   8.517  1.00171.41           N  
ATOM   3317  CA  ALA A 587     -29.006  59.589   9.383  1.00170.25           C  
ATOM   3318  C   ALA A 587     -29.717  60.895   9.006  1.00171.24           C  
ATOM   3319  O   ALA A 587     -30.948  60.956   8.975  1.00172.70           O  
ATOM   3320  CB  ALA A 587     -28.574  59.612  10.826  1.00171.19           C  
ATOM   3321  H   ALA A 587     -26.956  59.191   8.929  1.00171.41           H  
ATOM   3322  HA  ALA A 587     -29.739  58.796   9.237  1.00170.25           H  
ATOM   3323  HB1 ALA A 587     -28.129  58.652  11.087  1.00171.19           H  
ATOM   3324  HB2 ALA A 587     -27.841  60.405  10.973  1.00171.19           H  
ATOM   3325  HB3 ALA A 587     -29.440  59.796  11.462  1.00171.19           H  
ATOM   3326  N   ASP A 588     -28.946  61.944   8.737  1.00169.54           N  
ATOM   3327  CA  ASP A 588     -29.533  63.227   8.352  1.00167.39           C  
ATOM   3328  C   ASP A 588     -30.167  63.118   6.979  1.00165.98           C  
ATOM   3329  O   ASP A 588     -31.225  63.695   6.709  1.00165.32           O  
ATOM   3330  CB  ASP A 588     -28.476  64.330   8.353  1.00165.24           C  
ATOM   3331  CG  ASP A 588     -27.981  64.663   9.753  1.00162.84           C  
ATOM   3332  OD1 ASP A 588     -27.689  65.848  10.007  1.00162.66           O  
ATOM   3333  OD2 ASP A 588     -27.881  63.747  10.600  1.00160.77           O1-
ATOM   3334  H   ASP A 588     -27.942  61.854   8.799  1.00169.54           H  
ATOM   3335  HA  ASP A 588     -30.301  63.485   9.082  1.00167.39           H  
ATOM   3336  HB2 ASP A 588     -28.908  65.228   7.912  1.00165.24           H  
ATOM   3337  HB3 ASP A 588     -27.628  64.002   7.752  1.00165.24           H  
ATOM   3338  N   ARG A 589     -29.501  62.368   6.111  1.00164.85           N  
ATOM   3339  CA  ARG A 589     -30.024  62.088   4.786  1.00160.90           C  
ATOM   3340  C   ARG A 589     -31.494  61.696   4.827  1.00159.96           C  
ATOM   3341  O   ARG A 589     -32.307  62.284   4.112  1.00160.44           O  
ATOM   3342  CB  ARG A 589     -29.184  61.008   4.103  1.00156.71           C  
ATOM   3343  CG  ARG A 589     -28.055  61.587   3.293  1.00156.12           C  
ATOM   3344  CD  ARG A 589     -26.744  60.934   3.634  1.00156.07           C  
ATOM   3345  NE  ARG A 589     -26.459  59.804   2.758  1.00155.44           N  
ATOM   3346  CZ  ARG A 589     -25.349  59.082   2.843  1.00155.66           C  
ATOM   3347  NH1 ARG A 589     -24.447  59.387   3.769  1.00159.21           N  
ATOM   3348  NH2 ARG A 589     -25.135  58.065   2.017  1.00151.56           N1+
ATOM   3349  H   ARG A 589     -28.607  61.982   6.379  1.00164.85           H  
ATOM   3350  HA  ARG A 589     -29.957  63.005   4.200  1.00160.90           H  
ATOM   3351  HB2 ARG A 589     -29.829  60.429   3.442  1.00156.71           H  
ATOM   3352  HB3 ARG A 589     -28.766  60.353   4.868  1.00156.71           H  
ATOM   3353  HG2 ARG A 589     -27.983  62.655   3.498  1.00156.12           H  
ATOM   3354  HG3 ARG A 589     -28.263  61.433   2.234  1.00156.12           H  
ATOM   3355  HD2 ARG A 589     -26.783  60.581   4.664  1.00156.07           H  
ATOM   3356  HD3 ARG A 589     -25.946  61.670   3.532  1.00156.07           H  
ATOM   3357  HE  ARG A 589     -27.139  59.559   2.053  1.00155.44           H  
ATOM   3358 HH11 ARG A 589     -24.610  60.161   4.397  1.00159.21           H  
ATOM   3359 HH12 ARG A 589     -23.598  58.845   3.845  1.00159.21           H  
ATOM   3360 HH21 ARG A 589     -24.286  57.523   2.093  1.00151.56           H  
ATOM   3361 HH22 ARG A 589     -25.821  57.833   1.313  1.00151.56           H  
ATOM   3362  N   LYS A 590     -31.830  60.709   5.658  1.00159.29           N  
ATOM   3363  CA  LYS A 590     -33.216  60.247   5.771  1.00158.85           C  
ATOM   3364  C   LYS A 590     -34.134  61.458   5.863  1.00161.87           C  
ATOM   3365  O   LYS A 590     -34.892  61.750   4.940  1.00161.33           O  
ATOM   3366  CB  LYS A 590     -33.393  59.342   6.994  1.00156.23           C  
ATOM   3367  CG  LYS A 590     -34.726  58.596   7.046  1.00153.28           C  
ATOM   3368  CD  LYS A 590     -34.904  57.865   8.379  1.00152.16           C  
ATOM   3369  CE  LYS A 590     -33.678  57.012   8.732  1.00148.76           C  
ATOM   3370  NZ  LYS A 590     -33.831  56.269  10.020  1.00144.66           N1+
ATOM   3371  H   LYS A 590     -31.115  60.271   6.221  1.00159.29           H  
ATOM   3372  HA  LYS A 590     -33.472  59.660   4.889  1.00158.85           H  
ATOM   3373  HB2 LYS A 590     -33.314  59.960   7.888  1.00156.23           H  
ATOM   3374  HB3 LYS A 590     -32.591  58.604   6.990  1.00156.23           H  
ATOM   3375  HG2 LYS A 590     -34.757  57.868   6.235  1.00153.28           H  
ATOM   3376  HG3 LYS A 590     -35.538  59.312   6.923  1.00153.28           H  
ATOM   3377  HD2 LYS A 590     -35.777  57.216   8.311  1.00152.16           H  
ATOM   3378  HD3 LYS A 590     -35.059  58.602   9.167  1.00152.16           H  
ATOM   3379  HE2 LYS A 590     -32.811  57.667   8.811  1.00148.76           H  
ATOM   3380  HE3 LYS A 590     -33.516  56.290   7.932  1.00148.76           H  
ATOM   3381  HZ1 LYS A 590     -33.982  56.926  10.772  1.00144.66           H  
ATOM   3382  HZ2 LYS A 590     -34.621  55.643   9.956  1.00144.66           H  
ATOM   3383  HZ3 LYS A 590     -32.993  55.735  10.202  1.00144.66           H  
ATOM   3384  N   GLN A 591     -34.031  62.165   6.984  1.00164.55           N  
ATOM   3385  CA  GLN A 591     -34.698  63.447   7.191  1.00165.61           C  
ATOM   3386  C   GLN A 591     -34.686  64.293   5.917  1.00167.48           C  
ATOM   3387  O   GLN A 591     -35.715  64.428   5.255  1.00166.73           O  
ATOM   3388  CB  GLN A 591     -34.011  64.187   8.347  1.00165.24           C  
ATOM   3389  CG  GLN A 591     -34.238  65.693   8.415  1.00165.98           C  
ATOM   3390  CD  GLN A 591     -33.029  66.438   8.997  1.00167.17           C  
ATOM   3391  OE1 GLN A 591     -32.132  66.865   8.262  1.00166.69           O  
ATOM   3392  NE2 GLN A 591     -33.001  66.587  10.320  1.00166.50           N  
ATOM   3393  H   GLN A 591     -33.461  61.796   7.732  1.00164.55           H  
ATOM   3394  HA  GLN A 591     -35.743  63.267   7.445  1.00165.61           H  
ATOM   3395  HB2 GLN A 591     -32.938  64.017   8.259  1.00165.24           H  
ATOM   3396  HB3 GLN A 591     -34.373  63.754   9.280  1.00165.24           H  
ATOM   3397  HG2 GLN A 591     -35.106  65.889   9.044  1.00165.98           H  
ATOM   3398  HG3 GLN A 591     -34.428  66.065   7.408  1.00165.98           H  
ATOM   3399 HE21 GLN A 591     -32.226  67.064  10.758  1.00166.50           H  
ATOM   3400 HE22 GLN A 591     -33.755  66.223  10.885  1.00166.50           H  
ATOM   3401  N   TRP A 592     -33.518  64.847   5.584  1.00168.92           N  
ATOM   3402  CA  TRP A 592     -33.325  65.671   4.383  1.00169.13           C  
ATOM   3403  C   TRP A 592     -34.313  65.373   3.261  1.00168.92           C  
ATOM   3404  O   TRP A 592     -34.938  66.280   2.716  1.00167.86           O  
ATOM   3405  CB  TRP A 592     -31.891  65.519   3.858  1.00167.33           C  
ATOM   3406  CG  TRP A 592     -31.679  66.008   2.437  1.00165.18           C  
ATOM   3407  CD1 TRP A 592     -31.905  67.270   1.955  1.00165.20           C  
ATOM   3408  CD2 TRP A 592     -31.171  65.248   1.333  1.00162.73           C  
ATOM   3409  NE1 TRP A 592     -31.580  67.338   0.620  1.00163.30           N  
ATOM   3410  CE2 TRP A 592     -31.123  66.111   0.215  1.00162.27           C  
ATOM   3411  CE3 TRP A 592     -30.756  63.922   1.180  1.00161.75           C  
ATOM   3412  CZ2 TRP A 592     -30.681  65.689  -1.036  1.00161.60           C  
ATOM   3413  CZ3 TRP A 592     -30.315  63.505  -0.067  1.00161.29           C  
ATOM   3414  CH2 TRP A 592     -30.284  64.386  -1.158  1.00161.15           C  
ATOM   3415  H   TRP A 592     -32.725  64.691   6.190  1.00168.92           H  
ATOM   3416  HA  TRP A 592     -33.511  66.698   4.696  1.00169.13           H  
ATOM   3417  HB2 TRP A 592     -31.626  64.462   3.896  1.00167.33           H  
ATOM   3418  HB3 TRP A 592     -31.228  66.084   4.514  1.00167.33           H  
ATOM   3419  HD1 TRP A 592     -32.285  68.095   2.540  1.00165.20           H  
ATOM   3420  HE1 TRP A 592     -31.664  68.157   0.035  1.00163.30           H  
ATOM   3421  HE3 TRP A 592     -30.778  63.237   2.015  1.00161.75           H  
ATOM   3422  HZ2 TRP A 592     -30.653  66.365  -1.878  1.00161.60           H  
ATOM   3423  HZ3 TRP A 592     -29.990  62.484  -0.200  1.00161.29           H  
ATOM   3424  HH2 TRP A 592     -29.939  64.027  -2.116  1.00161.15           H  
ATOM   3425  N   LEU A 593     -34.437  64.096   2.915  1.00169.80           N  
ATOM   3426  CA  LEU A 593     -35.348  63.664   1.860  1.00171.30           C  
ATOM   3427  C   LEU A 593     -36.789  64.023   2.208  1.00173.60           C  
ATOM   3428  O   LEU A 593     -37.498  64.664   1.422  1.00173.77           O  
ATOM   3429  CB  LEU A 593     -35.220  62.153   1.644  1.00168.80           C  
ATOM   3430  CG  LEU A 593     -33.779  61.655   1.475  1.00168.66           C  
ATOM   3431  CD1 LEU A 593     -33.663  60.156   1.743  1.00166.72           C  
ATOM   3432  CD2 LEU A 593     -33.246  62.015   0.092  1.00168.90           C  
ATOM   3433  H   LEU A 593     -33.883  63.403   3.397  1.00169.80           H  
ATOM   3434  HA  LEU A 593     -35.079  64.181   0.939  1.00171.30           H  
ATOM   3435  HB2 LEU A 593     -35.779  61.889   0.746  1.00168.80           H  
ATOM   3436  HB3 LEU A 593     -35.656  61.648   2.506  1.00168.80           H  
ATOM   3437  HG  LEU A 593     -33.163  62.159   2.219  1.00168.66           H  
ATOM   3438 HD11 LEU A 593     -34.019  59.938   2.750  1.00166.72           H  
ATOM   3439 HD12 LEU A 593     -34.266  59.610   1.018  1.00166.72           H  
ATOM   3440 HD13 LEU A 593     -32.621  59.850   1.652  1.00166.72           H  
ATOM   3441 HD21 LEU A 593     -33.849  61.520  -0.670  1.00168.90           H  
ATOM   3442 HD22 LEU A 593     -33.298  63.095  -0.048  1.00168.90           H  
ATOM   3443 HD23 LEU A 593     -32.210  61.687   0.005  1.00168.90           H  
ATOM   3444  N   GLU A 594     -37.206  63.601   3.400  1.00173.98           N  
ATOM   3445  CA  GLU A 594     -38.544  63.873   3.914  1.00172.98           C  
ATOM   3446  C   GLU A 594     -38.806  65.371   3.934  1.00175.35           C  
ATOM   3447  O   GLU A 594     -39.952  65.808   3.928  1.00176.24           O  
ATOM   3448  CB  GLU A 594     -38.709  63.322   5.355  1.00  0.00           C  
ATOM   3449  CG  GLU A 594     -38.479  61.802   5.435  1.00  0.00           C  
ATOM   3450  CD  GLU A 594     -39.442  61.012   4.550  1.00  0.00           C  
ATOM   3451  OE1 GLU A 594     -40.619  60.808   4.839  1.00  0.00           O  
ATOM   3452  OE2 GLU A 594     -38.876  60.549   3.397  1.00  0.00           O1-
ATOM   3453  H   GLU A 594     -36.568  63.069   3.974  1.00173.98           H  
ATOM   3454  HA  GLU A 594     -39.257  63.378   3.255  1.00172.98           H  
ATOM   3455  HB2 GLU A 594     -39.721  63.540   5.698  1.00  0.00           H  
ATOM   3456  HB3 GLU A 594     -37.990  63.820   6.005  1.00  0.00           H  
ATOM   3457  HG2 GLU A 594     -38.614  61.483   6.468  1.00  0.00           H  
ATOM   3458  HG3 GLU A 594     -37.459  61.587   5.119  1.00  0.00           H  
ATOM   3459  N   GLN A 595     -37.731  66.150   3.958  1.00176.82           N  
ATOM   3460  CA  GLN A 595     -37.831  67.603   3.901  1.00179.39           C  
ATOM   3461  C   GLN A 595     -37.768  68.082   2.456  1.00177.77           C  
ATOM   3462  O   GLN A 595     -38.522  68.967   2.053  1.00178.48           O  
ATOM   3463  CB  GLN A 595     -36.696  68.249   4.699  1.00183.37           C  
ATOM   3464  CG  GLN A 595     -36.855  68.160   6.206  1.00184.24           C  
ATOM   3465  CD  GLN A 595     -37.991  69.021   6.719  1.00184.38           C  
ATOM   3466  NE2 GLN A 595     -37.831  70.231   6.907  1.00184.83           N  
ATOM   3467  OE1 GLN A 595     -39.148  68.401   6.953  1.00183.01           O  
ATOM   3468  H   GLN A 595     -36.817  65.723   4.017  1.00176.82           H  
ATOM   3469  HA  GLN A 595     -38.787  67.895   4.336  1.00179.39           H  
ATOM   3470  HB2 GLN A 595     -36.643  69.302   4.424  1.00183.37           H  
ATOM   3471  HB3 GLN A 595     -35.764  67.755   4.425  1.00183.37           H  
ATOM   3472  HG2 GLN A 595     -35.928  68.488   6.676  1.00184.24           H  
ATOM   3473  HG3 GLN A 595     -37.052  67.123   6.476  1.00184.24           H  
ATOM   3474 HE21 GLN A 595     -36.936  70.658   6.716  1.00184.83           H  
ATOM   3475 HE22 GLN A 595     -38.595  70.794   7.252  1.00184.83           H  
ATOM   3476  N   LYS A 596     -36.862  67.483   1.684  1.00174.79           N  
ATOM   3477  CA  LYS A 596     -36.615  67.882   0.301  1.00170.91           C  
ATOM   3478  C   LYS A 596     -37.103  66.828  -0.694  1.00164.66           C  
ATOM   3479  O   LYS A 596     -38.003  67.090  -1.501  1.00161.28           O  
ATOM   3480  CB  LYS A 596     -35.099  68.109   0.061  1.00  0.00           C  
ATOM   3481  CG  LYS A 596     -34.517  69.220   0.959  1.00  0.00           C  
ATOM   3482  CD  LYS A 596     -35.147  70.600   0.705  1.00  0.00           C  
ATOM   3483  CE  LYS A 596     -34.466  71.703   1.524  1.00  0.00           C  
ATOM   3484  NZ  LYS A 596     -34.708  71.550   2.969  1.00  0.00           N1+
ATOM   3485  H   LYS A 596     -36.324  66.721   2.071  1.00174.79           H  
ATOM   3486  HA  LYS A 596     -37.169  68.807   0.140  1.00170.91           H  
ATOM   3487  HB2 LYS A 596     -34.948  68.390  -0.982  1.00  0.00           H  
ATOM   3488  HB3 LYS A 596     -34.569  67.180   0.268  1.00  0.00           H  
ATOM   3489  HG2 LYS A 596     -33.445  69.289   0.773  1.00  0.00           H  
ATOM   3490  HG3 LYS A 596     -34.687  68.948   2.001  1.00  0.00           H  
ATOM   3491  HD2 LYS A 596     -36.202  70.561   0.976  1.00  0.00           H  
ATOM   3492  HD3 LYS A 596     -35.053  70.840  -0.355  1.00  0.00           H  
ATOM   3493  HE2 LYS A 596     -34.854  72.670   1.203  1.00  0.00           H  
ATOM   3494  HE3 LYS A 596     -33.391  71.664   1.340  1.00  0.00           H  
ATOM   3495  HZ1 LYS A 596     -35.701  71.585   3.150  1.00  0.00           H  
ATOM   3496  HZ2 LYS A 596     -34.339  70.663   3.280  1.00  0.00           H  
ATOM   3497  HZ3 LYS A 596     -34.248  72.299   3.469  1.00  0.00           H  
ATOM   3498  N   NME A 597     -36.507  65.658  -0.624  1.00  0.00           N  
ATOM   3499  CH3 NME A 597     -36.886  64.550  -1.532  1.00  0.00           C  
ATOM   3500  H   NME A 597     -35.779  65.511   0.060  1.00  0.00           H  
ATOM   3501 HH31 NME A 597     -37.754  64.835  -2.131  1.00  0.00           H  
ATOM   3502 HH32 NME A 597     -36.057  64.313  -2.202  1.00  0.00           H  
ATOM   3503 HH33 NME A 597     -37.136  63.659  -0.953  1.00  0.00           H  
ATOM   3504  CH3 ACE A1009     -26.213  78.922 -22.136  1.00  0.00           C  
ATOM   3505  C   ACE A1009     -26.731  79.125 -20.728  1.00  0.00           C  
ATOM   3506  O   ACE A1009     -27.826  79.714 -20.613  1.00  0.00           O  
ATOM   3507 HH31 ACE A1009     -25.124  78.911 -22.116  1.00  0.00           H  
ATOM   3508 HH32 ACE A1009     -26.587  77.972 -22.512  1.00  0.00           H  
ATOM   3509 HH33 ACE A1009     -26.564  79.736 -22.766  1.00  0.00           H  
ATOM   3510  N   GLU A1010     -26.035  78.691 -19.738  1.00167.26           N  
ATOM   3511  CA  GLU A1010     -26.475  78.853 -18.353  1.00167.50           C  
ATOM   3512  C   GLU A1010     -25.472  78.252 -17.363  1.00165.63           C  
ATOM   3513  O   GLU A1010     -24.641  77.420 -17.725  1.00164.41           O  
ATOM   3514  CB  GLU A1010     -27.847  78.165 -18.130  1.00  0.00           C  
ATOM   3515  CG  GLU A1010     -28.020  76.741 -18.708  1.00  0.00           C  
ATOM   3516  CD  GLU A1010     -29.431  76.146 -18.556  1.00  0.00           C  
ATOM   3517  OE1 GLU A1010     -29.670  74.952 -18.731  1.00  0.00           O  
ATOM   3518  OE2 GLU A1010     -30.418  77.034 -18.229  1.00  0.00           O1-
ATOM   3519  H   GLU A1010     -25.158  78.224 -19.922  1.00167.26           H  
ATOM   3520  HA  GLU A1010     -26.555  79.925 -18.175  1.00167.50           H  
ATOM   3521  HB2 GLU A1010     -28.610  78.798 -18.584  1.00  0.00           H  
ATOM   3522  HB3 GLU A1010     -28.015  78.106 -17.055  1.00  0.00           H  
ATOM   3523  HG2 GLU A1010     -27.317  76.082 -18.197  1.00  0.00           H  
ATOM   3524  HG3 GLU A1010     -27.779  76.775 -19.770  1.00  0.00           H  
ATOM   3525  N   ASN A1011     -25.551  78.703 -16.116  1.00164.88           N  
ATOM   3526  CA  ASN A1011     -24.711  78.190 -15.041  1.00164.15           C  
ATOM   3527  C   ASN A1011     -25.570  77.732 -13.877  1.00157.60           C  
ATOM   3528  O   ASN A1011     -26.552  78.378 -13.527  1.00158.30           O  
ATOM   3529  CB  ASN A1011     -23.751  79.266 -14.514  1.00170.02           C  
ATOM   3530  CG  ASN A1011     -22.658  79.626 -15.501  1.00175.14           C  
ATOM   3531  ND2 ASN A1011     -21.704  80.323 -15.149  1.00176.40           N  
ATOM   3532  OD1 ASN A1011     -22.795  79.170 -16.744  1.00177.05           O  
ATOM   3533  H   ASN A1011     -26.219  79.430 -15.904  1.00164.88           H  
ATOM   3534  HA  ASN A1011     -24.139  77.359 -15.454  1.00164.15           H  
ATOM   3535  HB2 ASN A1011     -23.285  78.897 -13.600  1.00170.02           H  
ATOM   3536  HB3 ASN A1011     -24.326  80.165 -14.291  1.00170.02           H  
ATOM   3537 HD21 ASN A1011     -21.640  80.647 -14.195  1.00176.40           H  
ATOM   3538 HD22 ASN A1011     -20.986  80.570 -15.815  1.00176.40           H  
ATOM   3539  N   ARG A1012     -25.194  76.616 -13.271  1.00150.80           N  
ATOM   3540  CA  ARG A1012     -25.724  76.254 -11.961  1.00140.48           C  
ATOM   3541  C   ARG A1012     -24.537  76.047 -10.993  1.00127.05           C  
ATOM   3542  O   ARG A1012     -23.394  75.845 -11.427  1.00127.86           O  
ATOM   3543  CB  ARG A1012     -26.623  75.008 -12.057  1.00  0.00           C  
ATOM   3544  CG  ARG A1012     -27.930  75.289 -12.818  1.00  0.00           C  
ATOM   3545  CD  ARG A1012     -28.816  74.042 -12.937  1.00  0.00           C  
ATOM   3546  NE  ARG A1012     -28.221  73.030 -13.827  1.00  0.00           N  
ATOM   3547  CZ  ARG A1012     -28.809  71.879 -14.198  1.00  0.00           C  
ATOM   3548  NH1 ARG A1012     -30.029  71.536 -13.754  1.00  0.00           N  
ATOM   3549  NH2 ARG A1012     -28.162  71.053 -15.031  1.00  0.00           N1+
ATOM   3550  H   ARG A1012     -24.529  76.005 -13.724  1.00150.80           H  
ATOM   3551  HA  ARG A1012     -26.355  77.055 -11.576  1.00140.48           H  
ATOM   3552  HB2 ARG A1012     -26.074  74.205 -12.552  1.00  0.00           H  
ATOM   3553  HB3 ARG A1012     -26.875  74.679 -11.047  1.00  0.00           H  
ATOM   3554  HG2 ARG A1012     -28.487  76.058 -12.281  1.00  0.00           H  
ATOM   3555  HG3 ARG A1012     -27.708  75.660 -13.819  1.00  0.00           H  
ATOM   3556  HD2 ARG A1012     -28.973  73.612 -11.947  1.00  0.00           H  
ATOM   3557  HD3 ARG A1012     -29.782  74.341 -13.345  1.00  0.00           H  
ATOM   3558  HE  ARG A1012     -27.302  73.236 -14.192  1.00  0.00           H  
ATOM   3559 HH11 ARG A1012     -30.447  70.665 -14.049  1.00  0.00           H  
ATOM   3560 HH12 ARG A1012     -30.528  72.149 -13.125  1.00  0.00           H  
ATOM   3561 HH21 ARG A1012     -27.244  71.300 -15.374  1.00  0.00           H  
ATOM   3562 HH22 ARG A1012     -28.591  70.185 -15.317  1.00  0.00           H  
ATOM   3563  N   SER A1013     -24.791  76.128  -9.694  1.00251.22           N  
ATOM   3564  CA  SER A1013     -23.708  75.983  -8.734  1.00234.08           C  
ATOM   3565  C   SER A1013     -23.449  74.515  -8.462  1.00219.22           C  
ATOM   3566  O   SER A1013     -24.388  73.738  -8.310  1.00217.43           O  
ATOM   3567  CB  SER A1013     -24.042  76.709  -7.429  1.00232.08           C  
ATOM   3568  OG  SER A1013     -24.364  75.789  -6.398  1.00228.99           O  
ATOM   3569  H   SER A1013     -25.734  76.290  -9.372  1.00251.22           H  
ATOM   3570  HA  SER A1013     -22.809  76.431  -9.157  1.00234.08           H  
ATOM   3571  HB2 SER A1013     -24.894  77.368  -7.597  1.00232.08           H  
ATOM   3572  HB3 SER A1013     -23.180  77.301  -7.121  1.00232.08           H  
ATOM   3573  HG  SER A1013     -24.568  76.297  -5.609  1.00228.99           H  
ATOM   3574  N   VAL A1014     -22.176  74.138  -8.404  1.00208.04           N  
ATOM   3575  CA  VAL A1014     -21.817  72.786  -8.012  1.00198.50           C  
ATOM   3576  C   VAL A1014     -22.792  72.324  -6.937  1.00192.44           C  
ATOM   3577  O   VAL A1014     -23.450  71.301  -7.085  1.00189.28           O  
ATOM   3578  CB  VAL A1014     -20.360  72.703  -7.466  1.00167.13           C  
ATOM   3579  CG1 VAL A1014     -20.110  71.359  -6.796  1.00165.33           C  
ATOM   3580  CG2 VAL A1014     -19.353  72.935  -8.580  1.00166.33           C  
ATOM   3581  H   VAL A1014     -21.449  74.800  -8.635  1.00208.04           H  
ATOM   3582  HA  VAL A1014     -21.870  72.144  -8.891  1.00198.50           H  
ATOM   3583  HB  VAL A1014     -20.235  73.488  -6.720  1.00167.13           H  
ATOM   3584 HG11 VAL A1014     -20.824  71.219  -5.984  1.00165.33           H  
ATOM   3585 HG12 VAL A1014     -20.231  70.560  -7.528  1.00165.33           H  
ATOM   3586 HG13 VAL A1014     -19.096  71.335  -6.396  1.00165.33           H  
ATOM   3587 HG21 VAL A1014     -19.463  72.159  -9.337  1.00166.33           H  
ATOM   3588 HG22 VAL A1014     -19.530  73.911  -9.032  1.00166.33           H  
ATOM   3589 HG23 VAL A1014     -18.344  72.902  -8.170  1.00166.33           H  
ATOM   3590  N   ALA A1015     -22.909  73.111  -5.872  1.00191.91           N  
ATOM   3591  CA  ALA A1015     -23.759  72.757  -4.737  1.00189.81           C  
ATOM   3592  C   ALA A1015     -25.233  72.638  -5.116  1.00186.93           C  
ATOM   3593  O   ALA A1015     -25.842  71.591  -4.903  1.00185.88           O  
ATOM   3594  CB  ALA A1015     -23.576  73.759  -3.605  1.00192.22           C  
ATOM   3595  H   ALA A1015     -22.395  73.980  -5.846  1.00191.91           H  
ATOM   3596  HA  ALA A1015     -23.442  71.770  -4.399  1.00189.81           H  
ATOM   3597  HB1 ALA A1015     -22.526  73.792  -3.315  1.00192.22           H  
ATOM   3598  HB2 ALA A1015     -23.892  74.747  -3.940  1.00192.22           H  
ATOM   3599  HB3 ALA A1015     -24.179  73.455  -2.750  1.00192.22           H  
ATOM   3600  N   GLU A1016     -25.794  73.713  -5.672  1.00186.05           N  
ATOM   3601  CA  GLU A1016     -27.182  73.728  -6.146  1.00183.64           C  
ATOM   3602  C   GLU A1016     -27.501  72.479  -6.964  1.00177.96           C  
ATOM   3603  O   GLU A1016     -28.553  71.864  -6.791  1.00176.89           O  
ATOM   3604  CB  GLU A1016     -27.447  74.990  -6.990  1.00185.85           C  
ATOM   3605  CG  GLU A1016     -28.915  75.239  -7.389  1.00185.38           C  
ATOM   3606  CD  GLU A1016     -29.292  74.675  -8.758  1.00183.37           C  
ATOM   3607  OE1 GLU A1016     -28.428  74.081  -9.440  1.00182.56           O  
ATOM   3608  OE2 GLU A1016     -30.467  74.827  -9.154  1.00182.80           O1-
ATOM   3609  H   GLU A1016     -25.240  74.552  -5.771  1.00186.05           H  
ATOM   3610  HA  GLU A1016     -27.832  73.739  -5.271  1.00183.64           H  
ATOM   3611  HB2 GLU A1016     -26.862  74.908  -7.906  1.00185.85           H  
ATOM   3612  HB3 GLU A1016     -27.106  75.852  -6.417  1.00185.85           H  
ATOM   3613  HG2 GLU A1016     -29.089  76.315  -7.402  1.00185.38           H  
ATOM   3614  HG3 GLU A1016     -29.557  74.776  -6.639  1.00185.38           H  
ATOM   3615  N   PHE A1017     -26.569  72.108  -7.838  1.00173.71           N  
ATOM   3616  CA  PHE A1017     -26.760  71.045  -8.822  1.00168.05           C  
ATOM   3617  C   PHE A1017     -26.560  69.634  -8.248  1.00167.73           C  
ATOM   3618  O   PHE A1017     -27.480  68.812  -8.258  1.00166.35           O  
ATOM   3619  CB  PHE A1017     -25.827  71.300 -10.010  1.00162.73           C  
ATOM   3620  CG  PHE A1017     -25.654  70.125 -10.927  1.00154.89           C  
ATOM   3621  CD1 PHE A1017     -26.413  70.015 -12.078  1.00152.12           C  
ATOM   3622  CD2 PHE A1017     -24.703  69.152 -10.657  1.00150.20           C  
ATOM   3623  CE1 PHE A1017     -26.238  68.944 -12.937  1.00148.48           C  
ATOM   3624  CE2 PHE A1017     -24.530  68.080 -11.508  1.00147.23           C  
ATOM   3625  CZ  PHE A1017     -25.295  67.975 -12.652  1.00145.61           C  
ATOM   3626  H   PHE A1017     -25.680  72.588  -7.820  1.00173.71           H  
ATOM   3627  HA  PHE A1017     -27.800  71.074  -9.147  1.00168.05           H  
ATOM   3628  HB2 PHE A1017     -24.847  71.575  -9.621  1.00162.73           H  
ATOM   3629  HB3 PHE A1017     -26.233  72.128 -10.591  1.00162.73           H  
ATOM   3630  HD1 PHE A1017     -27.149  70.771 -12.308  1.00152.12           H  
ATOM   3631  HD2 PHE A1017     -24.091  69.235  -9.771  1.00150.20           H  
ATOM   3632  HE1 PHE A1017     -26.839  68.866 -13.831  1.00148.48           H  
ATOM   3633  HE2 PHE A1017     -23.795  67.322 -11.279  1.00147.23           H  
ATOM   3634  HZ  PHE A1017     -25.157  67.139 -13.322  1.00145.61           H  
ATOM   3635  N   THR A1018     -25.361  69.360  -7.748  1.00169.13           N  
ATOM   3636  CA  THR A1018     -25.049  68.057  -7.180  1.00169.84           C  
ATOM   3637  C   THR A1018     -26.017  67.667  -6.064  1.00172.98           C  
ATOM   3638  O   THR A1018     -26.053  66.510  -5.639  1.00173.62           O  
ATOM   3639  CB  THR A1018     -23.627  68.033  -6.620  1.00169.96           C  
ATOM   3640  OG1 THR A1018     -23.540  68.938  -5.513  1.00172.25           O  
ATOM   3641  CG2 THR A1018     -22.640  68.448  -7.695  1.00169.13           C  
ATOM   3642  H   THR A1018     -24.647  70.074  -7.762  1.00169.13           H  
ATOM   3643  HA  THR A1018     -25.144  67.338  -7.994  1.00169.84           H  
ATOM   3644  HB  THR A1018     -23.387  67.023  -6.289  1.00169.96           H  
ATOM   3645 HG21 THR A1018     -22.709  67.759  -8.537  1.00169.13           H  
ATOM   3646 HG22 THR A1018     -22.873  69.458  -8.032  1.00169.13           H  
ATOM   3647 HG23 THR A1018     -21.629  68.425  -7.288  1.00169.13           H  
ATOM   3648  HG1 THR A1018     -23.757  69.815  -5.837  1.00172.25           H  
ATOM   3649  N   GLU A1019     -26.788  68.638  -5.583  1.00175.03           N  
ATOM   3650  CA  GLU A1019     -27.842  68.364  -4.613  1.00175.91           C  
ATOM   3651  C   GLU A1019     -29.151  68.097  -5.338  1.00176.06           C  
ATOM   3652  O   GLU A1019     -29.871  67.154  -5.010  1.00174.17           O  
ATOM   3653  CB  GLU A1019     -28.018  69.525  -3.633  1.00178.44           C  
ATOM   3654  CG  GLU A1019     -29.075  69.257  -2.564  1.00179.08           C  
ATOM   3655  CD  GLU A1019     -30.025  70.427  -2.378  1.00180.42           C  
ATOM   3656  OE1 GLU A1019     -31.172  70.212  -1.911  1.00178.67           O  
ATOM   3657  OE2 GLU A1019     -29.625  71.570  -2.701  1.00182.44           O1-
ATOM   3658  H   GLU A1019     -26.640  69.587  -5.897  1.00175.03           H  
ATOM   3659  HA  GLU A1019     -27.552  67.483  -4.040  1.00175.91           H  
ATOM   3660  HB2 GLU A1019     -28.312  70.411  -4.196  1.00178.44           H  
ATOM   3661  HB3 GLU A1019     -27.064  69.708  -3.138  1.00178.44           H  
ATOM   3662  HG2 GLU A1019     -28.572  69.061  -1.617  1.00179.08           H  
ATOM   3663  HG3 GLU A1019     -29.653  68.381  -2.856  1.00179.08           H  
ATOM   3664  N   GLN A1020     -29.458  68.935  -6.325  1.00179.32           N  
ATOM   3665  CA  GLN A1020     -30.639  68.718  -7.157  1.00181.72           C  
ATOM   3666  C   GLN A1020     -30.612  67.295  -7.699  1.00178.99           C  
ATOM   3667  O   GLN A1020     -31.641  66.613  -7.717  1.00179.22           O  
ATOM   3668  CB  GLN A1020     -30.714  69.744  -8.302  1.00185.72           C  
ATOM   3669  CG  GLN A1020     -31.923  69.579  -9.247  1.00187.92           C  
ATOM   3670  CD  GLN A1020     -31.654  68.622 -10.411  1.00188.11           C  
ATOM   3671  NE2 GLN A1020     -32.583  68.087 -11.023  1.00185.54           N  
ATOM   3672  OE1 GLN A1020     -30.375  68.407 -10.720  1.00189.94           O  
ATOM   3673  H   GLN A1020     -28.865  69.733  -6.502  1.00179.32           H  
ATOM   3674  HA  GLN A1020     -31.532  68.855  -6.548  1.00181.72           H  
ATOM   3675  HB2 GLN A1020     -29.805  69.654  -8.897  1.00185.72           H  
ATOM   3676  HB3 GLN A1020     -30.763  70.740  -7.861  1.00185.72           H  
ATOM   3677  HG2 GLN A1020     -32.180  70.557  -9.655  1.00187.92           H  
ATOM   3678  HG3 GLN A1020     -32.764  69.194  -8.670  1.00187.92           H  
ATOM   3679 HE21 GLN A1020     -32.387  67.459 -11.790  1.00185.54           H  
ATOM   3680 HE22 GLN A1020     -33.539  68.277 -10.757  1.00185.54           H  
ATOM   3681  N   ALA A1021     -29.430  66.852  -8.127  1.00174.54           N  
ATOM   3682  CA  ALA A1021     -29.259  65.507  -8.670  1.00169.43           C  
ATOM   3683  C   ALA A1021     -29.389  64.421  -7.601  1.00165.83           C  
ATOM   3684  O   ALA A1021     -30.339  63.635  -7.618  1.00165.58           O  
ATOM   3685  CB  ALA A1021     -27.924  65.385  -9.386  1.00168.97           C  
ATOM   3686  H   ALA A1021     -28.629  67.465  -8.074  1.00174.54           H  
ATOM   3687  HA  ALA A1021     -30.066  65.351  -9.386  1.00169.43           H  
ATOM   3688  HB1 ALA A1021     -27.864  66.136 -10.174  1.00168.97           H  
ATOM   3689  HB2 ALA A1021     -27.114  65.540  -8.673  1.00168.97           H  
ATOM   3690  HB3 ALA A1021     -27.836  64.391  -9.825  1.00168.97           H  
ATOM   3691  N   TYR A1022     -28.436  64.386  -6.671  1.00161.09           N  
ATOM   3692  CA  TYR A1022     -28.421  63.365  -5.628  1.00153.70           C  
ATOM   3693  C   TYR A1022     -29.796  63.189  -4.963  1.00152.60           C  
ATOM   3694  O   TYR A1022     -30.159  62.077  -4.589  1.00152.12           O  
ATOM   3695  CB  TYR A1022     -27.331  63.651  -4.593  1.00150.74           C  
ATOM   3696  CG  TYR A1022     -26.871  62.426  -3.838  1.00145.84           C  
ATOM   3697  CD1 TYR A1022     -25.811  61.657  -4.304  1.00140.97           C  
ATOM   3698  CD2 TYR A1022     -27.492  62.040  -2.656  1.00127.82           C  
ATOM   3699  CE1 TYR A1022     -25.385  60.535  -3.618  1.00137.85           C  
ATOM   3700  CE2 TYR A1022     -27.077  60.919  -1.966  1.00138.40           C  
ATOM   3701  CZ  TYR A1022     -26.022  60.169  -2.451  1.00138.08           C  
ATOM   3702  OH  TYR A1022     -25.607  59.052  -1.760  1.00138.08           O  
ATOM   3703  H   TYR A1022     -27.706  65.083  -6.688  1.00161.09           H  
ATOM   3704  HA  TYR A1022     -28.185  62.417  -6.112  1.00153.70           H  
ATOM   3705  HB2 TYR A1022     -27.720  64.372  -3.874  1.00150.74           H  
ATOM   3706  HB3 TYR A1022     -26.472  64.080  -5.108  1.00150.74           H  
ATOM   3707  HD1 TYR A1022     -25.311  61.941  -5.218  1.00140.97           H  
ATOM   3708  HD2 TYR A1022     -28.313  62.627  -2.271  1.00127.82           H  
ATOM   3709  HE1 TYR A1022     -24.559  59.949  -3.993  1.00137.85           H  
ATOM   3710  HE2 TYR A1022     -27.574  60.629  -1.052  1.00138.40           H  
ATOM   3711  HH  TYR A1022     -25.231  58.355  -2.303  1.00138.08           H  
ATOM   3712  N   LEU A1023     -30.567  64.265  -4.823  1.00151.96           N  
ATOM   3713  CA  LEU A1023     -31.943  64.124  -4.354  1.00151.33           C  
ATOM   3714  C   LEU A1023     -32.790  63.326  -5.347  1.00154.99           C  
ATOM   3715  O   LEU A1023     -33.437  62.346  -4.970  1.00157.48           O  
ATOM   3716  CB  LEU A1023     -32.599  65.480  -4.107  1.00148.44           C  
ATOM   3717  CG  LEU A1023     -34.076  65.341  -3.703  1.00143.72           C  
ATOM   3718  CD1 LEU A1023     -34.201  64.793  -2.284  1.00142.29           C  
ATOM   3719  CD2 LEU A1023     -34.823  66.662  -3.853  1.00143.83           C  
ATOM   3720  H   LEU A1023     -30.200  65.180  -5.041  1.00151.96           H  
ATOM   3721  HA  LEU A1023     -31.895  63.583  -3.409  1.00151.33           H  
ATOM   3722  HB2 LEU A1023     -32.538  66.072  -5.020  1.00148.44           H  
ATOM   3723  HB3 LEU A1023     -32.062  65.990  -3.307  1.00148.44           H  
ATOM   3724  HG  LEU A1023     -34.541  64.627  -4.383  1.00143.72           H  
ATOM   3725 HD11 LEU A1023     -33.695  63.830  -2.221  1.00142.29           H  
ATOM   3726 HD12 LEU A1023     -33.743  65.491  -1.583  1.00142.29           H  
ATOM   3727 HD13 LEU A1023     -35.255  64.667  -2.035  1.00142.29           H  
ATOM   3728 HD21 LEU A1023     -34.385  67.405  -3.186  1.00143.83           H  
ATOM   3729 HD22 LEU A1023     -34.745  67.008  -4.884  1.00143.83           H  
ATOM   3730 HD23 LEU A1023     -35.872  66.517  -3.597  1.00143.83           H  
ATOM   3731  N   ASN A1024     -32.800  63.756  -6.609  1.00154.94           N  
ATOM   3732  CA  ASN A1024     -33.444  62.981  -7.673  1.00154.14           C  
ATOM   3733  C   ASN A1024     -33.088  61.503  -7.527  1.00149.04           C  
ATOM   3734  O   ASN A1024     -33.959  60.628  -7.535  1.00147.40           O  
ATOM   3735  CB  ASN A1024     -33.022  63.491  -9.060  1.00156.89           C  
ATOM   3736  CG  ASN A1024     -33.465  62.564 -10.201  1.00156.76           C  
ATOM   3737  OD1 ASN A1024     -33.043  61.408 -10.282  1.00155.29           O  
ATOM   3738  ND2 ASN A1024     -34.300  63.086 -11.099  1.00156.46           N  
ATOM   3739  H   ASN A1024     -32.355  64.634  -6.836  1.00154.94           H  
ATOM   3740  HA  ASN A1024     -34.523  63.103  -7.581  1.00154.14           H  
ATOM   3741  HB2 ASN A1024     -31.936  63.575  -9.083  1.00156.89           H  
ATOM   3742  HB3 ASN A1024     -33.466  64.474  -9.219  1.00156.89           H  
ATOM   3743 HD21 ASN A1024     -34.611  62.530 -11.883  1.00156.46           H  
ATOM   3744 HD22 ASN A1024     -34.622  64.038 -10.996  1.00156.46           H  
ATOM   3745  N   TYR A1025     -31.797  61.235  -7.388  1.00143.87           N  
ATOM   3746  CA  TYR A1025     -31.325  59.877  -7.215  1.00139.01           C  
ATOM   3747  C   TYR A1025     -32.012  59.237  -6.033  1.00137.52           C  
ATOM   3748  O   TYR A1025     -32.842  58.355  -6.196  1.00136.62           O  
ATOM   3749  CB  TYR A1025     -29.820  59.867  -6.985  1.00140.51           C  
ATOM   3750  CG  TYR A1025     -29.215  58.484  -6.967  1.00138.44           C  
ATOM   3751  CD1 TYR A1025     -29.504  57.581  -7.967  1.00137.09           C  
ATOM   3752  CD2 TYR A1025     -28.343  58.090  -5.960  1.00138.91           C  
ATOM   3753  CE1 TYR A1025     -28.950  56.319  -7.961  1.00136.90           C  
ATOM   3754  CE2 TYR A1025     -27.784  56.827  -5.950  1.00136.78           C  
ATOM   3755  CZ  TYR A1025     -28.090  55.947  -6.951  1.00135.12           C  
ATOM   3756  OH  TYR A1025     -27.540  54.684  -6.952  1.00133.83           O  
ATOM   3757  H   TYR A1025     -31.130  61.993  -7.403  1.00143.87           H  
ATOM   3758  HA  TYR A1025     -31.555  59.314  -8.119  1.00139.01           H  
ATOM   3759  HB2 TYR A1025     -29.616  60.344  -6.026  1.00140.51           H  
ATOM   3760  HB3 TYR A1025     -29.347  60.439  -7.783  1.00140.51           H  
ATOM   3761  HD1 TYR A1025     -30.173  57.866  -8.766  1.00137.09           H  
ATOM   3762  HD2 TYR A1025     -28.098  58.784  -5.170  1.00138.91           H  
ATOM   3763  HE1 TYR A1025     -29.190  55.621  -8.749  1.00136.90           H  
ATOM   3764  HE2 TYR A1025     -27.110  56.537  -5.157  1.00136.78           H  
ATOM   3765  HH  TYR A1025     -26.952  54.497  -6.217  1.00133.83           H  
ATOM   3766  N   ALA A1026     -31.663  59.694  -4.838  1.00140.60           N  
ATOM   3767  CA  ALA A1026     -32.159  59.088  -3.607  1.00144.11           C  
ATOM   3768  C   ALA A1026     -33.631  58.688  -3.695  1.00145.45           C  
ATOM   3769  O   ALA A1026     -33.976  57.509  -3.573  1.00142.85           O  
ATOM   3770  CB  ALA A1026     -31.925  60.018  -2.423  1.00146.59           C  
ATOM   3771  H   ALA A1026     -31.036  60.484  -4.778  1.00140.60           H  
ATOM   3772  HA  ALA A1026     -31.593  58.168  -3.457  1.00144.11           H  
ATOM   3773  HB1 ALA A1026     -30.863  60.250  -2.348  1.00146.59           H  
ATOM   3774  HB2 ALA A1026     -32.489  60.940  -2.568  1.00146.59           H  
ATOM   3775  HB3 ALA A1026     -32.256  59.530  -1.506  1.00146.59           H  
ATOM   3776  N   MET A1027     -34.496  59.670  -3.916  1.00142.13           N  
ATOM   3777  CA  MET A1027     -35.929  59.413  -3.947  1.00148.29           C  
ATOM   3778  C   MET A1027     -36.296  58.261  -4.898  1.00149.86           C  
ATOM   3779  O   MET A1027     -37.174  57.447  -4.603  1.00148.38           O  
ATOM   3780  CB  MET A1027     -36.696  60.687  -4.312  1.00154.30           C  
ATOM   3781  CG  MET A1027     -36.573  61.821  -3.293  1.00160.70           C  
ATOM   3782  SD  MET A1027     -37.436  61.504  -1.735  1.00221.53           S  
ATOM   3783  CE  MET A1027     -39.020  60.884  -2.304  1.00145.25           C  
ATOM   3784  H   MET A1027     -34.155  60.609  -4.065  1.00142.13           H  
ATOM   3785  HA  MET A1027     -36.223  59.101  -2.945  1.00148.29           H  
ATOM   3786  HB2 MET A1027     -37.751  60.432  -4.410  1.00154.30           H  
ATOM   3787  HB3 MET A1027     -36.319  61.048  -5.269  1.00154.30           H  
ATOM   3788  HG2 MET A1027     -36.987  62.727  -3.736  1.00160.70           H  
ATOM   3789  HG3 MET A1027     -35.516  61.973  -3.075  1.00160.70           H  
ATOM   3790  HE1 MET A1027     -39.509  61.642  -2.916  1.00145.25           H  
ATOM   3791  HE2 MET A1027     -38.866  59.983  -2.897  1.00145.25           H  
ATOM   3792  HE3 MET A1027     -39.649  60.650  -1.445  1.00145.25           H  
ATOM   3793  N   TYR A1028     -35.615  58.184  -6.034  1.00152.09           N  
ATOM   3794  CA  TYR A1028     -35.879  57.119  -6.992  1.00150.59           C  
ATOM   3795  C   TYR A1028     -35.553  55.741  -6.420  1.00148.84           C  
ATOM   3796  O   TYR A1028     -36.363  54.830  -6.514  1.00147.36           O  
ATOM   3797  CB  TYR A1028     -35.103  57.357  -8.288  1.00154.83           C  
ATOM   3798  CG  TYR A1028     -35.347  56.319  -9.358  1.00155.77           C  
ATOM   3799  CD1 TYR A1028     -34.322  55.502  -9.798  1.00156.51           C  
ATOM   3800  CD2 TYR A1028     -36.602  56.158  -9.928  1.00158.57           C  
ATOM   3801  CE1 TYR A1028     -34.535  54.548 -10.783  1.00157.21           C  
ATOM   3802  CE2 TYR A1028     -36.830  55.206 -10.911  1.00157.89           C  
ATOM   3803  CZ  TYR A1028     -35.792  54.402 -11.338  1.00157.80           C  
ATOM   3804  OH  TYR A1028     -36.003  53.446 -12.317  1.00156.25           O  
ATOM   3805  H   TYR A1028     -34.905  58.873  -6.237  1.00152.09           H  
ATOM   3806  HA  TYR A1028     -36.947  57.137  -7.211  1.00150.59           H  
ATOM   3807  HB2 TYR A1028     -34.039  57.361  -8.053  1.00154.83           H  
ATOM   3808  HB3 TYR A1028     -35.391  58.330  -8.685  1.00154.83           H  
ATOM   3809  HD1 TYR A1028     -33.337  55.608  -9.367  1.00156.51           H  
ATOM   3810  HD2 TYR A1028     -37.417  56.786  -9.600  1.00158.57           H  
ATOM   3811  HE1 TYR A1028     -33.720  53.921 -11.115  1.00157.21           H  
ATOM   3812  HE2 TYR A1028     -37.815  55.094 -11.340  1.00157.89           H  
ATOM   3813  HH  TYR A1028     -35.229  52.931 -12.555  1.00156.25           H  
ATOM   3814  N   VAL A1029     -34.376  55.585  -5.820  1.00150.51           N  
ATOM   3815  CA  VAL A1029     -33.969  54.269  -5.329  1.00145.92           C  
ATOM   3816  C   VAL A1029     -34.710  53.864  -4.053  1.00139.97           C  
ATOM   3817  O   VAL A1029     -34.826  52.679  -3.750  1.00133.48           O  
ATOM   3818  CB  VAL A1029     -32.444  54.156  -5.130  1.00148.72           C  
ATOM   3819  CG1 VAL A1029     -31.720  55.162  -6.018  1.00152.16           C  
ATOM   3820  CG2 VAL A1029     -32.082  54.359  -3.674  1.00152.47           C  
ATOM   3821  H   VAL A1029     -33.762  56.378  -5.703  1.00150.51           H  
ATOM   3822  HA  VAL A1029     -34.252  53.567  -6.113  1.00145.92           H  
ATOM   3823  HB  VAL A1029     -32.126  53.154  -5.419  1.00148.72           H  
ATOM   3824 HG11 VAL A1029     -31.975  54.975  -7.061  1.00152.16           H  
ATOM   3825 HG12 VAL A1029     -32.024  56.172  -5.745  1.00152.16           H  
ATOM   3826 HG13 VAL A1029     -30.644  55.057  -5.883  1.00152.16           H  
ATOM   3827 HG21 VAL A1029     -32.390  55.356  -3.359  1.00152.47           H  
ATOM   3828 HG22 VAL A1029     -32.592  53.612  -3.065  1.00152.47           H  
ATOM   3829 HG23 VAL A1029     -31.004  54.255  -3.550  1.00152.47           H  
ATOM   3830  N   ILE A1030     -35.215  54.843  -3.309  1.00139.69           N  
ATOM   3831  CA  ILE A1030     -36.105  54.540  -2.199  1.00136.81           C  
ATOM   3832  C   ILE A1030     -37.448  54.037  -2.725  1.00135.45           C  
ATOM   3833  O   ILE A1030     -37.868  52.932  -2.379  1.00135.00           O  
ATOM   3834  CB  ILE A1030     -36.366  55.764  -1.309  1.00139.91           C  
ATOM   3835  CG1 ILE A1030     -35.090  56.204  -0.596  1.00138.80           C  
ATOM   3836  CG2 ILE A1030     -37.438  55.447  -0.279  1.00140.25           C  
ATOM   3837  CD1 ILE A1030     -35.331  57.245   0.485  1.00138.65           C  
ATOM   3838  H   ILE A1030     -34.979  55.803  -3.516  1.00139.69           H  
ATOM   3839  HA  ILE A1030     -35.610  53.775  -1.601  1.00136.81           H  
ATOM   3840  HB  ILE A1030     -36.707  56.577  -1.950  1.00139.91           H  
ATOM   3841 HG12 ILE A1030     -34.409  56.625  -1.335  1.00138.80           H  
ATOM   3842 HG13 ILE A1030     -34.632  55.328  -0.136  1.00138.80           H  
ATOM   3843 HG21 ILE A1030     -38.354  55.149  -0.788  1.00140.25           H  
ATOM   3844 HG22 ILE A1030     -37.097  54.634   0.362  1.00140.25           H  
ATOM   3845 HG23 ILE A1030     -37.631  56.331   0.328  1.00140.25           H  
ATOM   3846 HD11 ILE A1030     -35.790  58.129   0.042  1.00138.65           H  
ATOM   3847 HD12 ILE A1030     -35.995  56.833   1.245  1.00138.65           H  
ATOM   3848 HD13 ILE A1030     -34.381  57.520   0.943  1.00138.65           H  
ATOM   3849  N   MET A1031     -38.111  54.846  -3.556  1.00135.42           N  
ATOM   3850  CA  MET A1031     -39.406  54.485  -4.142  1.00136.75           C  
ATOM   3851  C   MET A1031     -39.302  53.333  -5.153  1.00138.70           C  
ATOM   3852  O   MET A1031     -39.762  52.210  -4.917  1.00138.31           O  
ATOM   3853  CB  MET A1031     -40.028  55.689  -4.865  1.00138.17           C  
ATOM   3854  CG  MET A1031     -40.249  56.935  -4.037  1.00143.37           C  
ATOM   3855  SD  MET A1031     -41.710  56.859  -2.991  1.00172.93           S  
ATOM   3856  CE  MET A1031     -42.605  55.527  -3.791  1.00152.87           C  
ATOM   3857  H   MET A1031     -37.705  55.741  -3.790  1.00135.42           H  
ATOM   3858  HA  MET A1031     -40.030  54.165  -3.308  1.00136.75           H  
ATOM   3859  HB2 MET A1031     -40.996  55.376  -5.256  1.00138.17           H  
ATOM   3860  HB3 MET A1031     -39.370  55.954  -5.693  1.00138.17           H  
ATOM   3861  HG2 MET A1031     -40.354  57.783  -4.713  1.00143.37           H  
ATOM   3862  HG3 MET A1031     -39.377  57.084  -3.400  1.00143.37           H  
ATOM   3863  HE1 MET A1031     -42.816  55.801  -4.825  1.00152.87           H  
ATOM   3864  HE2 MET A1031     -42.001  54.620  -3.771  1.00152.87           H  
ATOM   3865  HE3 MET A1031     -43.542  55.351  -3.263  1.00152.87           H  
ATOM   3866  N   ASP A1032     -38.677  53.622  -6.286  1.00137.89           N  
ATOM   3867  CA  ASP A1032     -38.761  52.754  -7.447  1.00132.37           C  
ATOM   3868  C   ASP A1032     -37.554  51.843  -7.648  1.00132.74           C  
ATOM   3869  O   ASP A1032     -37.074  51.698  -8.768  1.00135.03           O  
ATOM   3870  CB  ASP A1032     -38.974  53.619  -8.685  1.00131.99           C  
ATOM   3871  CG  ASP A1032     -39.999  54.711  -8.442  1.00138.80           C  
ATOM   3872  OD1 ASP A1032     -41.006  54.420  -7.755  1.00139.58           O  
ATOM   3873  OD2 ASP A1032     -39.800  55.858  -8.909  1.00144.14           O1-
ATOM   3874  H   ASP A1032     -38.128  54.468  -6.343  1.00137.89           H  
ATOM   3875  HA  ASP A1032     -39.602  52.081  -7.277  1.00132.37           H  
ATOM   3876  HB2 ASP A1032     -39.320  52.986  -9.502  1.00131.99           H  
ATOM   3877  HB3 ASP A1032     -38.026  54.081  -8.960  1.00131.99           H  
ATOM   3878  N   ARG A1033     -37.065  51.218  -6.582  1.00130.61           N  
ATOM   3879  CA  ARG A1033     -36.019  50.211  -6.755  1.00128.18           C  
ATOM   3880  C   ARG A1033     -35.787  49.300  -5.563  1.00125.15           C  
ATOM   3881  O   ARG A1033     -36.148  48.130  -5.594  1.00124.74           O  
ATOM   3882  CB  ARG A1033     -34.683  50.834  -7.160  1.00131.40           C  
ATOM   3883  CG  ARG A1033     -33.537  49.808  -7.158  1.00127.45           C  
ATOM   3884  CD  ARG A1033     -32.206  50.407  -7.580  1.00126.83           C  
ATOM   3885  NE  ARG A1033     -32.295  51.005  -8.905  1.00124.74           N  
ATOM   3886  CZ  ARG A1033     -31.398  51.846  -9.398  1.00125.15           C  
ATOM   3887  NH1 ARG A1033     -30.344  52.192  -8.677  1.00127.10           N  
ATOM   3888  NH2 ARG A1033     -31.560  52.346 -10.608  1.00124.50           N1+
ATOM   3889  H   ARG A1033     -37.413  51.437  -5.660  1.00130.61           H  
ATOM   3890  HA  ARG A1033     -36.411  49.587  -7.558  1.00128.18           H  
ATOM   3891  HB2 ARG A1033     -34.441  51.632  -6.458  1.00131.40           H  
ATOM   3892  HB3 ARG A1033     -34.780  51.250  -8.163  1.00131.40           H  
ATOM   3893  HG2 ARG A1033     -33.790  49.003  -7.847  1.00127.45           H  
ATOM   3894  HG3 ARG A1033     -33.433  49.405  -6.151  1.00127.45           H  
ATOM   3895  HD2 ARG A1033     -31.451  49.621  -7.594  1.00126.83           H  
ATOM   3896  HD3 ARG A1033     -31.918  51.175  -6.862  1.00126.83           H  
ATOM   3897  HE  ARG A1033     -33.088  50.764  -9.482  1.00124.74           H  
ATOM   3898 HH11 ARG A1033     -29.665  52.838  -9.053  1.00127.10           H  
ATOM   3899 HH12 ARG A1033     -30.219  51.810  -7.750  1.00127.10           H  
ATOM   3900 HH21 ARG A1033     -32.364  52.083 -11.160  1.00124.50           H  
ATOM   3901 HH22 ARG A1033     -30.880  52.992 -10.983  1.00124.50           H  
ATOM   3902  N   ALA A1034     -35.154  49.824  -4.525  1.00124.15           N  
ATOM   3903  CA  ALA A1034     -34.689  48.975  -3.439  1.00120.49           C  
ATOM   3904  C   ALA A1034     -35.770  48.564  -2.450  1.00117.60           C  
ATOM   3905  O   ALA A1034     -35.636  47.536  -1.788  1.00114.65           O  
ATOM   3906  CB  ALA A1034     -33.546  49.639  -2.718  1.00125.34           C  
ATOM   3907  H   ALA A1034     -34.993  50.820  -4.487  1.00124.15           H  
ATOM   3908  HA  ALA A1034     -34.357  48.049  -3.908  1.00120.49           H  
ATOM   3909  HB1 ALA A1034     -32.751  49.867  -3.429  1.00125.34           H  
ATOM   3910  HB2 ALA A1034     -33.895  50.562  -2.255  1.00125.34           H  
ATOM   3911  HB3 ALA A1034     -33.164  48.969  -1.948  1.00125.34           H  
ATOM   3912  N   LEU A1035     -36.840  49.353  -2.363  1.00119.07           N  
ATOM   3913  CA  LEU A1035     -37.900  49.096  -1.392  1.00119.50           C  
ATOM   3914  C   LEU A1035     -39.173  48.489  -1.988  1.00122.49           C  
ATOM   3915  O   LEU A1035     -39.602  48.888  -3.075  1.00124.94           O  
ATOM   3916  CB  LEU A1035     -38.251  50.387  -0.649  1.00120.03           C  
ATOM   3917  CG  LEU A1035     -37.501  50.682   0.653  1.00118.03           C  
ATOM   3918  CD1 LEU A1035     -36.025  50.373   0.496  1.00114.33           C  
ATOM   3919  CD2 LEU A1035     -37.720  52.128   1.071  1.00119.74           C  
ATOM   3920  H   LEU A1035     -36.920  50.147  -2.983  1.00119.07           H  
ATOM   3921  HA  LEU A1035     -37.498  48.348  -0.709  1.00119.50           H  
ATOM   3922  HB2 LEU A1035     -39.314  50.348  -0.411  1.00120.03           H  
ATOM   3923  HB3 LEU A1035     -38.061  51.217  -1.330  1.00120.03           H  
ATOM   3924  HG  LEU A1035     -37.895  50.039   1.440  1.00118.03           H  
ATOM   3925 HD11 LEU A1035     -35.900  49.324   0.226  1.00114.33           H  
ATOM   3926 HD12 LEU A1035     -35.603  51.003  -0.287  1.00114.33           H  
ATOM   3927 HD13 LEU A1035     -35.511  50.569   1.437  1.00114.33           H  
ATOM   3928 HD21 LEU A1035     -37.333  52.792   0.298  1.00119.74           H  
ATOM   3929 HD22 LEU A1035     -38.786  52.310   1.206  1.00119.74           H  
ATOM   3930 HD23 LEU A1035     -37.197  52.318   2.008  1.00119.74           H  
ATOM   3931  N   PRO A1036     -39.782  47.525  -1.265  1.00122.52           N  
ATOM   3932  CA  PRO A1036     -41.076  46.909  -1.579  1.00120.31           C  
ATOM   3933  C   PRO A1036     -42.241  47.844  -1.366  1.00126.17           C  
ATOM   3934  O   PRO A1036     -42.167  48.744  -0.529  1.00135.39           O  
ATOM   3935  CB  PRO A1036     -41.207  45.809  -0.517  1.00117.16           C  
ATOM   3936  CG  PRO A1036     -39.849  45.508  -0.115  1.00119.32           C  
ATOM   3937  CD  PRO A1036     -39.119  46.816  -0.160  1.00123.67           C  
ATOM   3938  HA  PRO A1036     -41.100  46.588  -2.620  1.00120.31           H  
ATOM   3939  HB2 PRO A1036     -41.686  44.925  -0.939  1.00117.16           H  
ATOM   3940  HB3 PRO A1036     -41.788  46.166   0.334  1.00117.16           H  
ATOM   3941  HG2 PRO A1036     -39.397  44.795  -0.805  1.00119.32           H  
ATOM   3942  HG3 PRO A1036     -39.833  45.097   0.894  1.00119.32           H  
ATOM   3943  HD2 PRO A1036     -39.231  47.360   0.778  1.00123.67           H  
ATOM   3944  HD3 PRO A1036     -38.060  46.667  -0.369  1.00123.67           H  
ATOM   3945  N   HIS A1037     -43.323  47.616  -2.095  1.00120.03           N  
ATOM   3946  CA  HIS A1037     -44.598  48.176  -1.696  1.00115.75           C  
ATOM   3947  C   HIS A1037     -45.211  47.145  -0.753  1.00111.84           C  
ATOM   3948  O   HIS A1037     -44.728  46.019  -0.691  1.00105.59           O  
ATOM   3949  CB  HIS A1037     -45.482  48.422  -2.901  1.00112.96           C  
ATOM   3950  CG  HIS A1037     -46.596  49.380  -2.636  1.00112.41           C  
ATOM   3951  ND1 HIS A1037     -47.742  49.020  -1.957  1.00110.25           N  
ATOM   3952  CD2 HIS A1037     -46.749  50.687  -2.965  1.00113.52           C  
ATOM   3953  CE1 HIS A1037     -48.544  50.065  -1.870  1.00113.62           C  
ATOM   3954  NE2 HIS A1037     -47.966  51.091  -2.472  1.00114.30           N  
ATOM   3955  H   HIS A1037     -43.259  47.051  -2.930  1.00120.03           H  
ATOM   3956  HA  HIS A1037     -44.485  49.144  -1.209  1.00115.75           H  
ATOM   3957  HB2 HIS A1037     -45.912  47.470  -3.214  1.00112.96           H  
ATOM   3958  HB3 HIS A1037     -44.865  48.824  -3.705  1.00112.96           H  
ATOM   3959  HD2 HIS A1037     -46.045  51.296  -3.512  1.00113.52           H  
ATOM   3960  HE2 HIS A1037     -48.355  52.019  -2.556  1.00114.30           H  
ATOM   3961  HE1 HIS A1037     -49.510  50.080  -1.388  1.00113.62           H  
ATOM   3962  N   ILE A1038     -46.249  47.505  -0.009  1.00116.80           N  
ATOM   3963  CA  ILE A1038     -46.719  46.619   1.054  1.00120.24           C  
ATOM   3964  C   ILE A1038     -47.761  45.608   0.582  1.00122.02           C  
ATOM   3965  O   ILE A1038     -47.785  44.466   1.048  1.00122.16           O  
ATOM   3966  CB  ILE A1038     -47.277  47.404   2.243  1.00123.49           C  
ATOM   3967  CG1 ILE A1038     -47.863  46.453   3.283  1.00124.11           C  
ATOM   3968  CG2 ILE A1038     -48.359  48.321   1.785  1.00126.82           C  
ATOM   3969  CD1 ILE A1038     -48.702  47.153   4.335  1.00128.10           C  
ATOM   3970  H   ILE A1038     -46.712  48.387  -0.176  1.00116.80           H  
ATOM   3971  HA  ILE A1038     -45.836  46.063   1.370  1.00120.24           H  
ATOM   3972  HB  ILE A1038     -46.460  47.975   2.685  1.00123.49           H  
ATOM   3973 HG12 ILE A1038     -47.042  45.939   3.782  1.00124.11           H  
ATOM   3974 HG13 ILE A1038     -48.490  45.724   2.770  1.00124.11           H  
ATOM   3975 HG21 ILE A1038     -47.961  49.009   1.039  1.00126.82           H  
ATOM   3976 HG22 ILE A1038     -49.168  47.737   1.346  1.00126.82           H  
ATOM   3977 HG23 ILE A1038     -48.739  48.888   2.635  1.00126.82           H  
ATOM   3978 HD11 ILE A1038     -48.090  47.887   4.859  1.00128.10           H  
ATOM   3979 HD12 ILE A1038     -49.541  47.656   3.855  1.00128.10           H  
ATOM   3980 HD13 ILE A1038     -49.078  46.419   5.047  1.00128.10           H  
ATOM   3981  N   SER A1039     -48.613  46.033  -0.346  1.00121.96           N  
ATOM   3982  CA  SER A1039     -49.694  45.198  -0.864  1.00119.87           C  
ATOM   3983  C   SER A1039     -49.227  43.799  -1.237  1.00119.35           C  
ATOM   3984  O   SER A1039     -49.617  42.806  -0.616  1.00119.25           O  
ATOM   3985  CB  SER A1039     -50.280  45.876  -2.089  1.00119.42           C  
ATOM   3986  OG  SER A1039     -49.272  46.613  -2.758  1.00119.44           O  
ATOM   3987  H   SER A1039     -48.509  46.970  -0.707  1.00121.96           H  
ATOM   3988  HA  SER A1039     -50.440  45.087  -0.077  1.00119.87           H  
ATOM   3989  HB2 SER A1039     -51.078  46.551  -1.782  1.00119.42           H  
ATOM   3990  HB3 SER A1039     -50.683  45.120  -2.763  1.00119.42           H  
ATOM   3991  HG  SER A1039     -48.936  47.269  -2.143  1.00119.44           H  
ATOM   3992  N   ASP A1040     -48.385  43.742  -2.264  1.00119.02           N  
ATOM   3993  CA  ASP A1040     -47.843  42.493  -2.780  1.00113.93           C  
ATOM   3994  C   ASP A1040     -46.445  42.186  -2.207  1.00114.95           C  
ATOM   3995  O   ASP A1040     -45.946  41.065  -2.325  1.00111.74           O  
ATOM   3996  CB  ASP A1040     -47.802  42.547  -4.309  1.00105.46           C  
ATOM   3997  CG  ASP A1040     -47.071  43.768  -4.823  1.00102.38           C  
ATOM   3998  OD1 ASP A1040     -46.048  44.138  -4.228  1.00 97.77           O  
ATOM   3999  OD2 ASP A1040     -47.511  44.372  -5.815  1.00105.71           O1-
ATOM   4000  H   ASP A1040     -48.108  44.606  -2.707  1.00119.02           H  
ATOM   4001  HA  ASP A1040     -48.499  41.683  -2.461  1.00113.93           H  
ATOM   4002  HB2 ASP A1040     -48.824  42.566  -4.686  1.00105.46           H  
ATOM   4003  HB3 ASP A1040     -47.296  41.655  -4.677  1.00105.46           H  
ATOM   4004  N   GLY A1041     -45.817  43.180  -1.584  1.00115.52           N  
ATOM   4005  CA  GLY A1041     -44.478  43.010  -1.039  1.00110.47           C  
ATOM   4006  C   GLY A1041     -43.395  42.871  -2.095  1.00105.88           C  
ATOM   4007  O   GLY A1041     -42.454  42.100  -1.914  1.00103.70           O  
ATOM   4008  H   GLY A1041     -46.280  44.072  -1.487  1.00115.52           H  
ATOM   4009  HA2 GLY A1041     -44.471  42.113  -0.420  1.00110.47           H  
ATOM   4010  HA3 GLY A1041     -44.246  43.878  -0.422  1.00110.47           H  
ATOM   4011  N   LEU A1042     -43.514  43.629  -3.183  1.00106.94           N  
ATOM   4012  CA  LEU A1042     -42.605  43.489  -4.314  1.00109.47           C  
ATOM   4013  C   LEU A1042     -41.845  44.761  -4.686  1.00114.59           C  
ATOM   4014  O   LEU A1042     -42.428  45.848  -4.715  1.00117.62           O  
ATOM   4015  CB  LEU A1042     -43.370  43.015  -5.548  1.00110.47           C  
ATOM   4016  CG  LEU A1042     -44.035  41.641  -5.558  1.00109.31           C  
ATOM   4017  CD1 LEU A1042     -44.209  41.163  -7.000  1.00107.48           C  
ATOM   4018  CD2 LEU A1042     -43.237  40.631  -4.757  1.00108.03           C  
ATOM   4019  H   LEU A1042     -44.252  44.318  -3.226  1.00106.94           H  
ATOM   4020  HA  LEU A1042     -41.864  42.759  -3.988  1.00109.47           H  
ATOM   4021  HB2 LEU A1042     -42.664  43.028  -6.379  1.00110.47           H  
ATOM   4022  HB3 LEU A1042     -44.158  43.746  -5.729  1.00110.47           H  
ATOM   4023  HG  LEU A1042     -45.014  41.732  -5.087  1.00109.31           H  
ATOM   4024 HD11 LEU A1042     -44.813  41.884  -7.551  1.00107.48           H  
ATOM   4025 HD12 LEU A1042     -43.231  41.072  -7.473  1.00107.48           H  
ATOM   4026 HD13 LEU A1042     -44.707  40.193  -7.004  1.00107.48           H  
ATOM   4027 HD21 LEU A1042     -42.248  40.514  -5.201  1.00108.03           H  
ATOM   4028 HD22 LEU A1042     -43.135  40.981  -3.730  1.00108.03           H  
ATOM   4029 HD23 LEU A1042     -43.754  39.671  -4.764  1.00108.03           H  
ATOM   4030  N   LYS A1043     -40.546  44.613  -4.977  1.00114.47           N  
ATOM   4031  CA  LYS A1043     -39.755  45.688  -5.583  1.00115.86           C  
ATOM   4032  C   LYS A1043     -40.160  45.730  -7.045  1.00110.46           C  
ATOM   4033  O   LYS A1043     -40.766  44.781  -7.527  1.00114.21           O  
ATOM   4034  CB  LYS A1043     -38.254  45.406  -5.489  1.00120.79           C  
ATOM   4035  CG  LYS A1043     -37.751  44.901  -4.137  1.00126.72           C  
ATOM   4036  CD  LYS A1043     -36.215  44.839  -4.136  1.00131.95           C  
ATOM   4037  CE  LYS A1043     -35.653  43.647  -3.359  1.00131.19           C  
ATOM   4038  NZ  LYS A1043     -34.182  43.523  -3.582  1.00128.64           N1+
ATOM   4039  H   LYS A1043     -40.097  43.732  -4.772  1.00114.47           H  
ATOM   4040  HA  LYS A1043     -39.940  46.630  -5.066  1.00115.86           H  
ATOM   4041  HB2 LYS A1043     -37.726  46.332  -5.717  1.00120.79           H  
ATOM   4042  HB3 LYS A1043     -38.008  44.654  -6.238  1.00120.79           H  
ATOM   4043  HG2 LYS A1043     -38.152  43.905  -3.952  1.00126.72           H  
ATOM   4044  HG3 LYS A1043     -38.085  45.579  -3.352  1.00126.72           H  
ATOM   4045  HD2 LYS A1043     -35.833  45.755  -3.686  1.00131.95           H  
ATOM   4046  HD3 LYS A1043     -35.872  44.771  -5.168  1.00131.95           H  
ATOM   4047  HE2 LYS A1043     -36.145  42.735  -3.697  1.00131.19           H  
ATOM   4048  HE3 LYS A1043     -35.844  43.790  -2.295  1.00131.19           H  
ATOM   4049  HZ1 LYS A1043     -34.001  43.390  -4.567  1.00128.64           H  
ATOM   4050  HZ2 LYS A1043     -33.721  44.364  -3.266  1.00128.64           H  
ATOM   4051  HZ3 LYS A1043     -33.829  42.731  -3.065  1.00128.64           H  
ATOM   4052  N   PRO A1044     -39.830  46.809  -7.766  1.00102.13           N  
ATOM   4053  CA  PRO A1044     -40.304  46.921  -9.148  1.00102.45           C  
ATOM   4054  C   PRO A1044     -39.742  45.877 -10.124  1.00109.32           C  
ATOM   4055  O   PRO A1044     -40.527  45.244 -10.829  1.00114.64           O  
ATOM   4056  CB  PRO A1044     -39.870  48.324  -9.546  1.00 99.64           C  
ATOM   4057  CG  PRO A1044     -39.751  49.031  -8.287  1.00101.32           C  
ATOM   4058  CD  PRO A1044     -39.163  48.039  -7.348  1.00101.83           C  
ATOM   4059  HA  PRO A1044     -41.377  46.738  -9.199  1.00102.45           H  
ATOM   4060  HB2 PRO A1044     -40.619  48.794 -10.184  1.00 99.64           H  
ATOM   4061  HB3 PRO A1044     -38.913  48.299 -10.067  1.00 99.64           H  
ATOM   4062  HG2 PRO A1044     -40.730  49.358  -7.936  1.00101.32           H  
ATOM   4063  HG3 PRO A1044     -39.095  49.895  -8.393  1.00101.32           H  
ATOM   4064  HD2 PRO A1044     -38.082  47.967  -7.471  1.00101.83           H  
ATOM   4065  HD3 PRO A1044     -39.395  48.285  -6.312  1.00101.83           H  
ATOM   4066  N   VAL A1045     -38.431  45.684 -10.191  1.00108.52           N  
ATOM   4067  CA  VAL A1045     -37.934  44.649 -11.088  1.00100.93           C  
ATOM   4068  C   VAL A1045     -38.618  43.339 -10.717  1.00100.01           C  
ATOM   4069  O   VAL A1045     -38.809  42.474 -11.559  1.00103.78           O  
ATOM   4070  CB  VAL A1045     -36.418  44.481 -11.025  1.00 93.21           C  
ATOM   4071  CG1 VAL A1045     -36.063  43.457  -9.971  1.00 87.24           C  
ATOM   4072  CG2 VAL A1045     -35.905  44.049 -12.376  1.00 89.23           C  
ATOM   4073  H   VAL A1045     -37.795  46.239  -9.636  1.00108.52           H  
ATOM   4074  HA  VAL A1045     -38.165  44.944 -12.112  1.00100.93           H  
ATOM   4075  HB  VAL A1045     -35.953  45.430 -10.758  1.00 93.21           H  
ATOM   4076 HG11 VAL A1045     -36.432  43.791  -9.001  1.00 87.24           H  
ATOM   4077 HG12 VAL A1045     -36.521  42.501 -10.224  1.00 87.24           H  
ATOM   4078 HG13 VAL A1045     -34.980  43.341  -9.928  1.00 87.24           H  
ATOM   4079 HG21 VAL A1045     -36.364  43.100 -12.652  1.00 89.23           H  
ATOM   4080 HG22 VAL A1045     -36.158  44.805 -13.119  1.00 89.23           H  
ATOM   4081 HG23 VAL A1045     -34.822  43.930 -12.332  1.00 89.23           H  
ATOM   4082  N   GLN A1046     -39.011  43.210  -9.454  1.00 96.58           N  
ATOM   4083  CA  GLN A1046     -39.637  41.988  -8.972  1.00 95.64           C  
ATOM   4084  C   GLN A1046     -41.028  41.773  -9.571  1.00 96.39           C  
ATOM   4085  O   GLN A1046     -41.354  40.686 -10.039  1.00 98.48           O  
ATOM   4086  CB  GLN A1046     -39.711  42.012  -7.458  1.00 94.48           C  
ATOM   4087  CG  GLN A1046     -38.875  40.966  -6.800  1.00 94.76           C  
ATOM   4088  CD  GLN A1046     -38.512  41.362  -5.381  1.00104.17           C  
ATOM   4089  OE1 GLN A1046     -38.823  42.470  -4.924  1.00107.51           O  
ATOM   4090  NE2 GLN A1046     -37.852  40.460  -4.674  1.00106.53           N  
ATOM   4091  H   GLN A1046     -38.872  43.978  -8.813  1.00 96.58           H  
ATOM   4092  HA  GLN A1046     -39.019  41.151  -9.295  1.00 95.64           H  
ATOM   4093  HB2 GLN A1046     -40.749  41.860  -7.162  1.00 94.48           H  
ATOM   4094  HB3 GLN A1046     -39.374  42.989  -7.112  1.00 94.48           H  
ATOM   4095  HG2 GLN A1046     -37.960  40.829  -7.376  1.00 94.76           H  
ATOM   4096  HG3 GLN A1046     -39.432  40.030  -6.776  1.00 94.76           H  
ATOM   4097 HE21 GLN A1046     -37.618  39.568  -5.086  1.00106.53           H  
ATOM   4098 HE22 GLN A1046     -37.582  40.663  -3.722  1.00106.53           H  
ATOM   4099  N   ARG A1047     -41.843  42.819  -9.546  1.00 93.01           N  
ATOM   4100  CA  ARG A1047     -43.179  42.812 -10.143  1.00 90.66           C  
ATOM   4101  C   ARG A1047     -43.109  42.731 -11.663  1.00 87.49           C  
ATOM   4102  O   ARG A1047     -43.696  41.854 -12.281  1.00 85.32           O  
ATOM   4103  CB  ARG A1047     -43.910  44.088  -9.747  1.00 93.54           C  
ATOM   4104  CG  ARG A1047     -45.388  44.063 -10.009  1.00 95.00           C  
ATOM   4105  CD  ARG A1047     -46.038  45.349  -9.501  1.00101.15           C  
ATOM   4106  NE  ARG A1047     -45.869  45.526  -8.064  1.00101.88           N  
ATOM   4107  CZ  ARG A1047     -45.162  46.500  -7.511  1.00102.84           C  
ATOM   4108  NH1 ARG A1047     -44.569  47.401  -8.281  1.00102.32           N  
ATOM   4109  NH2 ARG A1047     -45.060  46.574  -6.189  1.00103.96           N1+
ATOM   4110  H   ARG A1047     -41.525  43.663  -9.092  1.00 93.01           H  
ATOM   4111  HA  ARG A1047     -43.711  41.934  -9.777  1.00 90.66           H  
ATOM   4112  HB2 ARG A1047     -43.478  44.916 -10.309  1.00 93.54           H  
ATOM   4113  HB3 ARG A1047     -43.756  44.252  -8.681  1.00 93.54           H  
ATOM   4114  HG2 ARG A1047     -45.830  43.209  -9.495  1.00 95.00           H  
ATOM   4115  HG3 ARG A1047     -45.562  43.971 -11.081  1.00 95.00           H  
ATOM   4116  HD2 ARG A1047     -47.104  45.316  -9.727  1.00101.15           H  
ATOM   4117  HD3 ARG A1047     -45.584  46.197 -10.014  1.00101.15           H  
ATOM   4118  HE  ARG A1047     -46.320  44.863  -7.450  1.00101.88           H  
ATOM   4119 HH11 ARG A1047     -44.651  47.339  -9.286  1.00102.32           H  
ATOM   4120 HH12 ARG A1047     -44.035  48.150  -7.863  1.00102.32           H  
ATOM   4121 HH21 ARG A1047     -44.528  47.320  -5.765  1.00103.96           H  
ATOM   4122 HH22 ARG A1047     -45.514  45.884  -5.608  1.00103.96           H  
ATOM   4123  N   ARG A1048     -42.382  43.660 -12.263  1.00 86.54           N  
ATOM   4124  CA  ARG A1048     -42.145  43.627 -13.689  1.00 85.21           C  
ATOM   4125  C   ARG A1048     -41.768  42.242 -14.192  1.00 88.62           C  
ATOM   4126  O   ARG A1048     -42.281  41.793 -15.206  1.00 92.37           O  
ATOM   4127  CB  ARG A1048     -41.104  44.657 -14.073  1.00 83.21           C  
ATOM   4128  CG  ARG A1048     -41.597  46.063 -13.826  1.00 86.98           C  
ATOM   4129  CD  ARG A1048     -40.711  47.091 -14.468  1.00 90.83           C  
ATOM   4130  NE  ARG A1048     -41.313  48.418 -14.397  1.00101.43           N  
ATOM   4131  CZ  ARG A1048     -40.612  49.546 -14.351  1.00113.73           C  
ATOM   4132  NH1 ARG A1048     -39.288  49.485 -14.360  1.00120.64           N  
ATOM   4133  NH2 ARG A1048     -41.219  50.730 -14.286  1.00117.20           N1+
ATOM   4134  H   ARG A1048     -41.984  44.408 -11.713  1.00 86.54           H  
ATOM   4135  HA  ARG A1048     -43.085  43.880 -14.179  1.00 85.21           H  
ATOM   4136  HB2 ARG A1048     -40.869  44.545 -15.131  1.00 83.21           H  
ATOM   4137  HB3 ARG A1048     -40.204  44.488 -13.481  1.00 83.21           H  
ATOM   4138  HG2 ARG A1048     -41.623  46.243 -12.751  1.00 86.98           H  
ATOM   4139  HG3 ARG A1048     -42.603  46.160 -14.235  1.00 86.98           H  
ATOM   4140  HD2 ARG A1048     -40.556  46.825 -15.514  1.00 90.83           H  
ATOM   4141  HD3 ARG A1048     -39.751  47.107 -13.952  1.00 90.83           H  
ATOM   4142  HE  ARG A1048     -42.321  48.483 -14.382  1.00101.43           H  
ATOM   4143 HH11 ARG A1048     -38.743  50.334 -14.318  1.00120.64           H  
ATOM   4144 HH12 ARG A1048     -38.824  48.589 -14.409  1.00120.64           H  
ATOM   4145 HH21 ARG A1048     -42.228  50.781 -14.279  1.00117.20           H  
ATOM   4146 HH22 ARG A1048     -40.671  51.577 -14.244  1.00117.20           H  
ATOM   4147  N   ILE A1049     -40.886  41.543 -13.495  1.00 89.47           N  
ATOM   4148  CA  ILE A1049     -40.589  40.176 -13.911  1.00 86.99           C  
ATOM   4149  C   ILE A1049     -41.869  39.364 -13.829  1.00 84.85           C  
ATOM   4150  O   ILE A1049     -42.367  38.884 -14.834  1.00 88.22           O  
ATOM   4151  CB  ILE A1049     -39.474  39.507 -13.066  1.00 98.35           C  
ATOM   4152  CG1 ILE A1049     -38.104  40.025 -13.474  1.00 96.32           C  
ATOM   4153  CG2 ILE A1049     -39.456  38.010 -13.277  1.00 98.91           C  
ATOM   4154  CD1 ILE A1049     -37.014  39.540 -12.577  1.00 96.64           C  
ATOM   4155  H   ILE A1049     -40.428  41.948 -12.691  1.00 89.47           H  
ATOM   4156  HA  ILE A1049     -40.210  40.210 -14.933  1.00 86.99           H  
ATOM   4157  HB  ILE A1049     -39.686  39.746 -12.024  1.00 98.35           H  
ATOM   4158 HG12 ILE A1049     -38.120  41.114 -13.445  1.00 96.32           H  
ATOM   4159 HG13 ILE A1049     -37.894  39.692 -14.490  1.00 96.32           H  
ATOM   4160 HG21 ILE A1049     -40.428  37.594 -13.011  1.00 98.91           H  
ATOM   4161 HG22 ILE A1049     -39.243  37.793 -14.324  1.00 98.91           H  
ATOM   4162 HG23 ILE A1049     -38.685  37.564 -12.649  1.00 98.91           H  
ATOM   4163 HD11 ILE A1049     -37.211  39.867 -11.556  1.00 96.64           H  
ATOM   4164 HD12 ILE A1049     -36.975  38.451 -12.609  1.00 96.64           H  
ATOM   4165 HD13 ILE A1049     -36.060  39.948 -12.911  1.00 96.64           H  
ATOM   4166  N   VAL A1050     -42.413  39.238 -12.631  1.00 82.76           N  
ATOM   4167  CA  VAL A1050     -43.557  38.377 -12.407  1.00 86.81           C  
ATOM   4168  C   VAL A1050     -44.754  38.686 -13.325  1.00 94.12           C  
ATOM   4169  O   VAL A1050     -45.432  37.763 -13.774  1.00100.67           O  
ATOM   4170  CB  VAL A1050     -43.983  38.399 -10.935  1.00 85.09           C  
ATOM   4171  CG1 VAL A1050     -45.430  37.996 -10.805  1.00 87.11           C  
ATOM   4172  CG2 VAL A1050     -43.123  37.455 -10.153  1.00 81.59           C  
ATOM   4173  H   VAL A1050     -42.023  39.753 -11.855  1.00 82.76           H  
ATOM   4174  HA  VAL A1050     -43.227  37.372 -12.668  1.00 86.81           H  
ATOM   4175  HB  VAL A1050     -43.864  39.410 -10.545  1.00 85.09           H  
ATOM   4176 HG11 VAL A1050     -46.052  38.687 -11.374  1.00 87.11           H  
ATOM   4177 HG12 VAL A1050     -45.562  36.986 -11.192  1.00 87.11           H  
ATOM   4178 HG13 VAL A1050     -45.722  38.024  -9.755  1.00 87.11           H  
ATOM   4179 HG21 VAL A1050     -43.243  36.445 -10.544  1.00 81.59           H  
ATOM   4180 HG22 VAL A1050     -42.079  37.757 -10.241  1.00 81.59           H  
ATOM   4181 HG23 VAL A1050     -43.420  37.476  -9.105  1.00 81.59           H  
ATOM   4182  N   TYR A1051     -45.013  39.961 -13.609  1.00 89.62           N  
ATOM   4183  CA  TYR A1051     -46.091  40.328 -14.519  1.00 86.89           C  
ATOM   4184  C   TYR A1051     -45.738  39.922 -15.954  1.00 90.80           C  
ATOM   4185  O   TYR A1051     -46.559  39.364 -16.671  1.00 96.98           O  
ATOM   4186  CB  TYR A1051     -46.369  41.822 -14.428  1.00 87.18           C  
ATOM   4187  CG  TYR A1051     -47.259  42.366 -15.518  1.00 94.95           C  
ATOM   4188  CD1 TYR A1051     -48.612  42.043 -15.571  1.00 99.55           C  
ATOM   4189  CD2 TYR A1051     -46.753  43.227 -16.492  1.00 99.07           C  
ATOM   4190  CE1 TYR A1051     -49.433  42.557 -16.572  1.00102.80           C  
ATOM   4191  CE2 TYR A1051     -47.568  43.747 -17.495  1.00102.42           C  
ATOM   4192  CZ  TYR A1051     -48.900  43.408 -17.532  1.00103.24           C  
ATOM   4193  OH  TYR A1051     -49.690  43.931 -18.532  1.00103.18           O  
ATOM   4194  H   TYR A1051     -44.452  40.687 -13.186  1.00 89.62           H  
ATOM   4195  HA  TYR A1051     -46.996  39.794 -14.229  1.00 86.89           H  
ATOM   4196  HB2 TYR A1051     -45.415  42.348 -14.474  1.00 87.18           H  
ATOM   4197  HB3 TYR A1051     -46.847  42.020 -13.469  1.00 87.18           H  
ATOM   4198  HD1 TYR A1051     -49.031  41.384 -14.825  1.00 99.55           H  
ATOM   4199  HD2 TYR A1051     -45.707  43.496 -16.468  1.00 99.07           H  
ATOM   4200  HE1 TYR A1051     -50.480  42.295 -16.602  1.00102.80           H  
ATOM   4201  HE2 TYR A1051     -47.156  44.413 -18.239  1.00102.42           H  
ATOM   4202  HH  TYR A1051     -49.235  44.511 -19.147  1.00103.18           H  
ATOM   4203  N   ALA A1052     -44.504  40.181 -16.365  1.00 88.18           N  
ATOM   4204  CA  ALA A1052     -44.041  39.819 -17.703  1.00 84.62           C  
ATOM   4205  C   ALA A1052     -44.230  38.320 -17.977  1.00 83.12           C  
ATOM   4206  O   ALA A1052     -44.486  37.878 -19.116  1.00 77.07           O  
ATOM   4207  CB  ALA A1052     -42.571  40.202 -17.844  1.00 78.38           C  
ATOM   4208  H   ALA A1052     -43.865  40.643 -15.734  1.00 88.18           H  
ATOM   4209  HA  ALA A1052     -44.637  40.362 -18.437  1.00 84.62           H  
ATOM   4210  HB1 ALA A1052     -42.457  41.273 -17.678  1.00 78.38           H  
ATOM   4211  HB2 ALA A1052     -41.981  39.656 -17.108  1.00 78.38           H  
ATOM   4212  HB3 ALA A1052     -42.225  39.951 -18.846  1.00 78.38           H  
ATOM   4213  N   MET A1053     -44.075  37.555 -16.904  1.00 84.96           N  
ATOM   4214  CA  MET A1053     -44.051  36.111 -16.975  1.00 86.35           C  
ATOM   4215  C   MET A1053     -45.459  35.651 -17.137  1.00 90.27           C  
ATOM   4216  O   MET A1053     -45.700  34.623 -17.783  1.00 91.06           O  
ATOM   4217  CB  MET A1053     -43.431  35.488 -15.720  1.00 81.46           C  
ATOM   4218  CG  MET A1053     -41.946  35.632 -15.689  1.00 80.23           C  
ATOM   4219  SD  MET A1053     -41.223  34.283 -14.813  1.00 85.74           S  
ATOM   4220  CE  MET A1053     -41.847  32.856 -15.704  1.00172.17           C  
ATOM   4221  H   MET A1053     -43.970  37.999 -16.003  1.00 84.96           H  
ATOM   4222  HA  MET A1053     -43.434  35.797 -17.817  1.00 86.35           H  
ATOM   4223  HB2 MET A1053     -43.681  34.427 -15.696  1.00 81.46           H  
ATOM   4224  HB3 MET A1053     -43.849  35.980 -14.842  1.00 81.46           H  
ATOM   4225  HG2 MET A1053     -41.685  36.566 -15.191  1.00 80.23           H  
ATOM   4226  HG3 MET A1053     -41.564  35.645 -16.710  1.00 80.23           H  
ATOM   4227  HE1 MET A1053     -42.936  32.850 -15.663  1.00172.17           H  
ATOM   4228  HE2 MET A1053     -41.523  32.906 -16.743  1.00172.17           H  
ATOM   4229  HE3 MET A1053     -41.461  31.945 -15.247  1.00172.17           H  
ATOM   4230  N   SER A1054     -46.382  36.422 -16.562  1.00 87.91           N  
ATOM   4231  CA  SER A1054     -47.784  36.110 -16.666  1.00 86.35           C  
ATOM   4232  C   SER A1054     -48.168  36.301 -18.103  1.00 89.31           C  
ATOM   4233  O   SER A1054     -48.681  35.389 -18.739  1.00 93.00           O  
ATOM   4234  CB  SER A1054     -48.616  37.023 -15.792  1.00 85.73           C  
ATOM   4235  OG  SER A1054     -49.782  36.315 -15.348  1.00 87.49           O  
ATOM   4236  H   SER A1054     -46.093  37.240 -16.044  1.00 87.91           H  
ATOM   4237  HA  SER A1054     -47.965  35.088 -16.333  1.00 86.35           H  
ATOM   4238  HB2 SER A1054     -48.918  37.900 -16.364  1.00 85.73           H  
ATOM   4239  HB3 SER A1054     -48.029  37.336 -14.929  1.00 85.73           H  
ATOM   4240  HG  SER A1054     -50.292  36.913 -14.796  1.00 87.49           H  
ATOM   4241  N   GLU A1055     -47.864  37.479 -18.625  1.00 89.94           N  
ATOM   4242  CA  GLU A1055     -48.211  37.822 -19.992  1.00 93.68           C  
ATOM   4243  C   GLU A1055     -47.532  36.986 -21.077  1.00 94.18           C  
ATOM   4244  O   GLU A1055     -47.826  37.160 -22.255  1.00 92.70           O  
ATOM   4245  CB  GLU A1055     -47.956  39.298 -20.227  1.00 99.53           C  
ATOM   4246  CG  GLU A1055     -48.999  40.175 -19.594  1.00107.85           C  
ATOM   4247  CD  GLU A1055     -49.753  40.966 -20.632  1.00117.32           C  
ATOM   4248  OE1 GLU A1055     -49.091  41.434 -21.594  1.00119.79           O  
ATOM   4249  OE2 GLU A1055     -50.993  41.109 -20.487  1.00120.63           O1-
ATOM   4250  H   GLU A1055     -47.377  38.157 -18.057  1.00 89.94           H  
ATOM   4251  HA  GLU A1055     -49.271  37.585 -20.088  1.00 93.68           H  
ATOM   4252  HB2 GLU A1055     -47.949  39.484 -21.301  1.00 99.53           H  
ATOM   4253  HB3 GLU A1055     -46.983  39.555 -19.808  1.00 99.53           H  
ATOM   4254  HG2 GLU A1055     -48.512  40.866 -18.906  1.00107.85           H  
ATOM   4255  HG3 GLU A1055     -49.702  39.550 -19.044  1.00107.85           H  
ATOM   4256  N   LEU A1056     -46.619  36.100 -20.684  1.00 94.90           N  
ATOM   4257  CA  LEU A1056     -46.026  35.125 -21.598  1.00 88.95           C  
ATOM   4258  C   LEU A1056     -46.651  33.791 -21.297  1.00 88.47           C  
ATOM   4259  O   LEU A1056     -46.119  32.739 -21.656  1.00 92.74           O  
ATOM   4260  CB  LEU A1056     -44.527  35.008 -21.383  1.00 83.15           C  
ATOM   4261  CG  LEU A1056     -43.649  36.013 -22.117  1.00 85.44           C  
ATOM   4262  CD1 LEU A1056     -42.359  36.242 -21.359  1.00 84.74           C  
ATOM   4263  CD2 LEU A1056     -43.387  35.549 -23.549  1.00 83.49           C  
ATOM   4264  H   LEU A1056     -46.325  36.102 -19.718  1.00 94.90           H  
ATOM   4265  HA  LEU A1056     -46.202  35.441 -22.626  1.00 88.95           H  
ATOM   4266  HB2 LEU A1056     -44.225  34.011 -21.702  1.00 83.15           H  
ATOM   4267  HB3 LEU A1056     -44.337  35.121 -20.316  1.00 83.15           H  
ATOM   4268  HG  LEU A1056     -44.174  36.967 -22.170  1.00 85.44           H  
ATOM   4269 HD11 LEU A1056     -42.586  36.607 -20.357  1.00 84.74           H  
ATOM   4270 HD12 LEU A1056     -41.808  35.304 -21.288  1.00 84.74           H  
ATOM   4271 HD13 LEU A1056     -41.754  36.980 -21.886  1.00 84.74           H  
ATOM   4272 HD21 LEU A1056     -42.861  34.594 -23.531  1.00 83.49           H  
ATOM   4273 HD22 LEU A1056     -44.336  35.431 -24.072  1.00 83.49           H  
ATOM   4274 HD23 LEU A1056     -42.777  36.290 -24.065  1.00 83.49           H  
ATOM   4275  N   GLY A1057     -47.767  33.845 -20.587  1.00 83.74           N  
ATOM   4276  CA  GLY A1057     -48.622  32.695 -20.408  1.00 84.76           C  
ATOM   4277  C   GLY A1057     -48.055  31.597 -19.560  1.00 86.55           C  
ATOM   4278  O   GLY A1057     -48.416  30.438 -19.720  1.00 90.28           O  
ATOM   4279  H   GLY A1057     -48.029  34.720 -20.156  1.00 83.74           H  
ATOM   4280  HA2 GLY A1057     -48.839  32.281 -21.393  1.00 84.76           H  
ATOM   4281  HA3 GLY A1057     -49.548  33.034 -19.944  1.00 84.76           H  
ATOM   4282  N   LEU A1058     -47.188  31.949 -18.630  1.00 85.53           N  
ATOM   4283  CA  LEU A1058     -46.387  30.925 -17.996  1.00 85.63           C  
ATOM   4284  C   LEU A1058     -46.999  30.360 -16.720  1.00 87.17           C  
ATOM   4285  O   LEU A1058     -46.302  30.144 -15.736  1.00 85.45           O  
ATOM   4286  CB  LEU A1058     -44.978  31.463 -17.756  1.00 82.22           C  
ATOM   4287  CG  LEU A1058     -44.220  31.679 -19.065  1.00 79.37           C  
ATOM   4288  CD1 LEU A1058     -43.115  32.683 -18.907  1.00 85.31           C  
ATOM   4289  CD2 LEU A1058     -43.657  30.389 -19.562  1.00 75.66           C  
ATOM   4290  H   LEU A1058     -47.085  32.918 -18.365  1.00 85.53           H  
ATOM   4291  HA  LEU A1058     -46.347  30.077 -18.680  1.00 85.63           H  
ATOM   4292  HB2 LEU A1058     -44.428  30.749 -17.144  1.00 82.22           H  
ATOM   4293  HB3 LEU A1058     -45.049  32.414 -17.229  1.00 82.22           H  
ATOM   4294  HG  LEU A1058     -44.933  32.068 -19.792  1.00 79.37           H  
ATOM   4295 HD11 LEU A1058     -43.530  33.628 -18.555  1.00 85.31           H  
ATOM   4296 HD12 LEU A1058     -42.389  32.313 -18.183  1.00 85.31           H  
ATOM   4297 HD13 LEU A1058     -42.624  32.837 -19.868  1.00 85.31           H  
ATOM   4298 HD21 LEU A1058     -42.944  30.000 -18.835  1.00 75.66           H  
ATOM   4299 HD22 LEU A1058     -44.464  29.670 -19.700  1.00 75.66           H  
ATOM   4300 HD23 LEU A1058     -43.152  30.556 -20.513  1.00 75.66           H  
ATOM   4301  N   LYS A1059     -48.296  30.097 -16.731  1.00 89.18           N  
ATOM   4302  CA  LYS A1059     -48.913  29.594 -15.514  1.00 92.12           C  
ATOM   4303  C   LYS A1059     -48.275  28.280 -15.105  1.00 91.76           C  
ATOM   4304  O   LYS A1059     -47.743  27.540 -15.933  1.00 88.68           O  
ATOM   4305  CB  LYS A1059     -50.423  29.432 -15.660  1.00 96.23           C  
ATOM   4306  CG  LYS A1059     -51.166  30.744 -15.689  1.00105.29           C  
ATOM   4307  CD  LYS A1059     -52.462  30.641 -16.514  1.00114.95           C  
ATOM   4308  CE  LYS A1059     -53.708  30.560 -15.631  1.00119.27           C  
ATOM   4309  NZ  LYS A1059     -54.882  31.268 -16.243  1.00123.31           N1+
ATOM   4310  H   LYS A1059     -48.845  30.242 -17.566  1.00 89.18           H  
ATOM   4311  HA  LYS A1059     -48.742  30.333 -14.732  1.00 92.12           H  
ATOM   4312  HB2 LYS A1059     -50.791  28.845 -14.818  1.00 96.23           H  
ATOM   4313  HB3 LYS A1059     -50.625  28.900 -16.590  1.00 96.23           H  
ATOM   4314  HG2 LYS A1059     -50.524  31.505 -16.132  1.00105.29           H  
ATOM   4315  HG3 LYS A1059     -51.418  31.031 -14.668  1.00105.29           H  
ATOM   4316  HD2 LYS A1059     -52.413  29.746 -17.134  1.00114.95           H  
ATOM   4317  HD3 LYS A1059     -52.542  31.521 -17.153  1.00114.95           H  
ATOM   4318  HE2 LYS A1059     -53.486  31.017 -14.667  1.00119.27           H  
ATOM   4319  HE3 LYS A1059     -53.967  29.511 -15.485  1.00119.27           H  
ATOM   4320  HZ1 LYS A1059     -54.652  32.242 -16.383  1.00123.31           H  
ATOM   4321  HZ2 LYS A1059     -55.105  30.843 -17.132  1.00123.31           H  
ATOM   4322  HZ3 LYS A1059     -55.678  31.195 -15.626  1.00123.31           H  
ATOM   4323  N   SER A1060     -48.338  28.004 -13.812  1.00 91.54           N  
ATOM   4324  CA  SER A1060     -47.735  26.816 -13.245  1.00 93.77           C  
ATOM   4325  C   SER A1060     -48.223  25.520 -13.889  1.00 94.31           C  
ATOM   4326  O   SER A1060     -47.520  24.511 -13.891  1.00 92.19           O  
ATOM   4327  CB  SER A1060     -47.995  26.782 -11.742  1.00 96.89           C  
ATOM   4328  OG  SER A1060     -48.808  25.671 -11.409  1.00 98.45           O  
ATOM   4329  H   SER A1060     -48.823  28.644 -13.200  1.00 91.54           H  
ATOM   4330  HA  SER A1060     -46.666  26.875 -13.448  1.00 93.77           H  
ATOM   4331  HB2 SER A1060     -48.501  27.700 -11.444  1.00 96.89           H  
ATOM   4332  HB3 SER A1060     -47.045  26.703 -11.214  1.00 96.89           H  
ATOM   4333  HG  SER A1060     -48.948  25.688 -10.459  1.00 98.45           H  
ATOM   4334  N   SER A1061     -49.435  25.561 -14.429  1.00 99.34           N  
ATOM   4335  CA  SER A1061     -50.113  24.382 -14.982  1.00 97.39           C  
ATOM   4336  C   SER A1061     -49.513  23.950 -16.314  1.00 91.99           C  
ATOM   4337  O   SER A1061     -49.718  22.811 -16.750  1.00 86.61           O  
ATOM   4338  CB  SER A1061     -51.601  24.677 -15.166  1.00 96.15           C  
ATOM   4339  OG  SER A1061     -51.792  25.828 -15.976  1.00 95.52           O  
ATOM   4340  H   SER A1061     -49.915  26.449 -14.461  1.00 99.34           H  
ATOM   4341  HA  SER A1061     -49.978  23.565 -14.273  1.00 97.39           H  
ATOM   4342  HB2 SER A1061     -52.055  24.848 -14.190  1.00 96.15           H  
ATOM   4343  HB3 SER A1061     -52.078  23.821 -15.643  1.00 96.15           H  
ATOM   4344  HG  SER A1061     -52.738  25.972 -16.058  1.00 95.52           H  
ATOM   4345  N   GLY A1062     -48.763  24.863 -16.935  1.00 91.85           N  
ATOM   4346  CA  GLY A1062     -48.208  24.647 -18.258  1.00 94.70           C  
ATOM   4347  C   GLY A1062     -46.731  24.320 -18.279  1.00 96.39           C  
ATOM   4348  O   GLY A1062     -46.165  23.877 -17.283  1.00102.21           O  
ATOM   4349  H   GLY A1062     -48.575  25.737 -16.466  1.00 91.85           H  
ATOM   4350  HA2 GLY A1062     -48.363  25.553 -18.843  1.00 94.70           H  
ATOM   4351  HA3 GLY A1062     -48.745  23.819 -18.721  1.00 94.70           H  
ATOM   4352  N   LYS A1063     -46.091  24.529 -19.418  1.00 89.56           N  
ATOM   4353  CA  LYS A1063     -44.682  24.203 -19.530  1.00 82.49           C  
ATOM   4354  C   LYS A1063     -43.823  25.453 -19.333  1.00 88.51           C  
ATOM   4355  O   LYS A1063     -44.326  26.564 -19.507  1.00 90.77           O  
ATOM   4356  CB  LYS A1063     -44.415  23.580 -20.890  1.00 77.08           C  
ATOM   4357  CG  LYS A1063     -45.044  22.231 -21.084  1.00 81.59           C  
ATOM   4358  CD  LYS A1063     -44.524  21.559 -22.350  1.00 88.65           C  
ATOM   4359  CE  LYS A1063     -45.251  20.247 -22.622  1.00 95.07           C  
ATOM   4360  NZ  LYS A1063     -44.474  19.383 -23.554  1.00 99.45           N1+
ATOM   4361  H   LYS A1063     -46.584  24.916 -20.210  1.00 89.56           H  
ATOM   4362  HA  LYS A1063     -44.417  23.488 -18.751  1.00 82.49           H  
ATOM   4363  HB2 LYS A1063     -43.337  23.475 -21.012  1.00 77.08           H  
ATOM   4364  HB3 LYS A1063     -44.804  24.251 -21.656  1.00 77.08           H  
ATOM   4365  HG2 LYS A1063     -46.125  22.350 -21.163  1.00 81.59           H  
ATOM   4366  HG3 LYS A1063     -44.809  21.602 -20.225  1.00 81.59           H  
ATOM   4367  HD2 LYS A1063     -43.459  21.357 -22.233  1.00 88.65           H  
ATOM   4368  HD3 LYS A1063     -44.675  22.230 -23.195  1.00 88.65           H  
ATOM   4369  HE2 LYS A1063     -46.223  20.464 -23.066  1.00 95.07           H  
ATOM   4370  HE3 LYS A1063     -45.392  19.717 -21.680  1.00 95.07           H  
ATOM   4371  HZ1 LYS A1063     -44.339  19.868 -24.430  1.00 99.45           H  
ATOM   4372  HZ2 LYS A1063     -43.575  19.170 -23.145  1.00 99.45           H  
ATOM   4373  HZ3 LYS A1063     -44.981  18.525 -23.719  1.00 99.45           H  
ATOM   4374  N   PRO A1064     -42.533  25.276 -18.963  1.00 90.29           N  
ATOM   4375  CA  PRO A1064     -41.570  26.368 -18.790  1.00 86.13           C  
ATOM   4376  C   PRO A1064     -41.154  26.915 -20.134  1.00 87.31           C  
ATOM   4377  O   PRO A1064     -41.461  26.300 -21.143  1.00 87.46           O  
ATOM   4378  CB  PRO A1064     -40.367  25.677 -18.164  1.00 85.39           C  
ATOM   4379  CG  PRO A1064     -40.836  24.321 -17.741  1.00 86.28           C  
ATOM   4380  CD  PRO A1064     -41.919  23.972 -18.669  1.00 90.34           C  
ATOM   4381  HA  PRO A1064     -41.973  27.192 -18.202  1.00 86.13           H  
ATOM   4382  HB2 PRO A1064     -40.015  26.241 -17.300  1.00 85.39           H  
ATOM   4383  HB3 PRO A1064     -39.561  25.588 -18.893  1.00 85.39           H  
ATOM   4384  HG2 PRO A1064     -41.207  24.349 -16.716  1.00 86.28           H  
ATOM   4385  HG3 PRO A1064     -40.024  23.597 -17.814  1.00 86.28           H  
ATOM   4386  HD2 PRO A1064     -41.526  23.511 -19.575  1.00 90.34           H  
ATOM   4387  HD3 PRO A1064     -42.636  23.298 -18.200  1.00 90.34           H  
ATOM   4388  N   LYS A1065     -40.461  28.045 -20.153  1.00 88.70           N  
ATOM   4389  CA  LYS A1065     -39.982  28.630 -21.409  1.00 88.41           C  
ATOM   4390  C   LYS A1065     -38.665  29.391 -21.137  1.00 91.79           C  
ATOM   4391  O   LYS A1065     -38.539  30.051 -20.098  1.00 91.29           O  
ATOM   4392  CB  LYS A1065     -41.012  29.615 -22.002  1.00  0.00           C  
ATOM   4393  CG  LYS A1065     -40.596  30.171 -23.373  1.00  0.00           C  
ATOM   4394  CD  LYS A1065     -41.735  30.912 -24.095  1.00  0.00           C  
ATOM   4395  CE  LYS A1065     -42.865  30.008 -24.611  1.00  0.00           C  
ATOM   4396  NZ  LYS A1065     -42.392  29.044 -25.619  1.00  0.00           N1+
ATOM   4397  H   LYS A1065     -40.258  28.514 -19.282  1.00 88.70           H  
ATOM   4398  HA  LYS A1065     -39.826  27.823 -22.125  1.00 88.41           H  
ATOM   4399  HB2 LYS A1065     -41.132  30.450 -21.312  1.00  0.00           H  
ATOM   4400  HB3 LYS A1065     -41.964  29.096 -22.113  1.00  0.00           H  
ATOM   4401  HG2 LYS A1065     -40.271  29.340 -23.999  1.00  0.00           H  
ATOM   4402  HG3 LYS A1065     -39.767  30.864 -23.229  1.00  0.00           H  
ATOM   4403  HD2 LYS A1065     -41.309  31.442 -24.946  1.00  0.00           H  
ATOM   4404  HD3 LYS A1065     -42.167  31.631 -23.398  1.00  0.00           H  
ATOM   4405  HE2 LYS A1065     -43.637  30.633 -25.058  1.00  0.00           H  
ATOM   4406  HE3 LYS A1065     -43.286  29.458 -23.769  1.00  0.00           H  
ATOM   4407  HZ1 LYS A1065     -41.999  29.542 -26.404  1.00  0.00           H  
ATOM   4408  HZ2 LYS A1065     -41.685  28.449 -25.210  1.00  0.00           H  
ATOM   4409  HZ3 LYS A1065     -43.167  28.478 -25.933  1.00  0.00           H  
ATOM   4410  N   LYS A1066     -37.702  29.284 -22.062  1.00 89.49           N  
ATOM   4411  CA  LYS A1066     -36.357  29.823 -21.857  1.00 86.58           C  
ATOM   4412  C   LYS A1066     -36.376  31.073 -21.022  1.00 85.57           C  
ATOM   4413  O   LYS A1066     -37.332  31.858 -21.070  1.00 85.95           O  
ATOM   4414  CB  LYS A1066     -35.660  30.121 -23.176  1.00 90.41           C  
ATOM   4415  CG  LYS A1066     -35.046  28.911 -23.833  1.00 94.52           C  
ATOM   4416  CD  LYS A1066     -33.607  28.736 -23.419  1.00 96.53           C  
ATOM   4417  CE  LYS A1066     -33.024  27.455 -24.010  1.00 98.54           C  
ATOM   4418  NZ  LYS A1066     -33.097  26.293 -23.079  1.00 98.53           N1+
ATOM   4419  H   LYS A1066     -37.912  28.815 -22.932  1.00 89.49           H  
ATOM   4420  HA  LYS A1066     -35.801  29.050 -21.327  1.00 86.58           H  
ATOM   4421  HB2 LYS A1066     -34.869  30.848 -22.989  1.00 90.41           H  
ATOM   4422  HB3 LYS A1066     -36.392  30.549 -23.861  1.00 90.41           H  
ATOM   4423  HG2 LYS A1066     -35.092  29.032 -24.915  1.00 94.52           H  
ATOM   4424  HG3 LYS A1066     -35.610  28.024 -23.542  1.00 94.52           H  
ATOM   4425  HD2 LYS A1066     -33.552  28.685 -22.332  1.00 96.53           H  
ATOM   4426  HD3 LYS A1066     -33.027  29.589 -23.773  1.00 96.53           H  
ATOM   4427  HE2 LYS A1066     -31.978  27.633 -24.260  1.00 98.54           H  
ATOM   4428  HE3 LYS A1066     -33.577  27.208 -24.916  1.00 98.54           H  
ATOM   4429  HZ1 LYS A1066     -32.588  26.507 -22.233  1.00 98.53           H  
ATOM   4430  HZ2 LYS A1066     -34.063  26.104 -22.852  1.00 98.53           H  
ATOM   4431  HZ3 LYS A1066     -32.690  25.481 -23.521  1.00 98.53           H  
ATOM   4432  N   SER A1067     -35.320  31.262 -20.242  1.00 81.76           N  
ATOM   4433  CA  SER A1067     -35.290  32.389 -19.338  1.00 79.05           C  
ATOM   4434  C   SER A1067     -34.966  33.598 -20.146  1.00 80.55           C  
ATOM   4435  O   SER A1067     -35.475  34.679 -19.909  1.00 79.63           O  
ATOM   4436  CB  SER A1067     -34.240  32.190 -18.270  1.00 78.33           C  
ATOM   4437  OG  SER A1067     -34.593  31.141 -17.396  1.00 79.59           O  
ATOM   4438  H   SER A1067     -34.540  30.621 -20.280  1.00 81.76           H  
ATOM   4439  HA  SER A1067     -36.253  32.497 -18.840  1.00 79.05           H  
ATOM   4440  HB2 SER A1067     -34.137  33.111 -17.696  1.00 78.33           H  
ATOM   4441  HB3 SER A1067     -33.289  31.951 -18.746  1.00 78.33           H  
ATOM   4442  HG  SER A1067     -34.670  30.340 -17.920  1.00 79.59           H  
ATOM   4443  N   ALA A1068     -34.104  33.405 -21.122  1.00 84.43           N  
ATOM   4444  CA  ALA A1068     -33.658  34.515 -21.931  1.00 88.45           C  
ATOM   4445  C   ALA A1068     -34.841  35.307 -22.422  1.00 88.12           C  
ATOM   4446  O   ALA A1068     -34.789  36.530 -22.468  1.00 90.19           O  
ATOM   4447  CB  ALA A1068     -32.821  34.019 -23.092  1.00 91.37           C  
ATOM   4448  H   ALA A1068     -33.753  32.476 -21.306  1.00 84.43           H  
ATOM   4449  HA  ALA A1068     -33.036  35.169 -21.320  1.00 88.45           H  
ATOM   4450  HB1 ALA A1068     -31.960  33.470 -22.711  1.00 91.37           H  
ATOM   4451  HB2 ALA A1068     -33.423  33.361 -23.719  1.00 91.37           H  
ATOM   4452  HB3 ALA A1068     -32.478  34.869 -23.682  1.00 91.37           H  
ATOM   4453  N   ARG A1069     -35.912  34.604 -22.777  1.00 85.40           N  
ATOM   4454  CA  ARG A1069     -37.089  35.256 -23.346  1.00 86.26           C  
ATOM   4455  C   ARG A1069     -37.907  36.066 -22.351  1.00 89.97           C  
ATOM   4456  O   ARG A1069     -38.384  37.131 -22.703  1.00 90.66           O  
ATOM   4457  CB  ARG A1069     -38.011  34.274 -24.025  1.00 84.73           C  
ATOM   4458  CG  ARG A1069     -39.062  35.017 -24.788  1.00 89.94           C  
ATOM   4459  CD  ARG A1069     -40.231  34.140 -25.178  1.00 94.74           C  
ATOM   4460  NE  ARG A1069     -40.930  34.706 -26.323  1.00 98.13           N  
ATOM   4461  CZ  ARG A1069     -42.145  34.343 -26.715  1.00 96.47           C  
ATOM   4462  NH1 ARG A1069     -42.822  33.425 -26.049  1.00 94.11           N  
ATOM   4463  NH2 ARG A1069     -42.690  34.910 -27.777  1.00 96.98           N1+
ATOM   4464  H   ARG A1069     -35.912  33.602 -22.651  1.00 85.40           H  
ATOM   4465  HA  ARG A1069     -36.668  35.949 -24.074  1.00 86.26           H  
ATOM   4466  HB2 ARG A1069     -38.486  33.643 -23.274  1.00 84.73           H  
ATOM   4467  HB3 ARG A1069     -37.436  33.652 -24.711  1.00 84.73           H  
ATOM   4468  HG2 ARG A1069     -38.613  35.423 -25.695  1.00 89.94           H  
ATOM   4469  HG3 ARG A1069     -39.431  35.834 -24.168  1.00 89.94           H  
ATOM   4470  HD2 ARG A1069     -40.920  34.066 -24.337  1.00 94.74           H  
ATOM   4471  HD3 ARG A1069     -39.864  33.147 -25.436  1.00 94.74           H  
ATOM   4472  HE  ARG A1069     -40.458  35.423 -26.855  1.00 98.13           H  
ATOM   4473 HH11 ARG A1069     -42.413  32.987 -25.236  1.00 94.11           H  
ATOM   4474 HH12 ARG A1069     -43.749  33.162 -26.353  1.00 94.11           H  
ATOM   4475 HH21 ARG A1069     -43.617  34.640 -28.074  1.00 96.98           H  
ATOM   4476 HH22 ARG A1069     -42.179  35.613 -28.292  1.00 96.98           H  
ATOM   4477  N   THR A1070     -38.088  35.543 -21.135  1.00 90.87           N  
ATOM   4478  CA  THR A1070     -38.732  36.272 -20.040  1.00 86.38           C  
ATOM   4479  C   THR A1070     -37.977  37.553 -19.740  1.00 88.90           C  
ATOM   4480  O   THR A1070     -38.546  38.639 -19.694  1.00 90.79           O  
ATOM   4481  CB  THR A1070     -38.742  35.453 -18.738  1.00 77.71           C  
ATOM   4482  OG1 THR A1070     -39.430  34.209 -18.936  1.00 81.81           O  
ATOM   4483  CG2 THR A1070     -39.401  36.227 -17.631  1.00 66.48           C  
ATOM   4484  H   THR A1070     -37.766  34.601 -20.963  1.00 90.87           H  
ATOM   4485  HA  THR A1070     -39.752  36.476 -20.365  1.00 86.38           H  
ATOM   4486  HB  THR A1070     -37.709  35.248 -18.457  1.00 77.71           H  
ATOM   4487 HG21 THR A1070     -38.868  37.165 -17.476  1.00 66.48           H  
ATOM   4488 HG22 THR A1070     -40.436  36.438 -17.901  1.00 66.48           H  
ATOM   4489 HG23 THR A1070     -39.378  35.640 -16.713  1.00 66.48           H  
ATOM   4490  HG1 THR A1070     -39.395  33.723 -18.109  1.00 81.81           H  
ATOM   4491  N   VAL A1071     -36.678  37.420 -19.524  1.00 88.65           N  
ATOM   4492  CA  VAL A1071     -35.842  38.575 -19.270  1.00 87.89           C  
ATOM   4493  C   VAL A1071     -35.852  39.421 -20.524  1.00 88.01           C  
ATOM   4494  O   VAL A1071     -36.014  40.633 -20.457  1.00 91.39           O  
ATOM   4495  CB  VAL A1071     -34.419  38.154 -18.886  1.00 84.99           C  
ATOM   4496  CG1 VAL A1071     -33.482  39.364 -18.844  1.00 83.01           C  
ATOM   4497  CG2 VAL A1071     -34.451  37.424 -17.553  1.00 83.00           C  
ATOM   4498  H   VAL A1071     -36.263  36.499 -19.536  1.00 88.65           H  
ATOM   4499  HA  VAL A1071     -36.227  39.149 -18.427  1.00 87.89           H  
ATOM   4500  HB  VAL A1071     -34.028  37.476 -19.644  1.00 84.99           H  
ATOM   4501 HG11 VAL A1071     -33.467  39.846 -19.822  1.00 83.01           H  
ATOM   4502 HG12 VAL A1071     -33.837  40.072 -18.095  1.00 83.01           H  
ATOM   4503 HG13 VAL A1071     -32.475  39.035 -18.585  1.00 83.01           H  
ATOM   4504 HG21 VAL A1071     -34.841  38.090 -16.783  1.00 83.00           H  
ATOM   4505 HG22 VAL A1071     -35.094  36.547 -17.634  1.00 83.00           H  
ATOM   4506 HG23 VAL A1071     -33.442  37.111 -17.286  1.00 83.00           H  
ATOM   4507  N   GLY A1072     -35.693  38.773 -21.669  1.00 85.63           N  
ATOM   4508  CA  GLY A1072     -35.796  39.459 -22.942  1.00 93.37           C  
ATOM   4509  C   GLY A1072     -37.025  40.349 -23.083  1.00100.78           C  
ATOM   4510  O   GLY A1072     -36.928  41.400 -23.709  1.00105.54           O  
ATOM   4511  H   GLY A1072     -35.496  37.782 -21.655  1.00 85.63           H  
ATOM   4512  HA2 GLY A1072     -35.827  38.708 -23.732  1.00 93.37           H  
ATOM   4513  HA3 GLY A1072     -34.909  40.081 -23.066  1.00 93.37           H  
ATOM   4514  N   ASP A1073     -38.165  39.927 -22.514  1.00 97.96           N  
ATOM   4515  CA  ASP A1073     -39.424  40.690 -22.512  1.00 93.70           C  
ATOM   4516  C   ASP A1073     -39.431  41.726 -21.400  1.00 94.43           C  
ATOM   4517  O   ASP A1073     -39.865  42.852 -21.594  1.00100.32           O  
ATOM   4518  CB  ASP A1073     -40.634  39.766 -22.302  1.00 95.51           C  
ATOM   4519  CG  ASP A1073     -41.274  39.281 -23.621  1.00100.01           C  
ATOM   4520  OD1 ASP A1073     -42.396  38.709 -23.565  1.00 95.55           O  
ATOM   4521  OD2 ASP A1073     -40.656  39.463 -24.697  1.00103.34           O1-
ATOM   4522  H   ASP A1073     -38.159  39.026 -22.057  1.00 97.96           H  
ATOM   4523  HA  ASP A1073     -39.495  41.180 -23.483  1.00 93.70           H  
ATOM   4524  HB2 ASP A1073     -41.388  40.309 -21.732  1.00 95.51           H  
ATOM   4525  HB3 ASP A1073     -40.308  38.894 -21.735  1.00 95.51           H  
ATOM   4526  N   VAL A1074     -38.972  41.344 -20.218  1.00 91.40           N  
ATOM   4527  CA  VAL A1074     -38.934  42.289 -19.107  1.00 87.67           C  
ATOM   4528  C   VAL A1074     -38.236  43.598 -19.494  1.00 87.65           C  
ATOM   4529  O   VAL A1074     -38.755  44.672 -19.252  1.00 90.16           O  
ATOM   4530  CB  VAL A1074     -38.268  41.694 -17.849  1.00 82.67           C  
ATOM   4531  CG1 VAL A1074     -37.928  42.794 -16.885  1.00 86.38           C  
ATOM   4532  CG2 VAL A1074     -39.182  40.712 -17.181  1.00 78.33           C  
ATOM   4533  H   VAL A1074     -38.648  40.397 -20.085  1.00 91.40           H  
ATOM   4534  HA  VAL A1074     -39.975  42.506 -18.867  1.00 87.67           H  
ATOM   4535  HB  VAL A1074     -37.358  41.177 -18.153  1.00 82.67           H  
ATOM   4536 HG11 VAL A1074     -37.254  43.503 -17.366  1.00 86.38           H  
ATOM   4537 HG12 VAL A1074     -38.841  43.308 -16.584  1.00 86.38           H  
ATOM   4538 HG13 VAL A1074     -37.443  42.370 -16.006  1.00 86.38           H  
ATOM   4539 HG21 VAL A1074     -40.096  41.219 -16.872  1.00 78.33           H  
ATOM   4540 HG22 VAL A1074     -39.428  39.912 -17.879  1.00 78.33           H  
ATOM   4541 HG23 VAL A1074     -38.687  40.292 -16.306  1.00 78.33           H  
ATOM   4542  N   LEU A1075     -37.058  43.507 -20.096  1.00 86.92           N  
ATOM   4543  CA  LEU A1075     -36.350  44.704 -20.515  1.00 91.14           C  
ATOM   4544  C   LEU A1075     -37.087  45.329 -21.653  1.00 93.14           C  
ATOM   4545  O   LEU A1075     -37.113  46.550 -21.799  1.00 96.20           O  
ATOM   4546  CB  LEU A1075     -34.985  44.367 -21.074  1.00 90.61           C  
ATOM   4547  CG  LEU A1075     -34.045  43.531 -20.265  1.00 87.70           C  
ATOM   4548  CD1 LEU A1075     -32.716  43.823 -20.889  1.00 91.09           C  
ATOM   4549  CD2 LEU A1075     -34.102  43.979 -18.832  1.00 86.55           C  
ATOM   4550  H   LEU A1075     -36.650  42.599 -20.264  1.00 86.92           H  
ATOM   4551  HA  LEU A1075     -36.268  45.353 -19.643  1.00 91.14           H  
ATOM   4552  HB2 LEU A1075     -34.480  45.313 -21.270  1.00 90.61           H  
ATOM   4553  HB3 LEU A1075     -35.148  43.841 -22.014  1.00 90.61           H  
ATOM   4554  HG  LEU A1075     -34.269  42.464 -20.261  1.00 87.70           H  
ATOM   4555 HD11 LEU A1075     -32.714  43.471 -21.921  1.00 91.09           H  
ATOM   4556 HD12 LEU A1075     -32.535  44.898 -20.871  1.00 91.09           H  
ATOM   4557 HD13 LEU A1075     -31.932  43.313 -20.330  1.00 91.09           H  
ATOM   4558 HD21 LEU A1075     -33.884  45.045 -18.776  1.00 86.55           H  
ATOM   4559 HD22 LEU A1075     -35.098  43.790 -18.432  1.00 86.55           H  
ATOM   4560 HD23 LEU A1075     -33.365  43.426 -18.249  1.00 86.55           H  
ATOM   4561  N   GLY A1076     -37.642  44.462 -22.493  1.00 89.96           N  
ATOM   4562  CA  GLY A1076     -38.130  44.866 -23.790  1.00 91.51           C  
ATOM   4563  C   GLY A1076     -39.288  45.820 -23.673  1.00 98.16           C  
ATOM   4564  O   GLY A1076     -39.538  46.620 -24.579  1.00101.90           O  
ATOM   4565  H   GLY A1076     -37.725  43.494 -22.217  1.00 89.96           H  
ATOM   4566  HA2 GLY A1076     -38.455  43.981 -24.337  1.00 91.51           H  
ATOM   4567  HA3 GLY A1076     -37.323  45.355 -24.335  1.00 91.51           H  
ATOM   4568  N   LYS A1077     -39.990  45.756 -22.546  1.00 99.81           N  
ATOM   4569  CA  LYS A1077     -41.256  46.454 -22.453  1.00104.13           C  
ATOM   4570  C   LYS A1077     -41.662  47.054 -21.094  1.00107.08           C  
ATOM   4571  O   LYS A1077     -42.679  47.740 -21.012  1.00110.54           O  
ATOM   4572  CB  LYS A1077     -42.358  45.557 -23.028  1.00104.77           C  
ATOM   4573  CG  LYS A1077     -42.577  44.219 -22.346  1.00102.56           C  
ATOM   4574  CD  LYS A1077     -43.394  43.292 -23.254  1.00102.60           C  
ATOM   4575  CE  LYS A1077     -44.328  42.380 -22.473  1.00102.19           C  
ATOM   4576  NZ  LYS A1077     -44.218  40.968 -22.952  1.00101.65           N1+
ATOM   4577  H   LYS A1077     -39.643  45.225 -21.760  1.00 99.81           H  
ATOM   4578  HA  LYS A1077     -41.111  47.358 -23.044  1.00104.13           H  
ATOM   4579  HB2 LYS A1077     -42.111  45.359 -24.071  1.00104.77           H  
ATOM   4580  HB3 LYS A1077     -43.295  46.111 -22.975  1.00104.77           H  
ATOM   4581  HG2 LYS A1077     -43.116  44.375 -21.411  1.00102.56           H  
ATOM   4582  HG3 LYS A1077     -41.611  43.759 -22.136  1.00102.56           H  
ATOM   4583  HD2 LYS A1077     -42.706  42.675 -23.832  1.00102.60           H  
ATOM   4584  HD3 LYS A1077     -43.990  43.904 -23.932  1.00102.60           H  
ATOM   4585  HE2 LYS A1077     -45.354  42.723 -22.605  1.00102.19           H  
ATOM   4586  HE3 LYS A1077     -44.065  42.420 -21.416  1.00102.19           H  
ATOM   4587  HZ1 LYS A1077     -44.461  40.925 -23.931  1.00101.65           H  
ATOM   4588  HZ2 LYS A1077     -43.270  40.642 -22.826  1.00101.65           H  
ATOM   4589  HZ3 LYS A1077     -44.848  40.383 -22.423  1.00101.65           H  
ATOM   4590  N   TYR A1078     -40.880  46.826 -20.043  1.00105.44           N  
ATOM   4591  CA  TYR A1078     -41.272  47.305 -18.718  1.00108.31           C  
ATOM   4592  C   TYR A1078     -40.122  47.860 -17.905  1.00112.22           C  
ATOM   4593  O   TYR A1078     -40.285  48.828 -17.172  1.00117.57           O  
ATOM   4594  CB  TYR A1078     -41.946  46.197 -17.910  1.00106.00           C  
ATOM   4595  CG  TYR A1078     -43.167  45.629 -18.575  1.00110.30           C  
ATOM   4596  CD1 TYR A1078     -44.245  46.434 -18.879  1.00114.88           C  
ATOM   4597  CD2 TYR A1078     -43.243  44.294 -18.906  1.00110.37           C  
ATOM   4598  CE1 TYR A1078     -45.357  45.929 -19.491  1.00115.79           C  
ATOM   4599  CE2 TYR A1078     -44.356  43.779 -19.522  1.00111.17           C  
ATOM   4600  CZ  TYR A1078     -45.410  44.602 -19.814  1.00116.14           C  
ATOM   4601  OH  TYR A1078     -46.527  44.085 -20.429  1.00123.89           O  
ATOM   4602  H   TYR A1078     -40.013  46.321 -20.160  1.00105.44           H  
ATOM   4603  HA  TYR A1078     -41.970  48.121 -18.908  1.00108.31           H  
ATOM   4604  HB2 TYR A1078     -42.238  46.605 -16.942  1.00106.00           H  
ATOM   4605  HB3 TYR A1078     -41.227  45.391 -17.763  1.00106.00           H  
ATOM   4606  HD1 TYR A1078     -44.209  47.484 -18.628  1.00114.88           H  
ATOM   4607  HD2 TYR A1078     -42.413  43.642 -18.677  1.00110.37           H  
ATOM   4608  HE1 TYR A1078     -46.191  46.576 -19.719  1.00115.79           H  
ATOM   4609  HE2 TYR A1078     -44.400  42.730 -19.775  1.00111.17           H  
ATOM   4610  HH  TYR A1078     -46.711  43.165 -20.228  1.00123.89           H  
ATOM   4611  N   HIS A1079     -38.959  47.241 -18.029  1.00110.61           N  
ATOM   4612  CA  HIS A1079     -37.853  47.518 -17.125  1.00111.17           C  
ATOM   4613  C   HIS A1079     -36.538  47.619 -17.891  1.00110.72           C  
ATOM   4614  O   HIS A1079     -35.791  46.648 -17.971  1.00110.94           O  
ATOM   4615  CB  HIS A1079     -37.793  46.395 -16.090  1.00110.77           C  
ATOM   4616  CG  HIS A1079     -36.718  46.558 -15.055  1.00111.72           C  
ATOM   4617  ND1 HIS A1079     -36.945  47.147 -13.830  1.00110.18           N  
ATOM   4618  CD2 HIS A1079     -35.421  46.168 -15.053  1.00110.25           C  
ATOM   4619  CE1 HIS A1079     -35.827  47.129 -13.124  1.00110.25           C  
ATOM   4620  NE2 HIS A1079     -34.889  46.542 -13.844  1.00109.72           N  
ATOM   4621  H   HIS A1079     -38.836  46.562 -18.767  1.00110.61           H  
ATOM   4622  HA  HIS A1079     -38.010  48.475 -16.628  1.00111.17           H  
ATOM   4623  HB2 HIS A1079     -37.619  45.456 -16.616  1.00110.77           H  
ATOM   4624  HB3 HIS A1079     -38.754  46.352 -15.578  1.00110.77           H  
ATOM   4625  HD2 HIS A1079     -34.903  45.659 -15.852  1.00110.25           H  
ATOM   4626  HE2 HIS A1079     -33.934  46.392 -13.552  1.00109.72           H  
ATOM   4627  HE1 HIS A1079     -35.702  47.527 -12.128  1.00110.25           H  
ATOM   4628  N   PRO A1080     -36.240  48.805 -18.443  1.00112.96           N  
ATOM   4629  CA  PRO A1080     -35.085  48.967 -19.329  1.00116.88           C  
ATOM   4630  C   PRO A1080     -33.781  49.260 -18.575  1.00119.76           C  
ATOM   4631  O   PRO A1080     -33.325  50.412 -18.488  1.00121.38           O  
ATOM   4632  CB  PRO A1080     -35.491  50.154 -20.206  1.00119.08           C  
ATOM   4633  CG  PRO A1080     -36.452  50.952 -19.350  1.00119.87           C  
ATOM   4634  CD  PRO A1080     -36.878  50.100 -18.166  1.00116.14           C  
ATOM   4635  HA  PRO A1080     -34.868  48.056 -19.886  1.00116.88           H  
ATOM   4636  HB2 PRO A1080     -35.982  49.810 -21.116  1.00119.08           H  
ATOM   4637  HB3 PRO A1080     -34.620  50.754 -20.468  1.00119.08           H  
ATOM   4638  HG2 PRO A1080     -37.328  51.224 -19.939  1.00119.87           H  
ATOM   4639  HG3 PRO A1080     -35.959  51.856 -18.992  1.00119.87           H  
ATOM   4640  HD2 PRO A1080     -36.516  50.523 -17.229  1.00116.14           H  
ATOM   4641  HD3 PRO A1080     -37.963  50.001 -18.125  1.00116.14           H  
ATOM   4642  N   HIS A1081     -33.189  48.194 -18.044  1.00117.15           N  
ATOM   4643  CA  HIS A1081     -31.937  48.277 -17.317  1.00117.40           C  
ATOM   4644  C   HIS A1081     -31.115  47.043 -17.615  1.00118.18           C  
ATOM   4645  O   HIS A1081     -31.233  46.456 -18.685  1.00117.46           O  
ATOM   4646  CB  HIS A1081     -32.219  48.350 -15.832  1.00117.58           C  
ATOM   4647  CG  HIS A1081     -32.877  49.623 -15.416  1.00125.07           C  
ATOM   4648  ND1 HIS A1081     -32.280  50.848 -15.583  1.00132.07           N  
ATOM   4649  CD2 HIS A1081     -34.082  49.861 -14.845  1.00129.22           C  
ATOM   4650  CE1 HIS A1081     -33.087  51.795 -15.124  1.00135.40           C  
ATOM   4651  NE2 HIS A1081     -34.184  51.222 -14.672  1.00132.37           N  
ATOM   4652  H   HIS A1081     -33.629  47.291 -18.151  1.00117.15           H  
ATOM   4653  HA  HIS A1081     -31.390  49.169 -17.623  1.00117.40           H  
ATOM   4654  HB2 HIS A1081     -31.274  48.258 -15.296  1.00117.58           H  
ATOM   4655  HB3 HIS A1081     -32.872  47.520 -15.563  1.00117.58           H  
ATOM   4656  HD1 HIS A1081     -31.306  51.014 -16.020  1.00132.07           H  
ATOM   4657  HD2 HIS A1081     -34.823  49.122 -14.576  1.00129.22           H  
ATOM   4658  HE1 HIS A1081     -32.880  52.855 -15.121  1.00135.40           H  
ATOM   4659  N   GLY A1082     -30.287  46.641 -16.663  1.00120.84           N  
ATOM   4660  CA  GLY A1082     -29.475  45.458 -16.849  1.00120.47           C  
ATOM   4661  C   GLY A1082     -30.340  44.258 -17.173  1.00116.55           C  
ATOM   4662  O   GLY A1082     -31.498  44.185 -16.759  1.00114.08           O  
ATOM   4663  H   GLY A1082     -30.222  47.164 -15.801  1.00120.84           H  
ATOM   4664  HA2 GLY A1082     -28.917  45.260 -15.934  1.00120.47           H  
ATOM   4665  HA3 GLY A1082     -28.778  45.628 -17.670  1.00120.47           H  
ATOM   4666  N   ASP A1083     -29.787  43.313 -17.922  1.00114.19           N  
ATOM   4667  CA  ASP A1083     -30.469  42.045 -18.116  1.00113.03           C  
ATOM   4668  C   ASP A1083     -29.892  41.017 -17.164  1.00110.83           C  
ATOM   4669  O   ASP A1083     -30.596  40.132 -16.684  1.00112.77           O  
ATOM   4670  CB  ASP A1083     -30.320  41.565 -19.546  1.00116.08           C  
ATOM   4671  CG  ASP A1083     -28.894  41.325 -19.913  1.00119.23           C  
ATOM   4672  OD1 ASP A1083     -28.196  42.327 -20.188  1.00125.93           O  
ATOM   4673  OD2 ASP A1083     -28.479  40.144 -19.923  1.00114.99           O1-
ATOM   4674  H   ASP A1083     -28.891  43.475 -18.358  1.00114.19           H  
ATOM   4675  HA  ASP A1083     -31.531  42.182 -17.913  1.00113.03           H  
ATOM   4676  HB2 ASP A1083     -30.732  42.320 -20.215  1.00116.08           H  
ATOM   4677  HB3 ASP A1083     -30.874  40.634 -19.664  1.00116.08           H  
ATOM   4678  N   SER A1084     -28.600  41.140 -16.889  1.00110.12           N  
ATOM   4679  CA  SER A1084     -27.953  40.298 -15.893  1.00106.73           C  
ATOM   4680  C   SER A1084     -28.587  40.512 -14.528  1.00 97.56           C  
ATOM   4681  O   SER A1084     -29.136  39.577 -13.930  1.00 89.17           O  
ATOM   4682  CB  SER A1084     -26.473  40.605 -15.809  1.00110.94           C  
ATOM   4683  OG  SER A1084     -25.880  39.694 -14.919  1.00111.13           O  
ATOM   4684  H   SER A1084     -28.054  41.832 -17.381  1.00110.12           H  
ATOM   4685  HA  SER A1084     -28.084  39.259 -16.196  1.00106.73           H  
ATOM   4686  HB2 SER A1084     -26.328  41.622 -15.445  1.00110.94           H  
ATOM   4687  HB3 SER A1084     -26.020  40.504 -16.795  1.00110.94           H  
ATOM   4688  HG  SER A1084     -24.943  39.898 -14.877  1.00111.13           H  
ATOM   4689  N   ALA A1085     -28.496  41.747 -14.039  1.00 94.02           N  
ATOM   4690  CA  ALA A1085     -29.215  42.167 -12.839  1.00 92.41           C  
ATOM   4691  C   ALA A1085     -30.638  41.588 -12.802  1.00 93.23           C  
ATOM   4692  O   ALA A1085     -31.068  40.974 -11.826  1.00 90.39           O  
ATOM   4693  CB  ALA A1085     -29.271  43.670 -12.796  1.00 92.56           C  
ATOM   4694  H   ALA A1085     -27.909  42.417 -14.515  1.00 94.02           H  
ATOM   4695  HA  ALA A1085     -28.681  41.788 -11.968  1.00 92.41           H  
ATOM   4696  HB1 ALA A1085     -28.258  44.071 -12.794  1.00 92.56           H  
ATOM   4697  HB2 ALA A1085     -29.806  44.039 -13.671  1.00 92.56           H  
ATOM   4698  HB3 ALA A1085     -29.790  43.989 -11.892  1.00 92.56           H  
ATOM   4699  N   CYS A1086     -31.366  41.791 -13.888  1.00 96.73           N  
ATOM   4700  CA  CYS A1086     -32.725  41.303 -13.995  1.00 96.02           C  
ATOM   4701  C   CYS A1086     -32.781  39.807 -13.740  1.00 95.14           C  
ATOM   4702  O   CYS A1086     -33.490  39.345 -12.844  1.00 91.70           O  
ATOM   4703  CB  CYS A1086     -33.265  41.611 -15.382  1.00 94.61           C  
ATOM   4704  SG  CYS A1086     -35.008  41.268 -15.533  1.00103.27           S  
ATOM   4705  H   CYS A1086     -30.963  42.299 -14.662  1.00 96.73           H  
ATOM   4706  HA  CYS A1086     -33.337  41.802 -13.244  1.00 96.02           H  
ATOM   4707  HB2 CYS A1086     -32.726  41.004 -16.109  1.00 94.61           H  
ATOM   4708  HB3 CYS A1086     -33.098  42.667 -15.595  1.00 94.61           H  
ATOM   4709  HG  CYS A1086     -35.411  41.550 -16.775  1.00103.27           H  
ATOM   4710  N   TYR A1087     -32.014  39.069 -14.538  1.00 95.92           N  
ATOM   4711  CA  TYR A1087     -31.993  37.616 -14.487  1.00 91.70           C  
ATOM   4712  C   TYR A1087     -31.603  37.103 -13.125  1.00 92.25           C  
ATOM   4713  O   TYR A1087     -32.066  36.051 -12.693  1.00 85.86           O  
ATOM   4714  CB  TYR A1087     -31.047  37.053 -15.535  1.00 85.40           C  
ATOM   4715  CG  TYR A1087     -30.853  35.564 -15.431  1.00 84.24           C  
ATOM   4716  CD1 TYR A1087     -31.931  34.723 -15.285  1.00 86.37           C  
ATOM   4717  CD2 TYR A1087     -29.586  34.995 -15.503  1.00 87.83           C  
ATOM   4718  CE1 TYR A1087     -31.764  33.351 -15.204  1.00 90.12           C  
ATOM   4719  CE2 TYR A1087     -29.401  33.633 -15.421  1.00 88.79           C  
ATOM   4720  CZ  TYR A1087     -30.498  32.812 -15.272  1.00 90.10           C  
ATOM   4721  OH  TYR A1087     -30.355  31.448 -15.198  1.00 86.19           O  
ATOM   4722  H   TYR A1087     -31.421  39.538 -15.208  1.00 95.92           H  
ATOM   4723  HA  TYR A1087     -33.008  37.278 -14.697  1.00 91.70           H  
ATOM   4724  HB2 TYR A1087     -30.077  37.536 -15.419  1.00 85.40           H  
ATOM   4725  HB3 TYR A1087     -31.451  37.280 -16.522  1.00 85.40           H  
ATOM   4726  HD1 TYR A1087     -32.926  35.140 -15.233  1.00 86.37           H  
ATOM   4727  HD2 TYR A1087     -28.726  35.637 -15.626  1.00 87.83           H  
ATOM   4728  HE1 TYR A1087     -32.623  32.706 -15.088  1.00 90.12           H  
ATOM   4729  HE2 TYR A1087     -28.407  33.213 -15.473  1.00 88.79           H  
ATOM   4730  HH  TYR A1087     -29.451  31.131 -15.258  1.00 86.19           H  
ATOM   4731  N   GLU A1088     -30.746  37.850 -12.444  1.00 98.41           N  
ATOM   4732  CA  GLU A1088     -30.329  37.444 -11.114  1.00103.40           C  
ATOM   4733  C   GLU A1088     -31.436  37.685 -10.103  1.00100.01           C  
ATOM   4734  O   GLU A1088     -31.625  36.874  -9.203  1.00101.63           O  
ATOM   4735  CB  GLU A1088     -29.006  38.106 -10.711  1.00110.04           C  
ATOM   4736  CG  GLU A1088     -27.783  37.293 -11.146  1.00113.35           C  
ATOM   4737  CD  GLU A1088     -26.478  38.086 -11.100  1.00117.70           C  
ATOM   4738  OE1 GLU A1088     -25.415  37.519 -11.474  1.00115.80           O  
ATOM   4739  OE2 GLU A1088     -26.530  39.273 -10.696  1.00119.20           O1-
ATOM   4740  H   GLU A1088     -30.383  38.701 -12.850  1.00 98.41           H  
ATOM   4741  HA  GLU A1088     -30.140  36.371 -11.129  1.00103.40           H  
ATOM   4742  HB2 GLU A1088     -28.986  38.214  -9.627  1.00110.04           H  
ATOM   4743  HB3 GLU A1088     -28.953  39.091 -11.175  1.00110.04           H  
ATOM   4744  HG2 GLU A1088     -27.942  36.950 -12.168  1.00113.35           H  
ATOM   4745  HG3 GLU A1088     -27.687  36.432 -10.484  1.00113.35           H  
ATOM   4746  N   ALA A1089     -32.177  38.778 -10.269  1.00 95.24           N  
ATOM   4747  CA  ALA A1089     -33.319  39.055  -9.403  1.00 97.20           C  
ATOM   4748  C   ALA A1089     -34.433  38.048  -9.676  1.00 92.03           C  
ATOM   4749  O   ALA A1089     -35.296  37.787  -8.824  1.00 83.05           O  
ATOM   4750  CB  ALA A1089     -33.810  40.448  -9.620  1.00102.28           C  
ATOM   4751  H   ALA A1089     -31.945  39.427 -11.007  1.00 95.24           H  
ATOM   4752  HA  ALA A1089     -33.006  38.960  -8.363  1.00 97.20           H  
ATOM   4753  HB1 ALA A1089     -33.007  41.154  -9.406  1.00102.28           H  
ATOM   4754  HB2 ALA A1089     -34.129  40.564 -10.656  1.00102.28           H  
ATOM   4755  HB3 ALA A1089     -34.652  40.644  -8.957  1.00102.28           H  
ATOM   4756  N   MET A1090     -34.398  37.488 -10.883  1.00 93.07           N  
ATOM   4757  CA  MET A1090     -35.310  36.418 -11.275  1.00 89.41           C  
ATOM   4758  C   MET A1090     -34.823  35.057 -10.761  1.00 85.78           C  
ATOM   4759  O   MET A1090     -35.600  34.124 -10.603  1.00 85.43           O  
ATOM   4760  CB  MET A1090     -35.502  36.398 -12.792  1.00 86.33           C  
ATOM   4761  CG  MET A1090     -36.064  35.104 -13.331  1.00 82.84           C  
ATOM   4762  SD  MET A1090     -36.207  35.149 -15.120  1.00103.83           S  
ATOM   4763  CE  MET A1090     -36.505  33.415 -15.432  1.00 91.98           C  
ATOM   4764  H   MET A1090     -33.716  37.815 -11.552  1.00 93.07           H  
ATOM   4765  HA  MET A1090     -36.278  36.616 -10.815  1.00 89.41           H  
ATOM   4766  HB2 MET A1090     -34.533  36.571 -13.261  1.00 86.33           H  
ATOM   4767  HB3 MET A1090     -36.185  37.204 -13.060  1.00 86.33           H  
ATOM   4768  HG2 MET A1090     -37.052  34.939 -12.900  1.00 82.84           H  
ATOM   4769  HG3 MET A1090     -35.403  34.285 -13.048  1.00 82.84           H  
ATOM   4770  HE1 MET A1090     -35.662  32.830 -15.065  1.00 91.98           H  
ATOM   4771  HE2 MET A1090     -37.414  33.104 -14.918  1.00 91.98           H  
ATOM   4772  HE3 MET A1090     -36.620  33.253 -16.504  1.00 91.98           H  
ATOM   4773  N   VAL A1091     -33.537  34.935 -10.474  1.00 84.69           N  
ATOM   4774  CA  VAL A1091     -33.084  33.693  -9.862  1.00 84.49           C  
ATOM   4775  C   VAL A1091     -33.594  33.618  -8.416  1.00 85.39           C  
ATOM   4776  O   VAL A1091     -34.167  32.607  -8.002  1.00 85.36           O  
ATOM   4777  CB  VAL A1091     -31.555  33.498  -9.988  1.00 77.72           C  
ATOM   4778  CG1 VAL A1091     -31.027  32.522  -8.942  1.00 75.12           C  
ATOM   4779  CG2 VAL A1091     -31.223  32.991 -11.359  1.00 71.69           C  
ATOM   4780  H   VAL A1091     -32.888  35.682 -10.674  1.00 84.69           H  
ATOM   4781  HA  VAL A1091     -33.512  32.853 -10.408  1.00 84.49           H  
ATOM   4782  HB  VAL A1091     -31.078  34.464  -9.821  1.00 77.72           H  
ATOM   4783 HG11 VAL A1091     -31.267  32.892  -7.945  1.00 75.12           H  
ATOM   4784 HG12 VAL A1091     -31.491  31.546  -9.089  1.00 75.12           H  
ATOM   4785 HG13 VAL A1091     -29.946  32.430  -9.044  1.00 75.12           H  
ATOM   4786 HG21 VAL A1091     -31.704  32.026 -11.516  1.00 71.69           H  
ATOM   4787 HG22 VAL A1091     -31.580  33.701 -12.105  1.00 71.69           H  
ATOM   4788 HG23 VAL A1091     -30.143  32.878 -11.453  1.00 71.69           H  
ATOM   4789  N   LEU A1092     -33.416  34.703  -7.669  1.00 80.95           N  
ATOM   4790  CA  LEU A1092     -33.791  34.734  -6.270  1.00 82.65           C  
ATOM   4791  C   LEU A1092     -35.209  34.240  -6.067  1.00 91.03           C  
ATOM   4792  O   LEU A1092     -35.465  33.328  -5.268  1.00 92.14           O  
ATOM   4793  CB  LEU A1092     -33.681  36.159  -5.728  1.00 83.03           C  
ATOM   4794  CG  LEU A1092     -33.598  36.255  -4.193  1.00 83.70           C  
ATOM   4795  CD1 LEU A1092     -32.351  35.520  -3.778  1.00 85.49           C  
ATOM   4796  CD2 LEU A1092     -33.586  37.686  -3.679  1.00 84.81           C  
ATOM   4797  H   LEU A1092     -33.009  35.527  -8.088  1.00 80.95           H  
ATOM   4798  HA  LEU A1092     -33.109  34.075  -5.732  1.00 82.65           H  
ATOM   4799  HB2 LEU A1092     -34.558  36.717  -6.057  1.00 83.03           H  
ATOM   4800  HB3 LEU A1092     -32.783  36.614  -6.146  1.00 83.03           H  
ATOM   4801  HG  LEU A1092     -34.491  35.809  -3.756  1.00 83.70           H  
ATOM   4802 HD11 LEU A1092     -32.414  34.483  -4.107  1.00 85.49           H  
ATOM   4803 HD12 LEU A1092     -31.481  35.994  -4.234  1.00 85.49           H  
ATOM   4804 HD13 LEU A1092     -32.255  35.551  -2.693  1.00 85.49           H  
ATOM   4805 HD21 LEU A1092     -32.714  38.207  -4.075  1.00 84.81           H  
ATOM   4806 HD22 LEU A1092     -34.493  38.196  -4.004  1.00 84.81           H  
ATOM   4807 HD23 LEU A1092     -33.543  37.681  -2.590  1.00 84.81           H  
ATOM   4808  N   MET A1093     -36.129  34.864  -6.802  1.00 93.04           N  
ATOM   4809  CA  MET A1093     -37.547  34.507  -6.776  1.00 85.91           C  
ATOM   4810  C   MET A1093     -37.769  33.021  -7.050  1.00 83.44           C  
ATOM   4811  O   MET A1093     -38.686  32.421  -6.495  1.00 86.11           O  
ATOM   4812  CB  MET A1093     -38.335  35.384  -7.753  1.00 82.06           C  
ATOM   4813  CG  MET A1093     -38.685  36.732  -7.172  1.00 83.44           C  
ATOM   4814  SD  MET A1093     -39.575  37.926  -8.191  1.00 91.81           S  
ATOM   4815  CE  MET A1093     -38.571  37.987  -9.682  1.00 89.99           C  
ATOM   4816  H   MET A1093     -35.833  35.618  -7.405  1.00 93.04           H  
ATOM   4817  HA  MET A1093     -37.920  34.695  -5.769  1.00 85.91           H  
ATOM   4818  HB2 MET A1093     -39.258  34.868  -8.018  1.00 82.06           H  
ATOM   4819  HB3 MET A1093     -37.733  35.536  -8.649  1.00 82.06           H  
ATOM   4820  HG2 MET A1093     -37.748  37.203  -6.874  1.00 83.44           H  
ATOM   4821  HG3 MET A1093     -39.297  36.549  -6.289  1.00 83.44           H
[truncated: 1,352,000 more chars]
